# Supplementary material for: Hidden layers of human small RNAs
Source: BMC Genomics. 2008 Apr 10;9:157. doi: 10.1186/1471-2164-9-157 (PMC2359750; doi:10.1186/1471-2164-9-157)
Supplement: Additional file 11 — Interstitial rRNA. "rrna.psl" is the raw result of blat query for the genome with rRNA sequences. "rrna_overlapping_smallRNA.txt" and "rrna_overlapping_cage.txt" list the rrna aligned regions overlapping with the small RNA and the CAGE, respectively. [file 1471-2164-9-157-S11.zip]

Archive with 3 entries (3 files):
- SupplementalData4_interstitial_rRNA/rrna.psl
- SupplementalData4_interstitial_rRNA/rrna_ovealpping_smallRNA.txt
- SupplementalData4_interstitial_rRNA/rrna_overlapping_cage.txt
