# Supplementary material for: Hidden layers of human small RNAs
Source: BMC Genomics. 2008 Apr 10;9:157. doi: 10.1186/1471-2164-9-157 (PMC2359750; doi:10.1186/1471-2164-9-157)
Supplement: Additional file 11 — Interstitial rRNA. "rrna.psl" is the raw result of blat query for the genome with rRNA sequences. "rrna_overlapping_smallRNA.txt" and "rrna_overlapping_cage.txt" list the rrna aligned regions overlapping with the small RNA and the CAGE, respectively. [file 1471-2164-9-157-S11.zip › SupplementalData4_interstitial_rRNA/rrna.psl]

101	8	0	0	0	0	0	0	+	28S_rRNA	5025	6	115	chr22	49554710	19589948	19590057	1	109,	6,	19589948,
101	9	0	0	2	259	2	226	-	28S_rRNA	5025	4603	4972	chr8	146274826	56984254	56984590	3	36,5,69,	53,90,353,	56984254,56984292,56984521,
102	4	0	0	0	0	0	0	-	28S_rRNA	5025	4190	4296	chr2	243018229	203036497	203036603	1	106,	729,	203036497,
103	10	0	0	0	0	0	0	-	28S_rRNA	5025	4911	5024	chr1	245522847	25228814	25228927	1	113,	1,	25228814,
104	10	0	0	0	0	0	0	-	28S_rRNA	5025	2548	2662	chr6	170975699	70239773	70239887	1	114,	2363,	70239773,
106	4	0	0	0	0	0	0	-	28S_rRNA	5025	2592	2702	chr2	243018229	229871135	229871245	1	110,	2323,	229871135,
112	16	0	0	0	0	0	0	-	28S_rRNA	5025	2389	2517	chr17	78774742	53223623	53223751	1	128,	2508,	53223623,
112	7	0	0	3	48	4	39	+	28S_rRNA	5025	4586	4753	chr7	158628139	104560248	104560406	5	66,23,13,8,9,	4586,4658,4712,4725,4744,	104560248,104560321,104560366,104560388,104560397,
115	13	0	0	0	0	0	0	+	28S_rRNA	5025	4896	5024	chr3	199505740	180980080	180980208	1	128,	4896,	180980080,
118	11	0	0	1	1	1	4	+	28S_rRNA	5025	4894	5024	chr18	76117153	19445692	19445825	2	93,36,	4894,4988,	19445692,19445789,
119	13	0	0	2	268	2	144	-	28S_rRNA	5025	1954	2354	chr12	132449811	73633605	73633881	3	39,14,79,	2671,2716,2992,	73633605,73633649,73633802,
126	11	0	0	0	0	0	0	-	28S_rRNA	5025	4489	4626	chr2	243018229	191228155	191228292	1	137,	399,	191228155,
126	9	0	0	0	0	0	0	-	28S_rRNA	5025	1946	2081	chr4	191411218	70477378	70477513	1	135,	2944,	70477378,
135	10	0	0	1	16	0	0	-	18S_rRNA	1869	1246	1407	chr11	134452384	45804728	45804873	2	50,95,	462,528,	45804728,45804778,
135	12	0	0	1	11	1	12	+	28S_rRNA	5025	1699	1857	chr6	170975699	133635641	133635800	2	100,47,	1699,1810,	133635641,133635753,
137	17	0	0	1	15	1	16	-	28S_rRNA	5025	4501	4670	chr4	191411218	108282338	108282508	2	93,61,	355,463,	108282338,108282447,
137	6	0	0	0	0	0	0	-	28S_rRNA	5025	2393	2536	chr2	243018229	229870992	229871135	1	143,	2489,	229870992,
141	16	0	0	1	1	0	0	+	28S_rRNA	5025	4175	4333	chr9	138429268	32059822	32059979	2	134,23,	4175,4310,	32059822,32059956,
141	7	0	0	2	3	0	0	+	5.8S_rRNA	159	1	152	chrY	57701691	10631124	10631272	3	47,70,31,	1,50,121,	10631124,10631171,10631241,
142	11	0	0	2	34	1	20	+	28S_rRNA	5025	4837	5024	chr8	146274826	98646941	98647114	3	32,79,42,	4837,4902,4982,	98646941,98646993,98647072,
144	12	0	0	2	3	1	350	+	5.8S_rRNA	159	0	159	chr16	88827254	33872575	33873081	4	6,44,65,41,	0,6,52,118,	33872575,33872931,33872975,33873040,
148	0	0	0	0	0	0	0	+	18S_rRNA	1869	1277	1425	chr12	132449811	20595624	20595772	1	148,	1277,	20595624,
152	14	0	0	0	0	0	0	+	28S_rRNA	5025	4857	5023	chr4	191411218	120516127	120516293	1	166,	4857,	120516127,
152	15	0	0	3	7	1	12	-	28S_rRNA	5025	260	434	chr2	243018229	115411325	115411504	4	14,5,112,36,	4591,4606,4612,4729,	115411325,115411339,115411344,115411468,
157	3	0	0	0	0	1	3	-	28S_rRNA	5025	0	160	chr17	78774742	30502225	30502388	2	25,135,	4865,4890,	30502225,30502253,
158	11	0	0	0	0	0	0	+	28S_rRNA	5025	4855	5024	chr4	191411218	7702266	7702435	1	169,	4855,	7702266,
158	21	0	0	1	335	1	381	-	28S_rRNA	5025	3773	4287	chr2	243018229	63347587	63348147	2	106,73,	738,1179,	63347587,63348074,
159	5	0	0	3	351	4	249	-	28S_rRNA	5025	4503	5018	chr12	132449811	34263582	34263995	5	53,19,64,11,17,	7,268,419,483,505,	34263582,34263825,34263874,34263952,34263978,
161	18	0	0	1	4	1	1	+	28S_rRNA	5025	4160	4343	chr5	180857866	154768315	154768495	2	167,12,	4160,4331,	154768315,154768483,
161	7	0	0	0	0	0	0	+	28S_rRNA	5025	1901	2069	chr19	63811651	40758345	40758513	1	168,	1901,	40758345,
1650	148	0	0	10	71	7	50	+	18S_rRNA	1869	0	1869	chrY	57701691	10628225	10630073	11	266,301,74,38,56,374,169,222,107,82,109,	0,282,585,665,728,787,1168,1341,1565,1677,1760,	10628225,10628508,10628810,10628884,10628936,10628993,10629382,10629551,10629774,10629882,10629964,
1685	121	0	0	9	63	8	43	-	18S_rRNA	1869	0	1869	chr2	243018229	132845651	132847500	12	112,47,26,96,220,179,9,162,186,66,433,270,	0,117,169,199,308,532,711,722,896,1087,1166,1599,	132845651,132845766,132845817,132845843,132845951,132846171,132846358,132846367,132846539,132846728,132846796,132847230,
1715	116	0	0	7	38	5	34	+	18S_rRNA	1869	0	1869	chr16	88827254	33869997	33871862	10	260,46,461,369,178,223,105,82,74,33,	0,280,326,789,1158,1340,1565,1677,1760,1836,	33869997,33870278,33870325,33870786,33871163,33871341,33871565,33871673,33871755,33871829,
176	13	0	0	0	0	0	0	+	28S_rRNA	5025	1489	1678	chr1	245522847	142766344	142766533	1	189,	1489,	142766344,
184	20	0	0	3	151	5	160	-	28S_rRNA	5025	24	379	chrX	154824264	47505692	47506056	6	60,44,28,47,7,18,	4646,4706,4807,4911,4958,4983,	47505692,47505755,47505862,47505968,47506016,47506038,
194	26	0	0	1	3	1	4	+	28S_rRNA	5025	3668	3891	chr6	170975699	135037517	135037741	2	50,170,	3668,3721,	135037517,135037571,
195	18	0	0	0	0	0	0	-	18S_rRNA	1869	1328	1541	chr14	106368585	89411117	89411330	1	213,	328,	89411117,
198	3	0	0	0	0	0	0	+	28S_rRNA	5025	2546	2747	chr5	180857866	71182497	71182698	1	201,	2546,	71182497,
200	14	0	0	6	348	3	275	+	28S_rRNA	5025	2315	2877	chr17	78774742	19296199	19296688	7	115,7,19,9,30,21,13,	2315,2432,2512,2760,2770,2809,2864,	19296199,19296314,19296393,19296582,19296591,19296621,19296675,
2006	192	0	0	28	1026	28	781	-	28S_rRNA	5025	1727	4951	chr2	243018229	132869989	132872968	38	70,12,33,85,56,5,131,32,14,20,16,12,118,36,9,30,6,48,12,15,139,162,35,21,4,6,14,19,288,192,98,67,12,6,10,108,174,83,	74,152,177,344,438,495,500,640,672,688,714,733,747,874,913,924,955,963,1034,1049,1067,1206,1375,1415,1438,1442,1448,1520,2131,2419,2611,2717,2784,2822,2829,2931,3041,3215,	132869989,132870064,132870086,132870252,132870337,132870393,132870399,132870536,132870569,132870583,132870603,132870623,132870635,132870758,132870798,132870816,132870848,132870855,132870919,132870933,132870948,132871091,132871257,132871292,132871313,132871318,132871326,132871382,132871848,132872137,132872357,132872462,132872530,132872546,132872554,132872602,132872710,132872885,
204	11	0	0	0	0	1	4	+	28S_rRNA	5025	4808	5023	chr18	76117153	75873834	75874053	2	60,155,	4808,4868,	75873834,75873898,
204	27	0	0	1	32	1	33	-	18S_rRNA	1869	288	551	chr9	138429268	4789734	4789998	2	213,18,	1318,1563,	4789734,4789980,
206	30	0	0	0	0	0	0	-	28S_rRNA	5025	1438	1674	chr1	245522847	120255931	120256167	1	236,	3351,	120255931,
214	17	0	0	0	0	0	0	+	18S_rRNA	1869	538	769	chr7	158628139	80607567	80607798	1	231,	538,	80607567,
221	8	0	0	3	16	7	31	+	28S_rRNA	5025	3855	4100	chr2	243018229	78840376	78840636	9	32,71,15,12,38,16,3,9,33,	3855,3887,3961,3978,4001,4039,4055,4058,4067,	78840376,78840414,78840485,78840501,78840525,78840566,78840583,78840593,78840603,
224	15	0	0	1	177	1	23	-	28S_rRNA	5025	3860	4276	chr6	170975699	144733715	144733977	2	151,88,	749,1077,	144733715,144733889,
228	24	0	0	3	57	2	19	-	28S_rRNA	5025	4715	5024	chr10	135413628	68475216	68475487	5	14,195,23,13,7,	1,15,265,289,303,	68475216,68475232,68475444,68475467,68475480,
240	22	0	0	2	37	2	28	-	28S_rRNA	5025	1484	1783	chr8	146274826	56917586	56917876	3	59,23,180,	3242,3307,3361,	56917586,56917650,56917696,
246	18	0	0	6	2150	5	334	-	28S_rRNA	5025	2595	5009	chr8	146274826	47070751	47071349	7	44,7,28,120,6,30,29,	16,282,294,353,474,505,2401,	47070751,47070999,47071010,47071064,47071184,47071232,47071320,
251	22	0	0	3	59	2	69	+	28S_rRNA	5025	4029	4361	chr8	146274826	21500254	21500596	5	32,49,159,28,5,	4029,4116,4166,4328,4356,	21500254,21500354,21500403,21500562,21500591,
262	18	0	0	4	137	4	76	-	28S_rRNA	5025	4607	5024	chr17	78774742	72669626	72669982	6	82,43,55,12,15,73,	1,83,176,291,307,345,	72669626,72669712,72669788,72669843,72669869,72669909,
263	22	0	0	3	14	1	10	-	28S_rRNA	5025	3660	3959	chr10	135413628	50581095	50581390	4	164,41,23,57,	1066,1238,1280,1308,	50581095,50581269,50581310,50581333,
275	28	0	0	4	134	4	101	-	28S_rRNA	5025	4585	5022	chr2	243018229	159265901	159266305	6	67,44,51,5,41,95,	3,75,136,297,304,345,	159265901,159265972,159266029,159266163,159266168,159266210,
284	6	0	0	2	30	3	3	+	28S_rRNA	5025	253	573	chr11	134452384	84872659	84872952	4	214,52,4,20,	253,494,546,553,	84872659,84872874,84872927,84872932,
286	11	0	0	1	38	0	0	+	28S_rRNA	5025	4689	5024	chr9	138429268	76416207	76416504	2	71,226,	4689,4798,	76416207,76416278,
31	0	0	0	0	0	0	0	-	28S_rRNA	5025	834	865	chr16	88827254	86193641	86193672	1	31,	4160,	86193641,
31	1	0	0	0	0	0	0	-	28S_rRNA	5025	829	861	chr2	243018229	197616849	197616881	1	32,	4164,	197616849,
317	11	0	0	0	0	0	0	+	28S_rRNA	5025	3624	3952	chr11	134452384	77275121	77275449	1	328,	3624,	77275121,
328	36	0	0	4	154	5	154	-	28S_rRNA	5025	4500	5018	chr21	46944323	14378843	14379361	6	115,42,5,41,141,20,	7,172,214,304,350,505,	14378843,14379006,14379049,14379121,14379168,14379341,
33	0	0	0	0	0	0	0	-	28S_rRNA	5025	4530	4563	chr5	180857866	65460946	65460979	1	33,	462,	65460946,
33	0	0	0	0	0	1	1	-	28S_rRNA	5025	2121	2154	chrX	154824264	52994776	52994810	2	25,8,	2871,2896,	52994776,52994802,
330	40	0	0	2	26	2	35	+	28S_rRNA	5025	8	404	chr5	180857866	123018500	123018905	3	123,96,151,	8,145,253,	123018500,123018640,123018754,
33	1	0	0	0	0	0	0	-	28S_rRNA	5025	840	874	chr1	245522847	175930424	175930458	1	34,	4151,	175930424,
33	2	0	0	0	0	0	0	+	28S_rRNA	5025	840	875	chr2	243018229	109909536	109909571	1	35,	840,	109909536,
35	1	0	0	1	1	1	7	+	28S_rRNA	5025	3024	3061	chr3	199505740	120862168	120862211	2	28,8,	3024,3053,	120862168,120862203,
352	8	0	0	4	7	2	4	-	28S_rRNA	5025	3630	3997	chr8	146274826	70764806	70765170	5	5,13,5,7,330,	1028,1034,1049,1055,1065,	70764806,70764813,70764826,70764833,70764840,
36	1	0	0	0	0	0	0	-	28S_rRNA	5025	831	868	chr17	78774742	27493581	27493618	1	37,	4157,	27493581,
36	1	0	0	0	0	0	0	-	28S_rRNA	5025	835	872	chrX	154824264	74749925	74749962	1	37,	4153,	74749925,
363	12	0	0	2	49	3	160	-	28S_rRNA	5025	4600	5024	chr12	132449811	126175332	126175867	6	226,22,12,34,23,58,	1,265,298,310,344,367,	126175332,126175558,126175580,126175750,126175785,126175809,
364	2	0	0	0	0	0	0	-	28S_rRNA	5025	4122	4488	chr1	245522847	91564803	91565169	1	366,	537,	91564803,
371	16	0	0	3	61	2	38	+	28S_rRNA	5025	3654	4102	chr1	245522847	234092377	234092802	4	304,6,46,31,	3654,3961,4009,4071,	234092377,234092681,234092717,234092771,
374	40	0	0	7	216	4	384	-	28S_rRNA	5025	3656	4286	chr11	134452384	111197127	111197925	8	21,137,14,151,4,31,11,45,	739,768,940,1078,1230,1248,1286,1324,	111197127,111197148,111197293,111197328,111197479,111197508,111197539,111197880,
38	0	0	0	0	0	0	0	-	18S_rRNA	1869	1341	1379	chr19	63811651	22669460	22669498	1	38,	490,	22669460,
38	0	0	0	0	0	1	5	+	28S_rRNA	5025	831	869	chr1	245522847	223043369	223043412	2	32,6,	831,863,	223043369,223043406,
38	0	0	0	1	1	2	11	+	28S_rRNA	5025	832	871	chr1	245522847	2493106	2493155	3	23,5,10,	832,855,861,	2493106,2493132,2493145,
38	1	0	0	0	0	0	0	-	28S_rRNA	5025	4966	5005	chr10	135413628	5331752	5331791	1	39,	20,	5331752,
38	1	0	0	1	4	1	17	-	28S_rRNA	5025	3024	3067	chr8	146274826	110749531	110749587	2	11,28,	1958,1973,	110749531,110749559,
38	2	0	0	0	0	0	0	+	28S_rRNA	5025	4523	4563	chr3	199505740	119468463	119468503	1	40,	4523,	119468463,
38	2	0	0	0	0	1	3	-	28S_rRNA	5025	3022	3062	chr8	146274826	131152388	131152431	2	7,33,	1963,1970,	131152388,131152398,
38	2	0	0	1	3	1	1	+	28S_rRNA	5025	3024	3067	chr3	199505740	59489878	59489919	3	28,5,7,	3024,3055,3060,	59489878,59489906,59489912,
384	51	0	0	0	0	0	0	-	18S_rRNA	1869	1251	1686	chr5	180857866	174474348	174474783	1	435,	183,	174474348,
387	18	0	0	2	8	4	6	+	28S_rRNA	5025	3619	4032	chr7	158628139	67972028	67972439	5	4,336,13,12,40,	3619,3623,3963,3980,3992,	67972028,67972033,67972370,67972386,67972399,
39	0	0	0	1	4	1	1	+	28S_rRNA	5025	831	874	chr20	62435964	42872550	42872590	2	32,7,	831,867,	42872550,42872583,
390	35	0	0	5	97	5	86	+	28S_rRNA	5025	4501	5023	chr4	191411218	77164365	77164876	7	62,109,46,11,59,10,128,	4501,4571,4680,4739,4819,4879,4895,	77164365,77164431,77164541,77164624,77164672,77164731,77164748,
39	1	0	0	1	3	2	3	+	28S_rRNA	5025	3024	3067	chr15	100338915	73319400	73319443	3	27,6,7,	3024,3054,3060,	73319400,73319429,73319436,
39	1	0	0	1	3	2	7	-	28S_rRNA	5025	3022	3065	chr4	191411218	21058322	21058369	3	5,6,29,	1960,1965,1974,	21058322,21058330,21058340,
39	1	0	0	2	3	0	0	-	28S_rRNA	5025	3024	3067	chr8	146274826	141601984	141602024	3	4,8,28,	1958,1963,1973,	141601984,141601988,141601996,
39	2	0	0	0	0	0	0	+	28S_rRNA	5025	1954	1995	chr9	138429268	19268552	19268593	1	41,	1954,	19268552,
39	2	0	0	1	2	2	2	+	28S_rRNA	5025	3024	3067	chr1	245522847	90570438	90570481	3	28,6,7,	3024,3054,3060,	90570438,90570467,90570474,
40	1	0	0	0	0	0	0	-	28S_rRNA	5025	831	872	chr14	106368585	92255355	92255396	1	41,	4153,	92255355,
40	1	0	0	0	0	0	0	-	28S_rRNA	5025	834	875	chr16	88827254	71379095	71379136	1	41,	4150,	71379095,
40	1	0	0	0	0	1	65	+	28S_rRNA	5025	834	875	chr15	100338915	54086685	54086791	2	22,19,	834,856,	54086685,54086772,
40	1	0	0	1	3	3	7	-	28S_rRNA	5025	3024	3068	chr12	132449811	3399404	3399452	4	6,7,18,10,	1957,1963,1973,1991,	3399404,3399411,3399419,3399442,
40	2	0	0	0	0	0	0	-	28S_rRNA	5025	830	872	chr3	199505740	130806819	130806861	1	42,	4153,	130806819,
40	2	0	0	0	0	0	0	+	28S_rRNA	5025	833	875	chr12	132449811	123577016	123577058	1	42,	833,	123577016,
40	2	0	0	1	1	1	1	+	28S_rRNA	5025	3024	3067	chr9	138429268	32252243	32252286	3	30,7,5,	3024,3055,3062,	32252243,32252273,32252281,
404	41	0	0	6	326	8	224707	+	28S_rRNA	5025	1349	2120	chr16	88827254	46096181	46321333	9	78,78,83,52,11,88,33,17,5,	1349,1468,1591,1747,1799,1811,1903,2098,2115,	46096181,46096304,46096429,46096576,46096630,46096643,46096737,46321310,46321328,
41	1	0	0	0	0	1	15	-	28S_rRNA	5025	833	875	chr12	132449811	44409729	44409786	2	30,12,	4150,4180,	44409729,44409774,
41	1	0	0	1	4	1	7	+	28S_rRNA	5025	829	875	chr19	63811651	41323862	41323911	2	34,8,	829,867,	41323862,41323903,
41	2	0	0	0	0	2	2	+	28S_rRNA	5025	3022	3065	chr7	158628139	39318301	39318346	3	34,4,5,	3022,3056,3060,	39318301,39318336,39318341,
42	0	0	0	0	0	0	0	-	18S_rRNA	1869	1421	1463	chr19	63811651	22669497	22669539	1	42,	406,	22669497,
43	0	0	0	0	0	0	0	+	28S_rRNA	5025	4578	4621	chr7	158628139	48449621	48449664	1	43,	4578,	48449621,
43	0	0	0	1	1	3	115	-	28S_rRNA	5025	831	875	chr15	100338915	32569997	32570155	4	17,15,6,5,	4150,4167,4182,4189,	32569997,32570124,32570142,32570150,
43	2	0	0	0	0	0	0	-	28S_rRNA	5025	3781	3826	chr1	245522847	178913249	178913294	1	45,	1199,	178913249,
467	9	0	0	1	1	2	2	+	28S_rRNA	5025	3625	4102	chrX	154824264	108103493	108103971	4	333,33,78,32,	3625,3959,3992,4070,	108103493,108103826,108103860,108103939,
47	0	0	0	1	41	2	128	-	28S_rRNA	5025	831	919	chr13	114142980	71338478	71338653	3	12,23,12,	4106,4159,4182,	71338478,71338603,71338641,
47	1	0	0	0	0	2	2	+	28S_rRNA	5025	4033	4081	chr14	106368585	42792745	42792795	3	26,11,11,	4033,4059,4070,	42792745,42792772,42792784,
480	54	0	0	5	229	5	117	-	28S_rRNA	5025	2012	2775	chr1	245522847	107825120	107825771	8	137,26,5,97,198,9,39,23,	2250,2387,2413,2420,2518,2721,2732,2990,	107825120,107825258,107825286,107825291,107825388,107825590,107825600,107825748,
48	2	0	0	0	0	0	0	+	28S_rRNA	5025	1966	2016	chr2	243018229	229841278	229841328	1	50,	1966,	229841278,
48	3	0	0	1	18	2	3	-	28S_rRNA	5025	2998	3067	chr8	146274826	13981032	13981086	4	6,9,28,8,	1958,1964,1973,2019,	13981032,13981040,13981050,13981078,
49	2	0	0	1	2	0	0	+	28S_rRNA	5025	832	885	chr16	88827254	25611127	25611178	2	43,8,	832,877,	25611127,25611170,
49	2	0	0	2	10	2	11	-	28S_rRNA	5025	3006	3067	chr13	114142980	43883996	43884058	4	11,10,23,7,	1958,1969,1980,2012,	43883996,43884013,43884028,43884051,
49	3	0	0	1	8	1	10	+	28S_rRNA	5025	4964	5024	chr5	180857866	156559576	156559638	2	15,37,	4964,4987,	156559576,156559601,
49	5	0	0	0	0	0	0	-	5.8S_rRNA	159	53	107	chr11	134452384	2202727	2202781	1	54,	52,	2202727,
50	3	0	0	1	3	0	0	-	28S_rRNA	5025	1953	2009	chr18	76117153	18110794	18110847	2	36,17,	3016,3055,	18110794,18110830,
51	1	0	0	2	12	4	28	-	28S_rRNA	5025	3004	3068	chr18	76117153	43763023	43763103	5	6,7,9,21,9,	1957,1963,1970,1980,2012,	43763023,43763030,43763038,43763050,43763094,
51	3	0	0	0	0	0	0	-	28S_rRNA	5025	4500	4554	chr12	132449811	84065171	84065225	1	54,	471,	84065171,
52	1	0	0	0	0	1	1	+	28S_rRNA	5025	4029	4082	chr2	243018229	117486249	117486303	2	38,15,	4029,4067,	117486249,117486288,
53	0	0	0	0	0	0	0	+	28S_rRNA	5025	1725	1778	chr19	63811651	40758530	40758583	1	53,	1725,	40758530,
53	7	0	0	0	0	0	0	+	28S_rRNA	5025	4948	5008	chr2	243018229	231935620	231935680	1	60,	4948,	231935620,
55	3	0	0	0	0	0	0	-	28S_rRNA	5025	4966	5024	chr1	245522847	92684748	92684806	1	58,	1,	92684748,
58	6	0	0	1	1	0	0	+	28S_rRNA	5025	1935	2000	chr2	243018229	61804143	61804207	2	5,59,	1935,1941,	61804143,61804148,
62	1	0	0	0	0	0	0	+	18S_rRNA	1869	1431	1494	chr21	46944323	26149955	26150018	1	63,	1431,	26149955,
62	3	0	0	0	0	0	0	+	28S_rRNA	5025	4953	5018	chrX	154824264	120832246	120832311	1	65,	4953,	120832246,
62	4	0	0	0	0	0	0	-	28S_rRNA	5025	145	211	chr8	146274826	136855197	136855263	1	66,	4814,	136855197,
64	4	0	0	1	24	1	28	-	28S_rRNA	5025	1748	1840	chr4	191411218	134440519	134440615	2	30,38,	3185,3239,	134440519,134440577,
66	1	0	0	1	12	1	5	-	28S_rRNA	5025	1972	2051	chr14	106368585	23056857	23056929	2	11,56,	2974,2997,	23056857,23056873,
67	4	0	0	0	0	0	0	-	28S_rRNA	5025	1941	2012	chr8	146274826	109373767	109373838	1	71,	3013,	109373767,
67	4	0	0	0	0	0	0	-	28S_rRNA	5025	4951	5022	chr8	146274826	49538511	49538582	1	71,	3,	49538511,
68	4	0	0	0	0	0	0	-	28S_rRNA	5025	4952	5024	chr9	138429268	123893291	123893363	1	72,	1,	123893291,
69	2	0	0	2	35	0	0	-	28S_rRNA	5025	3589	3695	chr1	245522847	27926751	27926822	3	44,16,11,	1330,1405,1425,	27926751,27926795,27926811,
69	3	0	0	1	14	1	9	-	28S_rRNA	5025	2560	2646	chr18	76117153	9286921	9287002	2	40,32,	2379,2433,	9286921,9286970,
69	3	0	0	1	5	0	0	-	28S_rRNA	5025	2566	2643	chr7	158628139	21903260	21903332	2	37,35,	2382,2424,	21903260,21903297,
77	6	0	0	0	0	0	0	-	18S_rRNA	1869	593	676	chr11	134452384	84470361	84470444	1	83,	1193,	84470361,
81	8	0	0	0	0	0	0	-	28S_rRNA	5025	4935	5024	chr3	199505740	143867356	143867445	1	89,	1,	143867356,
83	5	0	0	0	0	0	0	+	28S_rRNA	5025	4534	4622	chrX	154824264	88541963	88542051	1	88,	4534,	88541963,
83	5	0	0	0	0	0	0	+	28S_rRNA	5025	4534	4622	chrY	57701691	3048411	3048499	1	88,	4534,	3048411,
84	10	0	0	0	0	0	0	+	28S_rRNA	5025	4160	4254	chr2	243018229	222925854	222925948	1	94,	4160,	222925854,
87	6	0	0	0	0	0	0	+	28S_rRNA	5025	2354	2447	chr6	170975699	120625143	120625236	1	93,	2354,	120625143,
94	7	0	0	0	0	0	0	-	28S_rRNA	5025	4908	5009	chr10	135413628	115453419	115453520	1	101,	16,	115453419,
