# Supplementary material for: Hidden layers of human small RNAs
Source: BMC Genomics. 2008 Apr 10;9:157. doi: 10.1186/1471-2164-9-157 (PMC2359750; doi:10.1186/1471-2164-9-157)
Supplement: Additional file 11 — Interstitial rRNA. "rrna.psl" is the raw result of blat query for the genome with rRNA sequences. "rrna_overlapping_smallRNA.txt" and "rrna_overlapping_cage.txt" list the rrna aligned regions overlapping with the small RNA and the CAGE, respectively. [file 1471-2164-9-157-S11.zip › SupplementalData4_interstitial_rRNA/rrna_ovealpping_smallRNA.txt]

chr11|blat|similarity|2202727|2202781|.|-|.|Sequence=5.8S_rRNA/53-107	S
chr11|blat|similarity|77275121|77275449|.|+|.|Sequence=28S_rRNA/3624-3952	S
chr11|blat|similarity|84872659|84872952|.|+|.|Sequence=28S_rRNA/253-573	S
chr11|blat|similarity|111197127|111197925|.|-|.|Sequence=28S_rRNA/3656-4286	S
chr12|blat|similarity|126175332|126175867|.|-|.|Sequence=28S_rRNA/4600-5024	S
chr12|blat|similarity|34263582|34263995|.|-|.|Sequence=28S_rRNA/4503-5018	S
chr13|blat|similarity|71338478|71338653|.|-|.|Sequence=28S_rRNA/831-919	S
chr14|blat|similarity|89411117|89411330|.|-|.|Sequence=18S_rRNA/1328-1541	S
chr14|blat|similarity|42792745|42792795|.|+|.|Sequence=28S_rRNA/4033-4081	S
chr16|blat|similarity|33869997|33871862|.|+|.|Sequence=18S_rRNA/0-1869	S
chr16|blat|similarity|33872575|33873081|.|+|.|Sequence=5.8S_rRNA/0-159	S
chr16|blat|similarity|46096181|46321333|.|+|.|Sequence=28S_rRNA/1349-2120	AS,S
chr16|blat|similarity|25611127|25611178|.|+|.|Sequence=28S_rRNA/832-885	S
chr17|blat|similarity|72669626|72669982|.|-|.|Sequence=28S_rRNA/4607-5024	AS,S
chr17|blat|similarity|30502225|30502388|.|-|.|Sequence=28S_rRNA/0-160	S
chr18|blat|similarity|75873834|75874053|.|+|.|Sequence=28S_rRNA/4808-5023	S
chr18|blat|similarity|19445692|19445825|.|+|.|Sequence=28S_rRNA/4894-5024	S
chr18|blat|similarity|9286921|9287002|.|-|.|Sequence=28S_rRNA/2560-2646	S
chr19|blat|similarity|22669497|22669539|.|-|.|Sequence=18S_rRNA/1421-1463	S
chr1|blat|similarity|234092377|234092802|.|+|.|Sequence=28S_rRNA/3654-4102	S
chr1|blat|similarity|107825120|107825771|.|-|.|Sequence=28S_rRNA/2012-2775	S
chr1|blat|similarity|91564803|91565169|.|-|.|Sequence=28S_rRNA/4122-4488	S
chr1|blat|similarity|25228814|25228927|.|-|.|Sequence=28S_rRNA/4911-5024	S
chr1|blat|similarity|92684748|92684806|.|-|.|Sequence=28S_rRNA/4966-5024	S
chr21|blat|similarity|26149955|26150018|.|+|.|Sequence=18S_rRNA/1431-1494	S
chr21|blat|similarity|14378843|14379361|.|-|.|Sequence=28S_rRNA/4500-5018	S
chr2|blat|similarity|132845651|132847500|.|-|.|Sequence=18S_rRNA/0-1869	S
chr2|blat|similarity|78840376|78840636|.|+|.|Sequence=28S_rRNA/3855-4100	S
chr2|blat|similarity|117486249|117486303|.|+|.|Sequence=28S_rRNA/4029-4082	S
chr2|blat|similarity|132869989|132872968|.|-|.|Sequence=28S_rRNA/1727-4951	S
chr2|blat|similarity|159265901|159266305|.|-|.|Sequence=28S_rRNA/4585-5022	S
chr2|blat|similarity|191228155|191228292|.|-|.|Sequence=28S_rRNA/4489-4626	S
chr2|blat|similarity|229871135|229871245|.|-|.|Sequence=28S_rRNA/2592-2702	S
chr2|blat|similarity|203036497|203036603|.|-|.|Sequence=28S_rRNA/4190-4296	S
chr3|blat|similarity|180980080|180980208|.|+|.|Sequence=28S_rRNA/4896-5024	S
chr3|blat|similarity|143867356|143867445|.|-|.|Sequence=28S_rRNA/4935-5024	S
chr4|blat|similarity|77164365|77164876|.|+|.|Sequence=28S_rRNA/4501-5023	S
chr4|blat|similarity|7702266|7702435|.|+|.|Sequence=28S_rRNA/4855-5024	S
chr4|blat|similarity|120516127|120516293|.|+|.|Sequence=28S_rRNA/4857-5023	S
chr4|blat|similarity|70477378|70477513|.|-|.|Sequence=28S_rRNA/1946-2081	S
chr4|blat|similarity|108282338|108282508|.|-|.|Sequence=28S_rRNA/4501-4670	S
chr5|blat|similarity|71182497|71182698|.|+|.|Sequence=28S_rRNA/2546-2747	S
chr7|blat|similarity|67972028|67972439|.|+|.|Sequence=28S_rRNA/3619-4032	S
chr7|blat|similarity|48449621|48449664|.|+|.|Sequence=28S_rRNA/4578-4621	S
chr7|blat|similarity|21903260|21903332|.|-|.|Sequence=28S_rRNA/2566-2643	S
chr8|blat|similarity|21500254|21500596|.|+|.|Sequence=28S_rRNA/4029-4361	S
chr8|blat|similarity|98646941|98647114|.|+|.|Sequence=28S_rRNA/4837-5024	S
chr8|blat|similarity|70764806|70765170|.|-|.|Sequence=28S_rRNA/3630-3997	S
chr8|blat|similarity|56917586|56917876|.|-|.|Sequence=28S_rRNA/1484-1783	S
chr8|blat|similarity|49538511|49538582|.|-|.|Sequence=28S_rRNA/4951-5022	S
chr9|blat|similarity|76416207|76416504|.|+|.|Sequence=28S_rRNA/4689-5024	S
chr9|blat|similarity|123893291|123893363|.|-|.|Sequence=28S_rRNA/4952-5024	S
chrX|blat|similarity|108103493|108103971|.|+|.|Sequence=28S_rRNA/3625-4102	S
chrY|blat|similarity|10628225|10630073|.|+|.|Sequence=18S_rRNA/0-1869	S
chrY|blat|similarity|10631124|10631272|.|+|.|Sequence=5.8S_rRNA/1-152	S
