# Supplementary material for: Hidden layers of human small RNAs
Source: BMC Genomics. 2008 Apr 10;9:157. doi: 10.1186/1471-2164-9-157 (PMC2359750; doi:10.1186/1471-2164-9-157)
Supplement: Additional file 11 — Interstitial rRNA. "rrna.psl" is the raw result of blat query for the genome with rRNA sequences. "rrna_overlapping_smallRNA.txt" and "rrna_overlapping_cage.txt" list the rrna aligned regions overlapping with the small RNA and the CAGE, respectively. [file 1471-2164-9-157-S11.zip › SupplementalData4_interstitial_rRNA/rrna_overlapping_cage.txt]

chr10|blat|similarity|50581095|50581390|.|-|.|Sequence=28S_rRNA/3660-3959	AS,S
chr10|blat|similarity|68475216|68475487|.|-|.|Sequence=28S_rRNA/4715-5024	AS
chr11|blat|similarity|45804728|45804873|.|-|.|Sequence=18S_rRNA/1246-1407	AS,S
chr11|blat|similarity|84470361|84470444|.|-|.|Sequence=18S_rRNA/593-676	S
chr11|blat|similarity|77275121|77275449|.|+|.|Sequence=28S_rRNA/3624-3952	AS,S
chr11|blat|similarity|84872659|84872952|.|+|.|Sequence=28S_rRNA/253-573	AS,S
chr11|blat|similarity|111197127|111197925|.|-|.|Sequence=28S_rRNA/3656-4286	AS,S
chr12|blat|similarity|20595624|20595772|.|+|.|Sequence=18S_rRNA/1277-1425	AS,S
chr12|blat|similarity|123577016|123577058|.|+|.|Sequence=28S_rRNA/833-875	AS
chr12|blat|similarity|126175332|126175867|.|-|.|Sequence=28S_rRNA/4600-5024	AS,S
chr12|blat|similarity|34263582|34263995|.|-|.|Sequence=28S_rRNA/4503-5018	AS,S
chr12|blat|similarity|73633605|73633881|.|-|.|Sequence=28S_rRNA/1954-2354	AS,S
chr12|blat|similarity|44409729|44409786|.|-|.|Sequence=28S_rRNA/833-875	AS,S
chr13|blat|similarity|43883996|43884058|.|-|.|Sequence=28S_rRNA/3006-3067	S
chr13|blat|similarity|71338478|71338653|.|-|.|Sequence=28S_rRNA/831-919	AS,S
chr14|blat|similarity|89411117|89411330|.|-|.|Sequence=18S_rRNA/1328-1541	AS,S
chr14|blat|similarity|42792745|42792795|.|+|.|Sequence=28S_rRNA/4033-4081	S
chr14|blat|similarity|23056857|23056929|.|-|.|Sequence=28S_rRNA/1972-2051	S
chr14|blat|similarity|92255355|92255396|.|-|.|Sequence=28S_rRNA/831-872	AS
chr15|blat|similarity|54086685|54086791|.|+|.|Sequence=28S_rRNA/834-875	AS,S
chr15|blat|similarity|32569997|32570155|.|-|.|Sequence=28S_rRNA/831-875	AS,S
chr16|blat|similarity|33869997|33871862|.|+|.|Sequence=18S_rRNA/0-1869	AS,S
chr16|blat|similarity|33872575|33873081|.|+|.|Sequence=5.8S_rRNA/0-159	AS,S
chr16|blat|similarity|46096181|46321333|.|+|.|Sequence=28S_rRNA/1349-2120	AS,S
chr16|blat|similarity|71379095|71379136|.|-|.|Sequence=28S_rRNA/834-875	S
chr16|blat|similarity|86193641|86193672|.|-|.|Sequence=28S_rRNA/834-865	AS
chr17|blat|similarity|19296199|19296688|.|+|.|Sequence=28S_rRNA/2315-2877	AS,S
chr17|blat|similarity|72669626|72669982|.|-|.|Sequence=28S_rRNA/4607-5024	AS,S
chr17|blat|similarity|30502225|30502388|.|-|.|Sequence=28S_rRNA/0-160	AS,S
chr17|blat|similarity|53223623|53223751|.|-|.|Sequence=28S_rRNA/2389-2517	AS,S
chr17|blat|similarity|27493581|27493618|.|-|.|Sequence=28S_rRNA/831-868	AS
chr18|blat|similarity|75873834|75874053|.|+|.|Sequence=28S_rRNA/4808-5023	AS
chr18|blat|similarity|9286921|9287002|.|-|.|Sequence=28S_rRNA/2560-2646	AS,S
chr18|blat|similarity|43763023|43763103|.|-|.|Sequence=28S_rRNA/3004-3068	S
chr19|blat|similarity|22669497|22669539|.|-|.|Sequence=18S_rRNA/1421-1463	S
chr19|blat|similarity|22669460|22669498|.|-|.|Sequence=18S_rRNA/1341-1379	AS,S
chr19|blat|similarity|40758345|40758513|.|+|.|Sequence=28S_rRNA/1901-2069	AS,S
chr19|blat|similarity|40758530|40758583|.|+|.|Sequence=28S_rRNA/1725-1778	AS,S
chr19|blat|similarity|41323862|41323911|.|+|.|Sequence=28S_rRNA/829-875	S
chr1|blat|similarity|234092377|234092802|.|+|.|Sequence=28S_rRNA/3654-4102	AS,S
chr1|blat|similarity|142766344|142766533|.|+|.|Sequence=28S_rRNA/1489-1678	AS,S
chr1|blat|similarity|223043369|223043412|.|+|.|Sequence=28S_rRNA/831-869	S
chr1|blat|similarity|2493106|2493155|.|+|.|Sequence=28S_rRNA/832-871	S
chr1|blat|similarity|107825120|107825771|.|-|.|Sequence=28S_rRNA/2012-2775	AS,S
chr1|blat|similarity|91564803|91565169|.|-|.|Sequence=28S_rRNA/4122-4488	AS,S
chr1|blat|similarity|25228814|25228927|.|-|.|Sequence=28S_rRNA/4911-5024	S
chr1|blat|similarity|178913249|178913294|.|-|.|Sequence=28S_rRNA/3781-3826	AS
chr1|blat|similarity|175930424|175930458|.|-|.|Sequence=28S_rRNA/840-874	S
chr20|blat|similarity|42872550|42872590|.|+|.|Sequence=28S_rRNA/831-874	AS,S
chr21|blat|similarity|26149955|26150018|.|+|.|Sequence=18S_rRNA/1431-1494	AS,S
chr21|blat|similarity|14378843|14379361|.|-|.|Sequence=28S_rRNA/4500-5018	AS
chr22|blat|similarity|19589948|19590057|.|+|.|Sequence=28S_rRNA/6-115	S
chr2|blat|similarity|132845651|132847500|.|-|.|Sequence=18S_rRNA/0-1869	AS,S
chr2|blat|similarity|78840376|78840636|.|+|.|Sequence=28S_rRNA/3855-4100	AS,S
chr2|blat|similarity|222925854|222925948|.|+|.|Sequence=28S_rRNA/4160-4254	S
chr2|blat|similarity|61804143|61804207|.|+|.|Sequence=28S_rRNA/1935-2000	AS
chr2|blat|similarity|117486249|117486303|.|+|.|Sequence=28S_rRNA/4029-4082	S
chr2|blat|similarity|132869989|132872968|.|-|.|Sequence=28S_rRNA/1727-4951	AS,S
chr2|blat|similarity|159265901|159266305|.|-|.|Sequence=28S_rRNA/4585-5022	AS,S
chr2|blat|similarity|229870992|229871135|.|-|.|Sequence=28S_rRNA/2393-2536	AS,S
chr2|blat|similarity|115411325|115411504|.|-|.|Sequence=28S_rRNA/260-434	AS,S
chr2|blat|similarity|63347587|63348147|.|-|.|Sequence=28S_rRNA/3773-4287	AS,S
chr2|blat|similarity|191228155|191228292|.|-|.|Sequence=28S_rRNA/4489-4626	S
chr2|blat|similarity|229871135|229871245|.|-|.|Sequence=28S_rRNA/2592-2702	AS,S
chr2|blat|similarity|203036497|203036603|.|-|.|Sequence=28S_rRNA/4190-4296	AS,S
chr2|blat|similarity|197616849|197616881|.|-|.|Sequence=28S_rRNA/829-861	S
chr3|blat|similarity|119468463|119468503|.|+|.|Sequence=28S_rRNA/4523-4563	S
chr4|blat|similarity|77164365|77164876|.|+|.|Sequence=28S_rRNA/4501-5023	AS,S
chr4|blat|similarity|7702266|7702435|.|+|.|Sequence=28S_rRNA/4855-5024	AS,S
chr4|blat|similarity|70477378|70477513|.|-|.|Sequence=28S_rRNA/1946-2081	AS,S
chr4|blat|similarity|108282338|108282508|.|-|.|Sequence=28S_rRNA/4501-4670	AS
chr4|blat|similarity|134440519|134440615|.|-|.|Sequence=28S_rRNA/1748-1840	S
chr5|blat|similarity|174474348|174474783|.|-|.|Sequence=18S_rRNA/1251-1686	AS,S
chr5|blat|similarity|123018500|123018905|.|+|.|Sequence=28S_rRNA/8-404	S
chr5|blat|similarity|71182497|71182698|.|+|.|Sequence=28S_rRNA/2546-2747	AS,S
chr5|blat|similarity|154768315|154768495|.|+|.|Sequence=28S_rRNA/4160-4343	AS,S
chr5|blat|similarity|65460946|65460979|.|-|.|Sequence=28S_rRNA/4530-4563	S
chr6|blat|similarity|135037517|135037741|.|+|.|Sequence=28S_rRNA/3668-3891	S
chr6|blat|similarity|133635641|133635800|.|+|.|Sequence=28S_rRNA/1699-1857	AS,S
chr6|blat|similarity|120625143|120625236|.|+|.|Sequence=28S_rRNA/2354-2447	S
chr6|blat|similarity|144733715|144733977|.|-|.|Sequence=28S_rRNA/3860-4276	AS,S
chr6|blat|similarity|70239773|70239887|.|-|.|Sequence=28S_rRNA/2548-2662	AS,S
chr7|blat|similarity|80607567|80607798|.|+|.|Sequence=18S_rRNA/538-769	AS,S
chr7|blat|similarity|67972028|67972439|.|+|.|Sequence=28S_rRNA/3619-4032	AS,S
chr7|blat|similarity|48449621|48449664|.|+|.|Sequence=28S_rRNA/4578-4621	AS,S
chr7|blat|similarity|21903260|21903332|.|-|.|Sequence=28S_rRNA/2566-2643	AS,S
chr8|blat|similarity|21500254|21500596|.|+|.|Sequence=28S_rRNA/4029-4361	AS,S
chr8|blat|similarity|98646941|98647114|.|+|.|Sequence=28S_rRNA/4837-5024	S
chr8|blat|similarity|70764806|70765170|.|-|.|Sequence=28S_rRNA/3630-3997	AS,S
chr8|blat|similarity|56917586|56917876|.|-|.|Sequence=28S_rRNA/1484-1783	AS,S
chr8|blat|similarity|47070751|47071349|.|-|.|Sequence=28S_rRNA/2595-5009	AS,S
chr8|blat|similarity|56984254|56984590|.|-|.|Sequence=28S_rRNA/4603-4972	AS
chr8|blat|similarity|49538511|49538582|.|-|.|Sequence=28S_rRNA/4951-5022	S
chr8|blat|similarity|109373767|109373838|.|-|.|Sequence=28S_rRNA/1941-2012	S
chr8|blat|similarity|136855197|136855263|.|-|.|Sequence=28S_rRNA/145-211	S
chr9|blat|similarity|4789734|4789998|.|-|.|Sequence=18S_rRNA/288-551	AS,S
chr9|blat|similarity|76416207|76416504|.|+|.|Sequence=28S_rRNA/4689-5024	AS,S
chr9|blat|similarity|32059822|32059979|.|+|.|Sequence=28S_rRNA/4175-4333	AS,S
chr9|blat|similarity|19268552|19268593|.|+|.|Sequence=28S_rRNA/1954-1995	AS,S
chrX|blat|similarity|108103493|108103971|.|+|.|Sequence=28S_rRNA/3625-4102	AS,S
chrX|blat|similarity|88541963|88542051|.|+|.|Sequence=28S_rRNA/4534-4622	S
chrX|blat|similarity|47505692|47506056|.|-|.|Sequence=28S_rRNA/24-379	S
chrX|blat|similarity|74749925|74749962|.|-|.|Sequence=28S_rRNA/835-872	AS
chrX|blat|similarity|52994776|52994810|.|-|.|Sequence=28S_rRNA/2121-2154	S
chrY|blat|similarity|10628225|10630073|.|+|.|Sequence=18S_rRNA/0-1869	AS,S
chrY|blat|similarity|10631124|10631272|.|+|.|Sequence=5.8S_rRNA/1-152	AS,S
chrY|blat|similarity|3048411|3048499|.|+|.|Sequence=28S_rRNA/4534-4622	S
