# Supplementary material for: Hidden layers of human small RNAs
Source: BMC Genomics. 2008 Apr 10;9:157. doi: 10.1186/1471-2164-9-157 (PMC2359750; doi:10.1186/1471-2164-9-157)
Supplement: Additional file 12 — Novel miRNA sequences. Hairpin sequences are described, where lower-case letters show the mature sequences. [file 1471-2164-9-157-S12.fa]

>hsa−mir−1468	srclusterR3487-miRNA   chrX:62,788,915-62,788,976 (-)
cuccguuugccuguuucgcugUGUGCAUUCAACUCAUUCUCAGCAAAAUAAGCAAAUGGAA
>hsa−mir−675b	srclusterR1978-miRNA   chr11:1974572-1974627 (-)
UGGUGCGGAGAGGGCCCACAGUGGACUUGGUGACGcuguaugcccucaccgcucag
>hsa−mir−1469	srclusterF2762-miRNA       chr15:94,677,494-94,677,540 (+)
cucggcgcggggcgcgggcuccGGGUUGGGGCGAGCCAACGCCGGGG
>hsa−mir−1251	srclusterF3130-miRNA   chr12:96,388,159-96,388,215 (+)
acucuagcugccaaaggcgcuuCUCCUUCUGAACAGAGCGCUUUGCUCAGCCAGUGU
>hsa−mir−1470	srclusterF891-miRNA    chr19:15,421,359-15,421,419 (+)
gcccuccgcccgugcaccccgGGGCAGGAGACCCCGCGGGACGCGCCGAGGUAGGGGGGAC
>hsa−mir−1471	srclusterR2035-miRNA   chr2:232,582,457-232,582,513 (-)
gcccgcguguggagccagguguAGAGGCGGAGCACAGCUGGCUCUAAUUUGAGGGGC
