# Supplementary material for: Hidden layers of human small RNAs
Source: BMC Genomics. 2008 Apr 10;9:157. doi: 10.1186/1471-2164-9-157 (PMC2359750; doi:10.1186/1471-2164-9-157)
Supplement: Additional file 18 — Small RNA sequences and their annotations. All of the unique sequences from our libraries are listed. DDBJ accession, internal id, count (or frequencies) of the sequence, length, annotations, RNA sequence, and clusters on the genome are described. [file 1471-2164-9-157-S18.zip › small_RNA_information.txt]

accession	internal_id	count	length	class	sequence	clusters
ADAAB0005147	zza22402a01t3.scf|139|176	1	38	tRNA	tctgagggtccagggttcaggtccctgttccggcgcca	srclusterF965
ADAAB0003911	zza22402a01t3.scf|201|233	1	33	tRNA	ggtccccggttcgatcccgggcggaaacaccaa	srclusterR2416
ADAAB0005360	zza22402a01t3.scf|258|290	4	33	unmapped	tgcagcaacctcggtatccgagtctcggcacca
ADAAB0002838	zza22402a06t3.scf|168|201	36	34	tRNA	gccccagttgcctaatggataaggcactggcttc	srclusterF3082
ADAAB0003444	zza22402a08t3.scf|138|171	108	34	snoRNA	gctctgtgatgaaccccatgcgtgtcatctgagc	srclusterF9
ADAAB0005595	zza22402a09t3.scf|138|170	7	33	tRNA	tgccgaggttgtgagttcgcctcacctggagca	srclusterF209,srclusterF2186,srclusterF17,srclusterF2742,srclusterR398
ADAAB0002728	zza22402a09t3.scf|195|230	7	36	known_miRNA	gccagggattgtgggttcgtgtcccatctggggtgc	srclusterF133
ADAAB0003789	zza22402a10t3.scf|140|175	1	36	tRNA	gggggattagctcaaatggtagagcgctcgcttggc	srclusterF2654,srclusterF2694
ADAAB0002197	zza22402a11t3.scf|139|174	52	36	tRNA	cgccaaggtcgcgggttcgttccccgtacgggccac	srclusterF1821,srclusterF2265,srclusterF2532,srclusterR312,srclusterR290,srclusterR32
ADAAB0005739	zza22402a11t3.scf|199|237	163	39	tRNA	tgccgtgatcgtatagtggttagtactctgcgttgtggc	srclusterF6,srclusterR27
ADAAB0005060	zza22402a11t3.scf|321|358	17	38	tRNA	tctgaggctccagggttcaggtccctgttcgggcgcca	srclusterF965
ADAAB0002353	zza22402a11t3.scf|383|419	1	37	unmapped	cgtagcaacctgggttgggatcggagtcacgggagca
ADAAB0002499	zza22402a14t3.scf|141|173	2	33	repeat	gagaccgcctgggaataccgggtgctgtaggct	srclusterF15,srclusterR29,srclusterR116,srclusterR669,srclusterR1227,srclusterR48,srclusterR334,srclusterR884,srclusterR1038,srclusterR1611,srclusterR38,srclusterR587,srclusterR723,srclusterR1285,srclusterR1865,srclusterR273,srclusterR426,srclusterR976,srclusterR1552
ADAAB0001424	zza22402a14t3.scf|198|234	2	37	tRNA	cctgagggtccagggttcaggtccctgttcgggcgcc	srclusterF965,srclusterR31
ADAAB0002505	zza22402a15t3.scf|139|172	1	34	tRNA	gagcccggatagctcagtcggtagagcatcagac	srclusterF379,srclusterF965,srclusterR19,srclusterR31
ADAAB0004922	zza22402a15t3.scf|221|255	2	35	rRNA	tcgcgacctcagatcagacgtggcgacccgctgaa	srclusterF1183,srclusterR682
ADAAB0006070	zza22402a15t3.scf|280|315	2	36	tRNA	ttgccgaggttgtgagttcgttcctcacctggagca	srclusterR398
ADAAB0002544	zza22402a15t3.scf|340|375	2	36	tRNA	gcacgaggccccgggttcaatccccggcacctccaa	srclusterR175,srclusterR928
ADAAB0002238	zza22402a15t3.scf|400|433	1	34	tRNA	cgccgaggttgtgagttcgggcctcacctggagc	srclusterF2186,srclusterF17,srclusterF2742
ADAAB0001789	zza22402a15t3.scf|458|494	139	37	tRNA	cgcagcaacctcggttcggatccgagtcacggcacca	srclusterF119,srclusterF563,srclusterF6,srclusterF12,srclusterR7,srclusterR33,srclusterR20,srclusterR27,srclusterR12,srclusterR50
ADAAB0003102	zza22402a15t3.scf|519|550	528	32	tRNA	gcccggctagctcagtcggtagagcatgggac	srclusterF5,srclusterF1125,srclusterR37
ADAAB0004116	zza22402a16t3.scf|139|174	1	36	tRNA	gtgccgaggttgtgagttcggcctcacctggagcac	srclusterF2186,srclusterF2742,srclusterF17
ADAAB0000181	zza22402a16t3.scf|199|234	25	36	tRNA	accaggggtcgcgagttcatctcgctggggcctcca	srclusterR2
ADAAB0002293	zza22402a16t3.scf|259|292	1	34	tRNA	cgcgggaggcctgggttcgtttcccggccaatga	srclusterF685,srclusterF1800,srclusterR811,srclusterR984,srclusterR65,srclusterR458
ADAAB0005121	zza22402a17t3.scf|196|233	1	38	tRNA	tctgagggtccagggttcaagtccctgttcaggcgcca	srclusterF753,srclusterR2010
ADAAB0002967	zza22402a17t3.scf|258|289	453	32	tRNA	gcccggatagctcagtcggtagagcatcagac	srclusterF379,srclusterF1526,srclusterF4,srclusterF965,srclusterR31,srclusterR19
ADAAB0005317	zza22402a17t3.scf|314|352	24	39	tRNA	tgcacgaggccccgggttcaatccccggcacctccacca	srclusterR175
ADAAB0001618	zza22402a17t3.scf|377|409	141	33	tRNA	cgcagcaacctcggtatccgagtcacggcacca	srclusterF119,srclusterF6,srclusterF563,srclusterF12,srclusterR20,srclusterR27,srclusterR12,srclusterR7,srclusterR50,srclusterR33
ADAAB0001336	zza22402a17t3.scf|434|470	20	37	tRNA	ccgaaaggttggtggttcgtgcccacccagggacgcc	srclusterF2663,srclusterR13,srclusterR934,srclusterR793,srclusterR25
ADAAB0003370	zza22402a17t3.scf|495|529	23	35	tRNA	gcgggagaccggggttcgattccccgacggggagc	srclusterF691,srclusterF996,srclusterF846,srclusterR347,srclusterR964,srclusterR584,srclusterR5,srclusterR62,srclusterR17,srclusterR567,srclusterR70,srclusterR1010
ADAAB0003088	zza22402a17t3.scf|554|585	63	32	tRNA	gcccggctagctcagtcggtagagcatgagac	srclusterF11,srclusterF3444,srclusterF45,srclusterR527,srclusterR1461,srclusterR44
ADAAB0000331	zza22402a17t3.scf|610|647	1	38	tRNA	actaggggtcgcgagttcagatctcgctggggcctcca	srclusterR2
ADAAB0002155	zza22402a18t3.scf|193|223	1	31	tRNA	cgccaaggtcgcgggggtccccgtacgggcc	srclusterF1821,srclusterF2265,srclusterF2572,srclusterF2615,srclusterF2532,srclusterF2516,srclusterR312,srclusterR290,srclusterR32
ADAAB0001888	zza22402a18t3.scf|362|398	2	37	tRNA	cgcagcaacctcggttcgtatccgagtcacggaacca	srclusterF12,srclusterF563,srclusterF119,srclusterF6,srclusterR20,srclusterR27,srclusterR50,srclusterR7,srclusterR12,srclusterR33
ADAAB0004292	zza22402a19t3.scf|194|224	1	31	repeat	tagccagagctacacagagaaaccctgtctc	srclusterF6512,srclusterR6581
ADAAB0001707	zza22402a19t3.scf|249|282	53	34	tRNA	cgcagcaacctcggttcgaatccgagtcacggca	srclusterF12,srclusterF119,srclusterF563,srclusterF6,srclusterR12,srclusterR7,srclusterR33,srclusterR27,srclusterR50,srclusterR20
ADAAB0004807	zza22402a19t3.scf|307|342	2	36	tRNA	tccttaggtcgctggttcgaatccggctcgaaggac	srclusterF707
ADAAB0003610	zza22402a19t3.scf|425|463	7	39	tRNA	ggccgtgatcgtatagtggttagtactctgcgttgtgga	srclusterF12,srclusterF563,srclusterF6,srclusterF119,srclusterR12,srclusterR33,srclusterR7,srclusterR27,srclusterR20
ADAAB0001879	zza22402a21t3.scf|193|228	30	36	tRNA	cgcagcaacctcggttcgtatccgagtcacgcacca	srclusterF119,srclusterF563,srclusterF12,srclusterF6,srclusterR20,srclusterR27,srclusterR7,srclusterR12,srclusterR50,srclusterR33
ADAAB0003090	zza22402a21t3.scf|253|285	11	33	tRNA	gcccggctagctcagtcggtagagcatgagact	srclusterF11,srclusterF45,srclusterF3444,srclusterR527,srclusterR44
ADAAB0004183	zza22402a21t3.scf|310|345	39	36	tRNA	gtgtgaggtcccgggttcattccccggcatctccac	srclusterF3201
ADAAB0001890	zza22402a21t3.scf|370|403	180	34	tRNA	cgcagcaacctcggttcgtatccgagtcacggca	srclusterF119,srclusterF12,srclusterF563,srclusterF6,srclusterR33,srclusterR20,srclusterR50,srclusterR27,srclusterR7,srclusterR12
ADAAB0001012	zza22402a21t3.scf|428|459	1	32	unmapped	caggggggaccgtcggtcacgcgtctcccgac
ADAAB0005566	zza22402a21t3.scf|484|517	9	34	tRNA	tgccgaggttgtgagtgcctcacctggagcacca	srclusterF2742,srclusterF209,srclusterF2186,srclusterF17
ADAAB0003075	zza22402a21t3.scf|542|575	1	34	tRNA	gcccggctagctcagtcggtacagcatgagactc	srclusterF11,srclusterF45,srclusterF3444,srclusterR44,srclusterR527
ADAAB0004650	zza22402a23t3.scf|139|174	60	36	tRNA	tcccagggtcgtgggttcgtgccccacgttgggcgc	srclusterR37
ADAAB0004226	zza22402a24t3.scf|317|348	3	32	tRNA	gtttccgtagtgtagtggttatcacgttcgcc	srclusterF169,srclusterF199,srclusterF272,srclusterF186,srclusterF266,srclusterF284,srclusterR118,srclusterR1929,srclusterR2063,srclusterR53,srclusterR1902,srclusterR3671,srclusterR2089,srclusterR146,srclusterR2013,srclusterR1815,srclusterR2039
ADAAB0001896	zza22402a24t3.scf|373|409	482	37	tRNA	cgcagcaacctcggttcgtatccgagtcacggcacca	srclusterF12,srclusterF119,srclusterF563,srclusterF6,srclusterR20,srclusterR27,srclusterR50,srclusterR12,srclusterR7,srclusterR33
ADAAB0004084	zza22402a24t3.scf|434|469	1	36	tRNA	gtgagaggtagcgggatcgtgcccgcattctccaca	srclusterR1176
ADAAB0004600	zza22402b02t3.scf|139|176	1	38	tRNA	tcccagaggtcgatggatcgtaaccatcctctactacc	srclusterF860
ADAAB0000250	zza22402b05t3.scf|190|228	12	39	tRNA	accgaaaggttggtggttcgtgcccacccagggacgcca	srclusterR934
ADAAB0000283	zza22402b05t3.scf|253|288	2	36	tRNA	acgcagcaacctcggttcgtatccgagtcacggcac	srclusterF12,srclusterF119,srclusterF6,srclusterF563,srclusterR12,srclusterR7,srclusterR33,srclusterR27,srclusterR50,srclusterR20
ADAAB0002598	zza22402b05t3.scf|313|350	2	38	tRNA	gcagaaggtcctgggttcgggccccagtggaaccacca	srclusterR910
ADAAB0004709	zza22402b06t3.scf|138|169	18	32	tRNA	tcccggctagctcagtcggtagagcatgggac	srclusterF5,srclusterF1125,srclusterR37
ADAAB0000764	zza22402b06t3.scf|315|350	2	36	TU	attgggcagctggtgatcgttggtcccggcgcccta	srclusterF1884
ADAAB0004352	zza22402b07t3.scf|138|176	1	39	tRNA	tatgccgaggttgtgagttcgggcctcacctggagcacc	srclusterF2186,srclusterF2742,srclusterF17
ADAAB0001713	zza22402b07t3.scf|227|263	222	37	tRNA	cgcagcaacctcggttcgaatccgagtcacggcacca	srclusterF119,srclusterF6,srclusterF563,srclusterF12,srclusterR33,srclusterR50,srclusterR7,srclusterR27,srclusterR12,srclusterR20
ADAAB0005227	zza22402b07t3.scf|288|323	1	36	tRNA	tctgagggtccagggttgaggtccctgttcgggcgc	srclusterF4,srclusterF379,srclusterF965,srclusterR19,srclusterR31
ADAAB0004671	zza22402b07t3.scf|412|445	2	34	tRNA	tccccagtcgcctaatggataaggcactggcttc	srclusterF2880,srclusterF3082,srclusterR162
ADAAB0003100	zza22402b10t3.scf|370|400	61	31	tRNA	gcccggctagctcagtcggtagagcatggga	srclusterF5,srclusterF1125,srclusterR37
ADAAB0002132	zza22402b10t3.scf|425|457	2	33	tRNA	cgcatcaacctcggttcgtatccgagtcacggc	srclusterF6,srclusterF12,srclusterF563,srclusterF119,srclusterR50,srclusterR7,srclusterR33,srclusterR20,srclusterR27,srclusterR12
ADAAB0000683	zza22402b11t3.scf|140|178	23	39	tRNA	atctgagggtccagggttcaggtccctgttcgggcgcca	srclusterF965
ADAAB0001783	zza22402b11t3.scf|203|236	58	34	tRNA	cgcagcaacctcggttcggatccgagtcacggca	srclusterF119,srclusterF563,srclusterF12,srclusterF6,srclusterR20,srclusterR27,srclusterR33,srclusterR12,srclusterR50,srclusterR7
ADAAB0005615	zza22402b11t3.scf|261|295	58	35	tRNA	tgccgaggttgtgagttcgggcctcacctggagca	srclusterF2186,srclusterF2742,srclusterF17
ADAAB0001123	zza22402b12t3.scf|139|177	1	39	tRNA	ccaggggtcgcgagttcatatctcgctggggcctccatt	srclusterR2
ADAAB0004510	zza22402b12t3.scf|202|237	1	36	tRNA	tcagggtccggggttcaggtccctgttcgggcgcca	srclusterF419
ADAAB0003992	zza22402b12t3.scf|384|421	11	38	tRNA	gtatgaggccccgggttcaatccccggcatctccacca	srclusterF3145
ADAAB0001892	zza22402b12t3.scf|446|480	112	35	tRNA	cgcagcaacctcggttcgtatccgagtcacggcac	srclusterF119,srclusterF563,srclusterF6,srclusterF12,srclusterR7,srclusterR27,srclusterR12,srclusterR50,srclusterR33,srclusterR20
ADAAB0002213	zza22402b13t3.scf|138|175	1	38	tRNA	cgccaaggtcgggggttcggtccccgtacgggccacca	srclusterR290
ADAAB0002969	zza22402b13t3.scf|261|293	4	33	tRNA	gcccggatagctcagtcggtagagcatcagacc	srclusterF379,srclusterF965,srclusterF1526,srclusterF4,srclusterR31,srclusterR19
ADAAB0003611	zza22402b13t3.scf|318|356	374	39	tRNA	ggccgtgatcgtatagtggttagtactctgcgttgtggc	srclusterF563,srclusterF12,srclusterF119,srclusterF6,srclusterR27,srclusterR12,srclusterR20,srclusterR33,srclusterR7
ADAAB0001585	zza22402b13t3.scf|381|413	1	33	tRNA	cgcagcaacctcggcatccgagtcacggcacca	srclusterF119,srclusterF563,srclusterF6,srclusterF12,srclusterR20,srclusterR12,srclusterR33,srclusterR50,srclusterR7,srclusterR27
ADAAB0004015	zza22402b13t3.scf|438|473	5	36	tRNA	gtatgaggccccgggttcgttccccggcatctccac	srclusterF483,srclusterR206,srclusterR51
ADAAB0001889	zza22402b13t3.scf|498|530	46	33	tRNA	cgcagcaacctcggttcgtatccgagtcacggc	srclusterF119,srclusterF563,srclusterF6,srclusterF12,srclusterR33,srclusterR50,srclusterR7,srclusterR27,srclusterR20,srclusterR12
ADAAB0000615	zza22402b14t3.scf|139|175	2	37	tRNA	atccttaggtcgctggttcgtttccggctcgaaggac	srclusterF3368
ADAAB0002772	zza22402b14t3.scf|200|233	2	34	tRNA	gccccagtcgcctaatggataaggcactggcgtc	srclusterF2880,srclusterF3082,srclusterR162
ADAAB0006103	zza22402b14t3.scf|258|295	3	38	tRNA	ttgtgaggtcccgggttcattccccggcatctccacca	srclusterF3201
ADAAB0002394	zza22402b14t3.scf|320|354	1	35	tRNA	ctcagggtcgtgggttcgtgccccacgttgggcgc	srclusterF3444,srclusterR44
ADAAB0004786	zza22402b14t3.scf|437|469	25	33	rRNA	tcctcccggggctacgcctgtctgagcgtcgct	srclusterF99
ADAAB0005371	zza22402b14t3.scf|494|530	16	37	tRNA	tgcagcaacctcggttcgaatccgagtcacggcacca	srclusterF12,srclusterF563,srclusterF6,srclusterF119,srclusterR7,srclusterR33,srclusterR50,srclusterR20,srclusterR27,srclusterR12
ADAAB0005171	zza22402b14t3.scf|555|593	6	39	tRNA	tctgagggtccagggttcaggtccctgttcgggcgccaa	srclusterF965
ADAAB0002310	zza22402b16t3.scf|138|168	2	31	rRNA	cggccctggcggagcgctgagaagacggtcg	srclusterF1099
ADAAB0004995	zza22402b16t3.scf|193|230	14	38	tRNA	tctcagggtcgtgggttcgggccccacgttgggcgcca	srclusterF11
ADAAB0000188	zza22402b17t3.scf|429|461	1	33	tRNA	accaggggtcgcgagttcttctcgctggggcct	srclusterR1046
ADAAB0003940	zza22402b18t3.scf|196|228	57	33	tRNA	ggttccatggtgtaatggttagcactctggact	srclusterF3564,srclusterF2010,srclusterF2065,srclusterF2132,srclusterR41,srclusterR338,srclusterR1138
ADAAB0002323	zza22402b18t3.scf|377|412	1	36	tRNA	cgggagaccggggttcgattccccgacggggagcca	srclusterF996,srclusterR70,srclusterR347,srclusterR964,srclusterR5,srclusterR17
ADAAB0004567	zza22402b18t3.scf|437|471	24	35	tRNA	tccagcgatccgagttcatctcggtggaacctcca	srclusterR41
ADAAB0003108	zza22402b20t3.scf|139|172	23	34	tRNA	gcccggctagctcagtcggtagagcatgggactc	srclusterF5,srclusterF1125,srclusterR37
ADAAB0003625	zza22402b20t3.scf|197|234	1	38	tRNA	ggccgtgatcgtatagtgttagtactctgcgtcgtggc	srclusterF563,srclusterF6,srclusterF12,srclusterF119,srclusterR12,srclusterR7,srclusterR27,srclusterR33,srclusterR20
ADAAB0002356	zza22402b20t3.scf|259|295	1	37	TU	cgtccctcccgaagctcgcgctcggtcgaagaggacg	srclusterF3378,srclusterF3393,srclusterF3384,srclusterR2057
ADAAB0003010	zza22402b20t3.scf|320|351	1	32	tRNA	gcccggatagctcagtgggtagagcatgagac	srclusterF218,srclusterF45,srclusterF965,srclusterF11,srclusterF379,srclusterF1526,srclusterF4,srclusterF3444,srclusterR44,srclusterR31,srclusterR19,srclusterR527,srclusterR1461
ADAAB0006072	zza22402b20t3.scf|437|474	1	38	tRNA	ttgccgaggttgtgagttcgttcctcacctggagcacc	srclusterR398
ADAAB0001864	zza22402b20t3.scf|499|533	8	35	tRNA	cgcagcaacctcggttcgtatccgagtcaccacca	srclusterF6,srclusterF12,srclusterF119,srclusterF563,srclusterR12,srclusterR50,srclusterR7,srclusterR27,srclusterR33,srclusterR20
ADAAB0004006	zza22402b21t3.scf|137|174	12	38	tRNA	gtatgaggccccgggttcgatccccggcatctccacca	srclusterF483,srclusterR206,srclusterR51
ADAAB0000203	zza22402b21t3.scf|199|237	1	39	tRNA	acccagaggtcgatggatcggaaccatcctctctaccaa	srclusterF574
ADAAB0002584	zza22402b21t3.scf|262|299	1	38	repeat	gcacgaggtcgagggatcggaaccatgcacctaaacaa	srclusterF3120
ADAAB0000722	zza22402b23t3.scf|199|234	2	36	tRNA	atgccgaggttgtgagttcgagcctcacctggagca	srclusterF2186,srclusterF17,srclusterF2742
ADAAB0005854	zza22402b24t3.scf|256|292	1	37	tRNA	tggcgcccggatgatcctcagtggtctggggtgcagg	srclusterR1065
ADAAB0002720	zza22402b24t3.scf|317|353	1	37	known_miRNA	gccagggattgtgggttcgtgtcccacctggggtgcc	srclusterR162
ADAAB0003834	zza22402b24t3.scf|378|411	4	34	tRNA	gggtatgattctcgcttcggttgcgagaggtccc	srclusterF2724,srclusterF1608,srclusterR1315
ADAAB0002112	zza22402c03t3.scf|137|169	1	33	unmapped	cgcagtaacctcggtatccgcgtcacggcacca
ADAAB0004010	zza22402c03t3.scf|376|411	2	36	tRNA	gtatgaggccccgggttcggtccccggcatctccac	srclusterF483,srclusterR206,srclusterR51
ADAAB0004999	zza22402c03t3.scf|436|472	1	37	tRNA	tctcagggtcgtgggttcgggccccatgttgggcgcc	srclusterF3444,srclusterR44
ADAAB0005651	zza22402c03t3.scf|497|531	39	35	tRNA	tgccgaggttgtgagttcgtgcctcacctggagca	srclusterF2742,srclusterF17,srclusterF2186
ADAAB0003006	zza22402c04t3.scf|320|351	1	32	tRNA	gcccggatagctcagtcgttagagcatcacac	srclusterF965,srclusterF379,srclusterF1526,srclusterF4,srclusterR19,srclusterR31
ADAAB0001582	zza22402c04t3.scf|494|525	1	32	tRNA	cgcagcaacctcggatcggagtcacggcacca	srclusterF6,srclusterF119,srclusterF563,srclusterF12,srclusterR50,srclusterR7,srclusterR20,srclusterR27,srclusterR33,srclusterR12
ADAAB0005978	zza22402c04t3.scf|550|584	2	35	tRNA	ttcaagaggtccccggttcatccgggtgccccctc	srclusterF599,srclusterR159,srclusterR11,srclusterR300
ADAAB0002845	zza22402c06t3.scf|136|166	9	31	tRNA	gccccagttgcctaatggataaggcattggc	srclusterF3082,srclusterF133,srclusterF657
ADAAB0001381	zza22402c06t3.scf|191|228	2	38	tRNA	ccgcagcaacctcggttcgaatccgagtcacggcacca	srclusterF563,srclusterF12,srclusterF119,srclusterF6,srclusterR50,srclusterR20,srclusterR27,srclusterR33,srclusterR12,srclusterR7
ADAAB0000990	zza22402c06t3.scf|253|289	14	37	tRNA	caggagatcctgggttcgtatcccagcggtgcctcca	srclusterF43
ADAAB0005667	zza22402c06t3.scf|370|403	6	34	tRNA	tgccgaggttgtgagttcgttcctcacctggagc	srclusterR398
ADAAB0002680	zza22402c06t3.scf|428|463	12	36	known_miRNA	gccagggattgtgggttcgggtcccacctggggtac	srclusterF2880
ADAAB0001085	zza22402c06t3.scf|488|521	1	34	tRNA	ccagccctgatagctcagtcggtagagcatcaga	srclusterF379,srclusterF965,srclusterR19,srclusterR31
ADAAB0001126	zza22402c07t3.scf|139|173	20	35	tRNA	ccaggggtcgcgagttcatctcgctggggcctcca	srclusterR2
ADAAB0003187	zza22402c07t3.scf|198|229	9	32	tRNA	gccctgatagctcagtcggtagagcatcagac	srclusterF379,srclusterF1526,srclusterF4,srclusterF965,srclusterR19,srclusterR31
ADAAB0005129	zza22402c07t3.scf|254|290	2	37	tRNA	tctgagggtccagggttcacgtccctgttcgggcgcc	srclusterF965,srclusterR31
ADAAB0002277	zza22402c07t3.scf|315|346	1	32	tRNA	cgcggcaacctcagatccgagtcacggcacca	srclusterF563,srclusterF6,srclusterF12,srclusterF119,srclusterF6335,srclusterR12,srclusterR7,srclusterR50,srclusterR20,srclusterR27,srclusterR33
ADAAB0001309	zza22402c08t3.scf|199|235	3	37	tRNA	ccgaaaggttggtggttcgggcccacccagggacgct	srclusterR934,srclusterR793,srclusterR25
ADAAB0003404	zza22402c08t3.scf|321|356	1	36	tRNA	gcgggaggcccgggttcgtttcccggcccatgcacc	srclusterF1904,srclusterF2060,srclusterF1073,srclusterF1077,srclusterR623
ADAAB0002222	zza22402c08t3.scf|381|416	1	36	known_miRNA	cgccagggattgtgggttcgggtcccacctggggtg	srclusterR162
ADAAB0003267	zza22402c08t3.scf|441|476	1	36	tRNA	gcgagaggtagcgggatcggtgcccgcattttccac	srclusterR102
ADAAB0004700	zza22402c08t3.scf|501|533	1	33	tRNA	tcccggctagctcagtcggtagaacatgggact	srclusterF1125,srclusterF5,srclusterR37
ADAAB0002266	zza22402c10t3.scf|138|171	1	34	rRNA	cgcgacctcagatcagacgtcgcgacccgctgaa	srclusterF1183,srclusterR682
ADAAB0001569	zza22402c10t3.scf|196|227	1	32	unmapped	cgcagcaacctcggatccgagtcacgcaccaa
ADAAB0004908	zza22402c11t3.scf|139|169	38	31	rRNA	tcgcgaaggcccgcggcgggtgttgacgcga	srclusterF18
ADAAB0003580	zza22402c11t3.scf|194|232	8	39	tRNA	ggccgtcatcgtatagtggttagtactctgcgttgtggc	srclusterF563,srclusterF12,srclusterF119,srclusterF6,srclusterR33,srclusterR20,srclusterR27,srclusterR12,srclusterR7
ADAAB0000301	zza22402c14t3.scf|195|232	1	38	tRNA	acgccaaggtcgcgggttcgcgtcccgtacgggccacc	srclusterF2532,srclusterF1821,srclusterF2265,srclusterR312,srclusterR290,srclusterR32
ADAAB0003897	zza22402c15t3.scf|137|169	16	33	tRNA	ggtcccatggtgtaatggttagcactctggact	srclusterF1446,srclusterF856
ADAAB0002545	zza22402c15t3.scf|194|229	78	36	tRNA	gcacgaggccccgggttcaatccccggcacctccac	srclusterR175,srclusterR928
ADAAB0002268	zza22402c15t3.scf|254|285	1	32	rRNA	cgcgacctcagatcagacgtggcgacccgctg	srclusterF1183,srclusterR682
ADAAB0000476	zza22402c15t3.scf|310|342	12	33	tRNA	agcccggctagctcagtcggtagagcatgggac	srclusterF5
ADAAB0001305	zza22402c15t3.scf|367|403	16	37	tRNA	ccgaaaggttggtggttcgggcccacccagggacgcc	srclusterF2663,srclusterR13,srclusterR793,srclusterR25,srclusterR934
ADAAB0000132	zza22402c18t3.scf|138|171	1	34	tRNA	acaggatcctgggtttggatcccagcggtgcctc	srclusterF346,srclusterF43
ADAAB0004905	zza22402c19t3.scf|137|167	1	31	rRNA	tcgcgaaggcccgcggcgggggttgacgcga	srclusterF18
ADAAB0002189	zza22402c20t3.scf|139|174	1	36	tRNA	cgccaaggtcgcgggttcgttccccgtacaggccac	srclusterF1821,srclusterF2265,srclusterF2532,srclusterR78,srclusterR32,srclusterR312,srclusterR290
ADAAB0004170	zza22402c21t3.scf|138|175	1	38	tRNA	gtgtgaggtcccgggttcagtccccggcatctccacaa	srclusterF3201
ADAAB0003481	zza22402c21t3.scf|200|237	1	38	unmapped	gctggggattttgggttcgggtcccatctggggtgcca
ADAAB0003944	zza22402c23t3.scf|138|174	12	37	tRNA	ggttccatggtgtaatggttagcactctggactctga	srclusterF2010,srclusterF2065,srclusterF2132,srclusterF3564,srclusterR338,srclusterR41,srclusterR1138
ADAAB0002475	zza22402c23t3.scf|486|519	1	34	tRNA	gacccagtcgcctaatggataaggcatcagcctc	srclusterR1
ADAAB0005413	zza22402c23t3.scf|544|579	5	36	tRNA	tgcagcaacctcggttcgtatccgagtcacggcacc	srclusterF563,srclusterF12,srclusterF119,srclusterF6,srclusterR50,srclusterR20,srclusterR12,srclusterR7,srclusterR33,srclusterR27
ADAAB0005268	zza22402c24t3.scf|138|171	2	34	tRNA	tcttgcgacccgggttcgattcccgggcggcgca	srclusterR827,srclusterR796
ADAAB0001802	zza22402c24t3.scf|196|232	3	37	tRNA	cgcagcaacctcggttcggatccgagtcactgcacca	srclusterF563,srclusterF12,srclusterF119,srclusterF6,srclusterR50,srclusterR33,srclusterR20,srclusterR12,srclusterR7,srclusterR27
ADAAB0005212	zza22402c24t3.scf|257|293	10	37	tRNA	tctgagggtccagggttcatgtccctgttcgggcgcc	srclusterF965,srclusterR31
ADAAB0002683	zza22402c24t3.scf|318|353	20	36	known_miRNA	gccagggattgtgggttcgggtcccacctggggtgc	srclusterR162
ADAAB0003492	zza22402c24t3.scf|378|412	1	35	tRNA	ggagatcctgggttcgcatcccagtggggcctcca	srclusterF43
ADAAB0006026	zza22402c24t3.scf|437|472	1	36	tRNA	ttcgccaaggtcgcgggttcgttccccgtacgggcc	srclusterF2532,srclusterF1821,srclusterF2265,srclusterF2516,srclusterF2572,srclusterF2615,srclusterR32,srclusterR312,srclusterR290
ADAAB0005710	zza22402d02t3.scf|139|174	1	36	tRNA	tgccggggttgtgagttcgtgcctcacctggtgcac	srclusterF2742,srclusterF2186,srclusterF17
ADAAB0003699	zza22402d02t3.scf|255|289	1	35	tRNA	ggctccgtggcgcaatggatagcgcattggatttc	srclusterF3292
ADAAB0001923	zza22402d02t3.scf|314|347	2	34	tRNA	cgcagcaacctcggttcgtatccgagtcacgtca	srclusterF12,srclusterF119,srclusterF563,srclusterF6,srclusterR50,srclusterR7,srclusterR33,srclusterR27,srclusterR12,srclusterR20
ADAAB0002671	zza22402d02t3.scf|372|407	1	36	known_miRNA	gccagggattgtgggttcatgtcccatctggggtgc	srclusterF133
ADAAB0002384	zza22402d02t3.scf|432|464	1	33	tRNA	ctcagcaacctcggtatccgagtcacggcaccg	srclusterF12,srclusterF119,srclusterF563,srclusterF6,srclusterR7,srclusterR50,srclusterR33,srclusterR20,srclusterR27,srclusterR12
ADAAB0004068	zza22402d02t3.scf|489|520	1	32	tRNA	gtctctgtggcgcaatcggttagcgcgttcgg	srclusterF2463,srclusterF2457,srclusterF2474,srclusterR68,srclusterR2143,srclusterR3672,srclusterR3735,srclusterR2090,srclusterR2169,srclusterR2117
ADAAB0003139	zza22402d02t3.scf|545|576	2	32	tRNA	gcccggctagttcagtcggtagagcatgggac	srclusterF1125,srclusterF5,srclusterR37
ADAAB0000312	zza22402d03t3.scf|138|174	1	37	tRNA	acgccaaggtcgcgggttcgttccctgtacgggccaa	srclusterF2516
ADAAB0002841	zza22402d03t3.scf|199|232	1	34	tRNA	gccccagttgcctaatggataaggcactggtgtc	srclusterF3082
ADAAB0000107	zza22402d05t3.scf|138|175	2	38	tRNA	acaggagatcctgggttcgaatcccagcggggcctcca	srclusterF43
ADAAB0000419	zza22402d05t3.scf|200|236	6	37	known_miRNA	agccagggattgtgggttcgggtcccatctggggtgc	srclusterF133
ADAAB0004785	zza22402d05t3.scf|261|293	1	33	rRNA	tcctcccggggctacgcctgtctgagcgtcgcc	srclusterF99
ADAAB0004825	zza22402d05t3.scf|318|352	40	35	tRNA	tccttaggtcgctggttcgtttccggctcgaagga	srclusterF3250,srclusterF3313,srclusterF3368,srclusterF3480,srclusterR714,srclusterR854
ADAAB0004564	zza22402d05t3.scf|493|527	1	35	tRNA	tccagcgatccgagttcatctcggtgaaacctcca	srclusterR41
ADAAB0000122	zza22402d06t3.scf|140|176	3	37	tRNA	acaggagatcctgggttcgtatcccagcggtgcctcc	srclusterF43
ADAAB0001788	zza22402d07t3.scf|139|174	31	36	tRNA	cgcagcaacctcggttcggatccgagtcacggcacc	srclusterF119,srclusterF6,srclusterF563,srclusterF12,srclusterR50,srclusterR20,srclusterR27,srclusterR33,srclusterR12,srclusterR7
ADAAB0002705	zza22402d08t3.scf|140|173	8	34	known_miRNA	gccagggattgtgggttcgtcccatctggggtgc	srclusterF133
ADAAB0001785	zza22402d08t3.scf|310|344	26	35	tRNA	cgcagcaacctcggttcggatccgagtcacggcac	srclusterF563,srclusterF12,srclusterF119,srclusterF6,srclusterR12,srclusterR50,srclusterR7,srclusterR27,srclusterR33,srclusterR20
ADAAB0002882	zza22402d09t3.scf|139|172	1	34	tRNA	gccccgtggcctaatggataaggcattggcttcc	srclusterF133,srclusterF718
ADAAB0003103	zza22402d09t3.scf|197|229	8	33	tRNA	gcccggctagctcagtcggtagagcatgggaca	srclusterF5,srclusterF1125,srclusterR37
ADAAB0004184	zza22402d11t3.scf|136|172	10	37	tRNA	gtgtgaggtcccgggttcattccccggcatctccacc	srclusterF3201
ADAAB0002503	zza22402d12t3.scf|141|172	1	32	tRNA	gagaggtagtgggatcgttgcccacatcctcc	srclusterF651,srclusterF665,srclusterF681,srclusterR1759,srclusterR1845,srclusterR1701,srclusterR1786,srclusterR1874
ADAAB0001939	zza22402d12t3.scf|197|230	4	34	tRNA	cgcagcaacctcggttcgtatccgagtcatggca	srclusterF119,srclusterF563,srclusterF6,srclusterF12,srclusterR7,srclusterR12,srclusterR20,srclusterR27,srclusterR33,srclusterR50
ADAAB0000206	zza22402d13t3.scf|256|292	1	37	tRNA	acccagaggtcgatggatcggaaccatcctctgctat	srclusterF860,srclusterR276,srclusterR1239,srclusterR572,srclusterR287
ADAAB0003923	zza22402d13t3.scf|374|407	1	34	tRNA	ggttatgattctcgcttggggtgcgagaggtccc	srclusterF486,srclusterF708,srclusterF1041,srclusterF1236,srclusterF1890,srclusterF2493,srclusterF1608,srclusterF2181,srclusterF2724,srclusterR1441,srclusterR407,srclusterR560,srclusterR49,srclusterR893,srclusterR58,srclusterR1315
ADAAB0005376	zza22402d13t3.scf|489|522	1	34	tRNA	tgcagcaacctcggttcgaatccgagtctcggca	srclusterF12,srclusterF119,srclusterF563,srclusterF6,srclusterR12,srclusterR50,srclusterR7,srclusterR27,srclusterR33,srclusterR20
ADAAB0004767	zza22402d14t3.scf|139|175	1	37	tRNA	tccgagaggtcccgggttcatatcccggacgagcccc	srclusterR469
ADAAB0005654	zza22402d14t3.scf|200|236	13	37	tRNA	tgccgaggttgtgagttcgtgcctcacctggagcacc	srclusterF2186,srclusterF2742,srclusterF17
ADAAB0003380	zza22402d14t3.scf|261|299	1	39	tRNA	gcgggagaccggggttcgtttccccgacggggagccaaa	srclusterR62
ADAAB0001706	zza22402d14t3.scf|324|356	10	33	tRNA	cgcagcaacctcggttcgaatccgagtcacggc	srclusterF119,srclusterF563,srclusterF12,srclusterF6,srclusterR20,srclusterR7,srclusterR12,srclusterR50,srclusterR27,srclusterR33
ADAAB0001875	zza22402d14t3.scf|381|413	6	33	tRNA	cgcagcaacctcggttcgtatccgagtcacgca	srclusterF119,srclusterF12,srclusterF563,srclusterF6,srclusterR7,srclusterR50,srclusterR20,srclusterR27,srclusterR33,srclusterR12
ADAAB0005903	zza22402d14t3.scf|438|467	1	30	tRNA	tggtgctgataacgccaaggtcgcgggttt	srclusterF2177,srclusterF2265,srclusterF2532,srclusterF2516,srclusterF2572,srclusterF2615,srclusterR516,srclusterR78,srclusterR312,srclusterR32,srclusterR290
ADAAB0001467	zza22402d14t3.scf|492|528	9	37	rRNA	cgactcttagcggtggatcactcggctcgtgcgtcga	srclusterF31
ADAAB0000416	zza22402d14t3.scf|553|589	6	37	known_miRNA	agccagggattgtgggttcgggtcccacctggggtgc	srclusterR162
ADAAB0001306	zza22402d15t3.scf|135|172	51	38	tRNA	ccgaaaggttggtggttcgggcccacccagggacgcca	srclusterR934
ADAAB0003145	zza22402d15t3.scf|318|349	2	32	tRNA	gcccggctggctcagtcggtagagcatgggac	srclusterF5,srclusterF1125,srclusterR37
ADAAB0001895	zza22402d15t3.scf|432|467	135	36	tRNA	cgcagcaacctcggttcgtatccgagtcacggcacc	srclusterF12,srclusterF119,srclusterF563,srclusterF6,srclusterR33,srclusterR20,srclusterR50,srclusterR27,srclusterR12,srclusterR7
ADAAB0005058	zza22402d15t3.scf|492|527	11	36	tRNA	tctgaggctccagggttcaggtccctgttcgggcgc	srclusterF965,srclusterF379,srclusterF4,srclusterR31,srclusterR19
ADAAB0000411	zza22402d16t3.scf|138|174	3	37	known_miRNA	agccagggattgtgggttcgagtcccatctggggtgc	srclusterF133
ADAAB0005994	zza22402d16t3.scf|199|236	1	38	tRNA	ttccagcgatccgagttcatatctcggtgggacctcca	srclusterF856
ADAAB0000971	zza22402d16t3.scf|261|291	1	31	tRNA	caggagatcctgggttcggatcccagcggtg	srclusterF43,srclusterF346,srclusterR1278,srclusterR1944
ADAAB0001629	zza22402d16t3.scf|498|530	1	33	tRNA	cgcagcaacctcggtatccgagtcagggcacaa	srclusterF563
ADAAB0004380	zza22402d17t3.scf|259|296	12	38	tRNA	tcaagaggtccccggttcatatccgggtgccccctcca	srclusterF599,srclusterR159,srclusterR11,srclusterR300
ADAAB0003019	zza22402d17t3.scf|321|353	1	33	tRNA	gcccggataggtcagtcggtagagcatcagact	srclusterF965,srclusterF1526,srclusterF4,srclusterF379,srclusterR31,srclusterR19
ADAAB0003769	zza22402d18t3.scf|137|168	1	32	tRNA	ggggatgtagctcagtggtagagagcatgatt	srclusterF785,srclusterF1029,srclusterF483,srclusterF1066,srclusterR88,srclusterR206,srclusterR51
ADAAB0003879	zza22402d18t3.scf|193|225	5	33	snRNA	ggtagtgggggactgcgttcgcgctttcccctg	srclusterF1252,srclusterF1517,srclusterF994,srclusterR453,srclusterR1150,srclusterR1173,srclusterR54,srclusterR46
ADAAB0004454	zza22402d18t3.scf|311|343	1	33	tRNA	tcagaagattgcagggtcctgccgcggtcgcca	srclusterF2704
ADAAB0002970	zza22402d18t3.scf|368|400	40	33	tRNA	gcccggatagctcagtcggtagagcatcagact	srclusterF379,srclusterF1526,srclusterF965,srclusterF4,srclusterR19,srclusterR31
ADAAB0000533	zza22402d18t3.scf|543|576	11	34	rRNA	agggcgaagccagaggaaactctggtggaggtcc	srclusterF1959
ADAAB0005478	zza22402d19t3.scf|134|170	1	37	tRNA	tgccaaggtcgcgggttcgttccccgtacgcgccacc	srclusterF2265,srclusterF2532,srclusterF1821,srclusterR290,srclusterR32,srclusterR312
ADAAB0004201	zza22402d20t3.scf|195|228	7	34	tRNA	gtgtgaggtcccgggttctccccggcatctccac	srclusterF3201
ADAAB0003926	zza22402d20t3.scf|373|406	1	34	tRNA	ggttccatagtgtagcggttatcacgtctgcttt	srclusterR910
ADAAB0002887	zza22402e02t3.scf|137|170	1	34	tRNA	gcccctgtggcctaatggataaggcactggcatc	srclusterF2880,srclusterR162
ADAAB0000718	zza22402e02t3.scf|314|349	1	36	tRNA	atgccgaggttgtgagtcgggcctcacctggagcac	srclusterF17,srclusterF2186,srclusterF2742
ADAAB0005126	zza22402e02t3.scf|374|411	9	38	tRNA	tctgagggtccagggttcaagtccctgttcgggcgcca	srclusterF965
ADAAB0000373	zza22402e02t3.scf|436|467	8	32	tRNA	agcagagtggcgcagcggaagcgtgctgggcc	srclusterF1350,srclusterF786,srclusterF860,srclusterR36,srclusterR59,srclusterR572,srclusterR1239,srclusterR276,srclusterR287
ADAAB0003775	zza22402e02t3.scf|492|522	2	31	tRNA	ggggatgtagctcagtggtagagctcatgct	srclusterF785,srclusterF483,srclusterF1066,srclusterF1029,srclusterR206,srclusterR51,srclusterR88
ADAAB0001935	zza22402e03t3.scf|139|171	2	33	tRNA	cgcagcaacctcggttcgtatccgagtcagggc	srclusterF12,srclusterF6,srclusterF119,srclusterF563,srclusterR33,srclusterR20,srclusterR12,srclusterR50,srclusterR27,srclusterR7
ADAAB0002546	zza22402e03t3.scf|252|288	32	37	tRNA	gcacgaggccccgggttcaatccccggcacctccacc	srclusterR175
ADAAB0004426	zza22402e03t3.scf|313|346	1	34	known_miRNA	tcagaagattccaggttcggctcctggctctcgc	srclusterF20,srclusterF79,srclusterF3
ADAAB0005672	zza22402e03t3.scf|371|407	10	37	tRNA	tgccgaggttgtgagttcgttcctcacctggagcacc	srclusterR398
ADAAB0004870	zza22402e05t3.scf|137|174	8	38	tRNA	tcgaaaggttggtggttcgtgcccacccagggacgcca	srclusterR934
ADAAB0002701	zza22402e06t3.scf|192|227	1	36	known_miRNA	gccagggattgtgggttcgtcccacctggggtgcca	srclusterR162
ADAAB0004977	zza22402e06t3.scf|252|285	1	34	tRNA	tctcagggtcgtgggtctggccccacgttggcgc	srclusterF3444,srclusterR44
ADAAB0004750	zza22402e07t3.scf|138|172	1	35	tRNA	tccctggtggtctagttaggattcggcgctctcac	srclusterF872,srclusterF951,srclusterR16,srclusterR709,srclusterR4,srclusterR1192,srclusterR1683,srclusterR239
ADAAB0003294	zza22402e07t3.scf|197|234	3	38	tRNA	gcgagaggtagtgggatcggtgcccacatcctccacca	srclusterF245
ADAAB0002908	zza22402e07t3.scf|322|352	3	31	tRNA	gcccgcatagctcagtcggtagagcatcaga	srclusterF379,srclusterF1526,srclusterF965,srclusterF4,srclusterR31,srclusterR19
ADAAB0005986	zza22402e07t3.scf|377|407	1	31	tRNA	ttcaggtcgcagtctcccgtggaggcgtggg	srclusterF216,srclusterF360,srclusterF1110,srclusterF10,srclusterF58,srclusterF136,srclusterF292,srclusterR396,srclusterR225
ADAAB0000844	zza22402e09t3.scf|138|172	3	35	tRNA	cacgaggccccgggttcaatccccggcacctccac	srclusterR175,srclusterR928
ADAAB0000298	zza22402e09t3.scf|260|294	2	35	tRNA	acgccaaggtcgcgggttccccgtacgggccacca	srclusterR290
ADAAB0001874	zza22402e09t3.scf|319|350	2	32	tRNA	cgcagcaacctcggttcgtatccgagtcacgc	srclusterF119,srclusterF12,srclusterF563,srclusterF6,srclusterR7,srclusterR33,srclusterR50,srclusterR20,srclusterR27,srclusterR12
ADAAB0000744	zza22402e11t3.scf|320|358	4	39	tRNA	atgccgaggttgtgagttcgtgcctcacctggagcacca	srclusterF2186,srclusterF17,srclusterF2742
ADAAB0005043	zza22402e12t3.scf|133|168	3	36	tRNA	tctgagagtccagggttcaggtccctgttcgggcgc	srclusterF4,srclusterF379,srclusterF965,srclusterR19,srclusterR31
ADAAB0002800	zza22402e12t3.scf|249|280	15	32	tRNA	gccccagtggcctaatggataaggcactggct	srclusterF2880,srclusterR162
ADAAB0004636	zza22402e12t3.scf|305|340	12	36	tRNA	tcccagggtcgtgggttcgggccccacgttgggcgc	srclusterR37
ADAAB0005617	zza22402e12t3.scf|365|400	27	36	tRNA	tgccgaggttgtgagttcgggcctcacctggagcac	srclusterF2186,srclusterF17,srclusterF2742
ADAAB0004379	zza22402e13t3.scf|138|174	1	37	tRNA	tcaagaggtccccggttcatatccgggtgccccctcc	srclusterF599,srclusterR159,srclusterR11,srclusterR300
ADAAB0005652	zza22402e13t3.scf|260|295	44	36	tRNA	tgccgaggttgtgagttcgtgcctcacctggagcac	srclusterF17,srclusterF2186,srclusterF2742
ADAAB0002699	zza22402e13t3.scf|320|353	7	34	known_miRNA	gccagggattgtgggttcgtcccacctggggtgc	srclusterR162
ADAAB0005373	zza22402e14t3.scf|140|176	1	37	tRNA	tgcagcaacctcggttcgaatccgagtcacggcacct	srclusterF119,srclusterF563,srclusterF6,srclusterF12,srclusterR12,srclusterR50,srclusterR20,srclusterR27,srclusterR33,srclusterR7
ADAAB0003901	zza22402e16t3.scf|138|174	11	37	tRNA	ggtcccatggtgtaatggttagcactctggactttga	srclusterF1446,srclusterF856
ADAAB0000889	zza22402e17t3.scf|198|230	2	33	tRNA	cagccccagttgcctaatggataaggcactggc	srclusterF3082
ADAAB0003110	zza22402e18t3.scf|139|170	4	32	tRNA	gcccggctagctcagtcggtagagcatgggat	srclusterF5,srclusterF1125,srclusterR37
ADAAB0003537	zza22402e18t3.scf|195|227	2	33	tRNA	ggcccggatagctcagtcggtagagcatcagac	srclusterF1526
ADAAB0000224	zza22402e18t3.scf|252|283	3	32	tRNA	acccggatagctcagtcggtagagcatcagac	srclusterF965,srclusterF4,srclusterF379,srclusterF1526,srclusterR19,srclusterR31
ADAAB0004185	zza22402e19t3.scf|138|175	15	38	tRNA	gtgtgaggtcccgggttcattccccggcatctccacca	srclusterF3201
ADAAB0003674	zza22402e21t3.scf|139|169	22	31	tRNA	ggctccatagctcaggggttagagcactggt	srclusterR994,srclusterR2,srclusterR1395
ADAAB0000280	zza22402e21t3.scf|194|231	2	38	tRNA	acgcagcaacctcggttcgaatccgagtcacggcacca	srclusterF563,srclusterF6,srclusterF12,srclusterF119,srclusterR27,srclusterR12,srclusterR7,srclusterR33,srclusterR50,srclusterR20
ADAAB0000989	zza22402e21t3.scf|256|291	8	36	tRNA	caggagatcctgggttcgtatcccagcggtgcctcc	srclusterF43
ADAAB0002269	zza22402e22t3.scf|199|231	3	33	rRNA	cgcgacctcagatcagacgtggcgacccgctga	srclusterF1183,srclusterR682
ADAAB0006054	zza22402e22t3.scf|256|291	1	36	tRNA	ttgagaggtagcgggatcgttgcccgcattctccac	srclusterR102
ADAAB0005668	zza22402e22t3.scf|316|350	38	35	tRNA	tgccgaggttgtgagttcgttcctcacctggagca	srclusterR398
ADAAB0003644	zza22402e22t3.scf|375|413	2	39	tRNA	ggccgttatcgtatagtggttagtactctgcgttgtggc	srclusterF563,srclusterF6,srclusterF12,srclusterF119,srclusterR27,srclusterR12,srclusterR7,srclusterR33,srclusterR20
ADAAB0003325	zza22402e22t3.scf|497|530	2	34	tRNA	gcgcccgcatagctcagtcggtagagcatcagac	srclusterF4
ADAAB0001867	zza22402e23t3.scf|138|170	1	33	tRNA	cgcagcaacctcggttcgtatccgagtcaccgc	srclusterF563,srclusterF6,srclusterF12,srclusterF119,srclusterR20,srclusterR27,srclusterR50,srclusterR12,srclusterR7,srclusterR33
ADAAB0002107	zza22402f01t3.scf|136|168	1	33	tRNA	cgcaggaacctcggttcgtatccgagtcaagca	srclusterF12,srclusterF6,srclusterF119,srclusterF563,srclusterR27,srclusterR7,srclusterR12,srclusterR50,srclusterR33,srclusterR20
ADAAB0003974	zza22402f01t3.scf|193|226	1	34	snRNA	gtagtgggggactgcgttcgcgctttcccctgac	srclusterF1252,srclusterF1517,srclusterR1150,srclusterR54
ADAAB0003928	zza22402f01t3.scf|251|283	1	33	tRNA	ggttccatcgtgtaatggttagcactctggact	srclusterF2065,srclusterF3564,srclusterF2687,srclusterF2010,srclusterF2132,srclusterR338,srclusterR41,srclusterR645,srclusterR1138
ADAAB0005010	zza22402f01t3.scf|308|344	3	37	tRNA	tctcagggtcgtgggttcgtgccccacgttgggcgcc	srclusterF3444,srclusterR44
ADAAB0000932	zza22402f01t3.scf|369|405	1	37	tRNA	caggagatcctgggctcgtatcccagcggtgcctcca	srclusterF43
ADAAB0002803	zza22402f01t3.scf|430|463	71	34	tRNA	gccccagtggcctaatggataaggcactggcttc	srclusterF2880,srclusterR162
ADAAB0004583	zza22402f01t3.scf|548|583	1	36	known_miRNA	tccagggattgtgggttcgagtcccacctggggtac	srclusterF2880
ADAAB0000759	zza22402f02t3.scf|138|175	1	38	tRNA	attcagggtcgtgggttcgtgccccacgttgggcgcca	srclusterF11
ADAAB0005985	zza22402f02t3.scf|312|347	1	36	tRNA	ttcagggattgtgggttcgtgtcccacctggggtac	srclusterF2880
ADAAB0001056	zza22402f02t3.scf|372|403	1	32	rRNA	ccaacacgggaaacctcacccggcccggacac	srclusterF3628
ADAAB0002194	zza22402f02t3.scf|428|461	5	34	tRNA	cgccaaggtcgcgggttcgttccccgtacgggcc	srclusterF2532,srclusterF2516,srclusterF1821,srclusterF2265,srclusterF2572,srclusterF2615,srclusterR290,srclusterR312,srclusterR32
ADAAB0003680	zza22402f03t3.scf|136|167	10	32	tRNA	ggctccatagctcaggggttagagcactggtt	srclusterR994,srclusterR1395,srclusterR2
ADAAB0004945	zza22402f03t3.scf|248|281	1	34	unmapped	tctaaaggtcgtgatttcttcacacggggcacca
ADAAB0002045	zza22402f04t3.scf|136|171	1	36	tRNA	cgcagcaactcggttcgtatccgagtcacggcacca	srclusterF119,srclusterF563,srclusterF6,srclusterF12,srclusterR50,srclusterR7,srclusterR27,srclusterR20,srclusterR33,srclusterR12
ADAAB0004447	zza22402f04t3.scf|196|232	1	37	tRNA	tcagaagattgagggttcgagtcccttcgtggtcgct	srclusterF3457
ADAAB0003642	zza22402f04t3.scf|257|294	1	38	tRNA	ggccgttatcgtatagtggttagtactctgcgttgtgc	srclusterF12,srclusterF6,srclusterF119,srclusterF563,srclusterR7,srclusterR20,srclusterR27,srclusterR12,srclusterR33
ADAAB0000985	zza22402f04t3.scf|319|355	10	37	tRNA	caggagatcctgggttcgtatcccagcggggcctcca	srclusterF43
ADAAB0006087	zza22402f04t3.scf|380|414	3	35	TU	ttgggcagctggtgatcgttggtcccggcgcccta	srclusterF1884
ADAAB0004336	zza22402f04t3.scf|439|477	1	39	tRNA	tatccttaggtcgctggttcgtatccggctcgaaggacc	srclusterF707
ADAAB0003260	zza22402f05t3.scf|140|174	1	35	tRNA	gcgagaggtagcgggatcggtgcccgcatcctcca	srclusterF245,srclusterF1227
ADAAB0002596	zza22402f05t3.scf|377|412	2	36	tRNA	gcagaaggtcctgggttcgggccccagtggaaccac	srclusterR910
ADAAB0002762	zza22402f05t3.scf|500|530	2	31	tRNA	gccccagtagcctaatggataaggcattggc	srclusterF133
ADAAB0002836	zza22402f07t3.scf|140|174	1	35	tRNA	gccccagttgcctaatggataaggcactggctccc	srclusterF3082
ADAAB0002974	zza22402f07t3.scf|199|233	3	35	tRNA	gcccggatagctcagtcggtagagcatcagacttt	srclusterF379,srclusterF1526,srclusterF4,srclusterF965,srclusterR31,srclusterR19
ADAAB0005697	zza22402f08t3.scf|137|168	1	32	tRNA	tgccgagtgagtgagtgcctcacctggagcac	srclusterF2186,srclusterF2742,srclusterF209,srclusterF17
ADAAB0005675	zza22402f08t3.scf|193|230	1	38	tRNA	tgccgaggttgtgagttcgttcctcacctggagcacta	srclusterR398
ADAAB0001337	zza22402f08t3.scf|373|410	45	38	tRNA	ccgaaaggttggtggttcgtgcccacccagggacgcca	srclusterR934
ADAAB0000208	zza22402f09t3.scf|139|175	1	37	tRNA	acccagaggtcgatggatcgtaaccatcctctgctac	srclusterF786,srclusterF860,srclusterR276,srclusterR1239,srclusterR59,srclusterR572,srclusterR36,srclusterR287
ADAAB0000915	zza22402f09t3.scf|375|408	1	34	tRNA	cagcccggctagttcagtcggtaaagcatgggac	srclusterF5
ADAAB0005193	zza22402f10t3.scf|260|296	1	37	tRNA	tctgagggtccagggttcatctccctgttcggcgcca	srclusterF2989
ADAAB0004395	zza22402f10t3.scf|377|414	3	38	tRNA	tcaagaggtccctggttcagatccgggtgccccctcca	srclusterR388
ADAAB0003328	zza22402f10t3.scf|494|527	2	34	tRNA	gcgcccggctagctcagtcggtagagcatgggac	srclusterR37
ADAAB0002080	zza22402f11t3.scf|137|172	1	36	tRNA	cgcagcagcctcggttcgaatccgagtcacggcacc	srclusterF12,srclusterF119,srclusterF6,srclusterF563,srclusterR33,srclusterR7,srclusterR50,srclusterR12,srclusterR20,srclusterR27
ADAAB0002555	zza22402f12t3.scf|141|176	1	36	tRNA	gcacgaggccccgggttcaatcccctgcacctccac	srclusterR928,srclusterR175
ADAAB0001635	zza22402f12t3.scf|201|233	1	33	tRNA	cgcagcaacctcggtatccgagtctcggcacca	srclusterF6,srclusterF12,srclusterF119,srclusterF563,srclusterR12,srclusterR7,srclusterR27,srclusterR33,srclusterR50,srclusterR20
ADAAB0005549	zza22402f12t3.scf|258|290	1	33	tRNA	tgccgaggttgtgagcgcctcacctggagcacc	srclusterR398
ADAAB0004088	zza22402f12t3.scf|315|350	26	36	tRNA	gtgagaggtagcgggatcgttgcccgcattctccac	srclusterR102
ADAAB0003372	zza22402f12t3.scf|436|472	24	37	tRNA	gcgggagaccggggttcgattccccgacggggagcca	srclusterF996,srclusterR70,srclusterR347,srclusterR964,srclusterR5,srclusterR17
ADAAB0004819	zza22402f13t3.scf|137|171	3	35	tRNA	tccttaggtcgctggttcgtatccggctcgaagga	srclusterF929,srclusterF707
ADAAB0005803	zza22402f13t3.scf|196|232	16	37	tRNA	tgcgagaggtcccgggttcatcccggacgagccccca	srclusterF1236,srclusterR49
ADAAB0003506	zza22402f13t3.scf|482|513	1	32	tRNA	ggcagcaacctcggatccgagtcacgccacca	srclusterF12,srclusterF119,srclusterF563,srclusterF6,srclusterR27,srclusterR50,srclusterR20,srclusterR12,srclusterR7,srclusterR33
ADAAB0003401	zza22402f14t3.scf|139|175	13	37	tRNA	gcgggaggcccgggttcgtttcccggccaatgcacca	srclusterF685,srclusterF1800,srclusterR984
ADAAB0001036	zza22402f14t3.scf|200|234	21	35	rRNA	catcgcgaaggcccgcggcgggtgttgacgcgatg	srclusterF18
ADAAB0005629	zza22402f14t3.scf|436|471	5	36	tRNA	tgccgaggttgtgagttcggtcctcacctggagcac	srclusterR398
ADAAB0001189	zza22402f14t3.scf|496|533	1	38	tRNA	cccaggcggcccgggttcgactcccggtgtgggaacca	srclusterR1075
ADAAB0005650	zza22402f14t3.scf|558|591	3	34	tRNA	tgccgaggttgtgagttcgtgcctcacctggagc	srclusterF2742,srclusterF2186,srclusterF17
ADAAB0002972	zza22402f16t3.scf|139|172	11	34	tRNA	gcccggatagctcagtcggtagagcatcagactt	srclusterF379,srclusterF1526,srclusterF4,srclusterF965,srclusterR31,srclusterR19
ADAAB0004172	zza22402f16t3.scf|197|234	10	38	tRNA	gtgtgaggtcccgggttcagtccccggcatctccacca	srclusterF3201
ADAAB0001668	zza22402f16t3.scf|259|293	7	35	tRNA	cgcagcaacctcggttcatccgagtcacggcacca	srclusterF119,srclusterF563,srclusterF12,srclusterF6,srclusterR20,srclusterR12,srclusterR50,srclusterR7,srclusterR33,srclusterR27
ADAAB0000528	zza22402f16t3.scf|318|351	1	34	tRNA	aggccggttagctcagttggttagagcttggtga	srclusterR32
ADAAB0002790	zza22402f16t3.scf|376|406	71	31	tRNA	gccccagtggcctaatggataaggcactggc	srclusterF2880,srclusterR162
ADAAB0000126	zza22402f17t3.scf|254|291	2	38	tRNA	acaggagatcctgggttcgtatcccagtagagcctcca	srclusterR1685
ADAAB0001714	zza22402f18t3.scf|138|175	6	38	tRNA	cgcagcaacctcggttcgaatccgagtcacggcaccaa	srclusterF12,srclusterF6,srclusterF119,srclusterF563,srclusterR20,srclusterR12,srclusterR27,srclusterR33,srclusterR7,srclusterR50
ADAAB0001418	zza22402f18t3.scf|200|231	5	32	rRNA	cctcccggggctacgcctgtctgagcgtcgct	srclusterF99
ADAAB0001333	zza22402f19t3.scf|139|174	35	36	tRNA	ccgaaaggttggtggttcgtgcccacccagggacgc	srclusterF2663,srclusterR13,srclusterR934,srclusterR793,srclusterR25
ADAAB0005779	zza22402f19t3.scf|255|292	3	38	tRNA	tgcgagaggtagcgggatcgttgcccgcatcctccacc	srclusterF245
ADAAB0000661	zza22402f20t3.scf|133|169	1	37	tRNA	atctgagggtccagggtccaggtccctgttcaggcgc	srclusterF753,srclusterR2010
ADAAB0004301	zza22402f20t3.scf|194|227	4	34	tRNA	tagcccggatagctcagtcggtagagcatcagac	srclusterF379,srclusterF965,srclusterR19,srclusterR31
ADAAB0005008	zza22402f20t3.scf|312|347	15	36	tRNA	tctcagggtcgtgggttcgtgccccacgttgggcgc	srclusterF3444,srclusterR44
ADAAB0005218	zza22402f20t3.scf|489|524	2	36	tRNA	tctgagggtccagggttcatgtccctgttcgtgcgc	srclusterF965,srclusterF4,srclusterF379,srclusterR31,srclusterR19
ADAAB0002754	zza22402f20t3.scf|549|579	5	31	tRNA	gccccagtagcctaatggataaggcactggc	srclusterF3082,srclusterF2880,srclusterR162
ADAAB0006077	zza22402f21t3.scf|263|293	3	31	tRNA	ttgcgacccgggttcgtttcccgggcggcgc	srclusterR827,srclusterR796
ADAAB0001712	zza22402f21t3.scf|318|353	47	36	tRNA	cgcagcaacctcggttcgaatccgagtcacggcacc	srclusterF12,srclusterF119,srclusterF563,srclusterF6,srclusterR12,srclusterR50,srclusterR20,srclusterR27,srclusterR33,srclusterR7
ADAAB0003852	zza22402f21t3.scf|378|411	9	34	tRNA	gggtatgattctcgctttgggtgcgagaggtccc	srclusterF2181,srclusterF1236,srclusterF1890,srclusterR560,srclusterR49
ADAAB0003847	zza22402f22t3.scf|136|169	1	34	tRNA	gggtatgattctcgcttgggttgcgagaggtctt	srclusterF486,srclusterF708,srclusterF1041,srclusterF2181,srclusterF2493,srclusterF2724,srclusterF908,srclusterF1236,srclusterF1608,srclusterF1890,srclusterR893,srclusterR58,srclusterR560,srclusterR1441,srclusterR1315,srclusterR49,srclusterR407
ADAAB0003840	zza22402f22t3.scf|194|227	56	34	tRNA	gggtatgattctcgcttggggtgcgagaggtccc	srclusterF1236,srclusterF1890,srclusterF2724,srclusterF486,srclusterF708,srclusterF1041,srclusterF1608,srclusterF2181,srclusterF2493,srclusterR1315,srclusterR1441,srclusterR49,srclusterR407,srclusterR560,srclusterR893,srclusterR58
ADAAB0002965	zza22402f22t3.scf|376|406	106	31	tRNA	gcccggatagctcagtcggtagagcatcaga	srclusterF379,srclusterF1526,srclusterF4,srclusterF965,srclusterR31,srclusterR19
ADAAB0004712	zza22402f22t3.scf|431|462	1	32	tRNA	tcccggctagctcagtcggtatagcatgggac	srclusterF5,srclusterF1125,srclusterR37
ADAAB0005170	zza22402f22t3.scf|487|524	91	38	tRNA	tctgagggtccagggttcaggtccctgttcgggcgcca	srclusterF965
ADAAB0000160	zza22402f23t3.scf|140|174	1	35	tRNA	accaggggtcgcgagttcagatctcgctggggcct	srclusterF1255,srclusterR2
ADAAB0002033	zza22402g01t3.scf|311|343	1	33	repeat	cgcagcaacctctgtatccgagttacggcacca	srclusterR437
ADAAB0005209	zza22402g02t3.scf|138|173	29	36	tRNA	tctgagggtccagggttcatgtccctgttcgggcgc	srclusterF4,srclusterF379,srclusterF965,srclusterR19,srclusterR31
ADAAB0002858	zza22402g02t3.scf|376|406	1	31	tRNA	gccccattggcctaattgataaggcattggc	srclusterF133
ADAAB0000110	zza22402g04t3.scf|314|351	6	38	tRNA	acaggagatcctgggttcgaatcccagcggtgcctcca	srclusterF43
ADAAB0005921	zza22402g05t3.scf|137|167	1	31	unmapped	tgtcggtgctctcctctaccgactgtggatg
ADAAB0004322	zza22402g05t3.scf|192|222	60	31	snRNA	tagtgggggactgcgttcgcgctctcccctg	srclusterF994,srclusterF1252,srclusterF1517,srclusterR54,srclusterR1150,srclusterR46,srclusterR453,srclusterR1173
ADAAB0003894	zza22402g05t3.scf|247|278	9	32	tRNA	ggtcccatggtgtaatggttagcactctggac	srclusterF1446,srclusterF856
ADAAB0004058	zza22402g06t3.scf|138|169	1	32	tRNA	gtccggatagctcagtcggtatagcatcagac	srclusterF965,srclusterF4,srclusterF379,srclusterF1526,srclusterR19,srclusterR31
ADAAB0005068	zza22402g06t3.scf|194|231	6	38	tRNA	tctgaggctccagggttcatgtccctgttcgggcgcca	srclusterF965
ADAAB0000246	zza22402g06t3.scf|317|355	1	39	tRNA	accgaaaggttggtggttcgggcccacccagggactcca	srclusterR934
ADAAB0001782	zza22402g06t3.scf|380|412	14	33	tRNA	cgcagcaacctcggttcggatccgagtcacggc	srclusterF563,srclusterF119,srclusterF6,srclusterF12,srclusterR7,srclusterR27,srclusterR12,srclusterR33,srclusterR50,srclusterR20
ADAAB0004333	zza22402g06t3.scf|437|468	1	32	tRNA	tagttgacccgggttcgtttcccggtcaacgc	srclusterF2930,srclusterF2886,srclusterF2983,srclusterR1818,srclusterR215,srclusterR1620,srclusterR1414,srclusterR64
ADAAB0005884	zza22402g08t3.scf|197|231	2	35	tRNA	tgggtatgattctcgcttggggtgcgagaggtccc	srclusterF1236,srclusterF1608,srclusterF1890,srclusterF486,srclusterF708,srclusterF1041,srclusterF2181,srclusterF2493,srclusterF2724,srclusterR49,srclusterR407,srclusterR893,srclusterR58,srclusterR560,srclusterR1441,srclusterR1315
ADAAB0002133	zza22402g09t3.scf|317|350	2	34	tRNA	cgcatcaacctcggttcgtatccgagtcacggca	srclusterF563,srclusterF119,srclusterF6,srclusterF12,srclusterR27,srclusterR20,srclusterR50,srclusterR7,srclusterR33,srclusterR12
ADAAB0000788	zza22402g09t3.scf|375|412	1	38	tRNA	caaccaggggtcgcgagtttatctcgctggggcctcca	srclusterR2
ADAAB0001511	zza22402g09t3.scf|437|473	1	37	tRNA	cgcaccaacctcggttcgtatccgagtcacggcacca	srclusterF563,srclusterF6,srclusterF12,srclusterF119,srclusterR33,srclusterR20,srclusterR27,srclusterR12,srclusterR50,srclusterR7
ADAAB0001623	zza22402g10t3.scf|198|233	1	36	repeat	cgcagcaacctcggtatccgagtcacggcaccatta	srclusterR437
ADAAB0001404	zza22402g10t3.scf|258|288	1	31	rRNA	ccgcgaaggcccgcggcgggtgttgacgcga	srclusterF18
ADAAB0005100	zza22402g10t3.scf|313|346	1	34	tRNA	tctgagggtccagggtccaggtccctgttcgggc	srclusterF379,srclusterF965,srclusterF4,srclusterR31,srclusterR19
ADAAB0005945	zza22402g11t3.scf|200|235	11	36	snRNA	tgtggtagtgggggactgcgttcgcgctctcccctg	srclusterF994,srclusterF1252,srclusterF1517,srclusterR46,srclusterR453,srclusterR1173,srclusterR54,srclusterR1150
ADAAB0005274	zza22402g12t3.scf|194|229	4	36	tRNA	tcttgcgacccgggttcgtttcccgggcggcgcacc	srclusterR827
ADAAB0002014	zza22402g12t3.scf|254|290	15	37	tRNA	cgcagcaacctcggtttgtatccgagtcacggcacca	srclusterF563,srclusterF12,srclusterF119,srclusterF6,srclusterR7,srclusterR27,srclusterR12,srclusterR20,srclusterR50,srclusterR33
ADAAB0003107	zza22402g12t3.scf|315|347	78	33	tRNA	gcccggctagctcagtcggtagagcatgggact	srclusterF1125,srclusterF5,srclusterR37
ADAAB0003715	zza22402g12t3.scf|372|405	1	34	tRNA	ggctcgttggtctaggggtatgattctcggtttg	srclusterR469
ADAAB0000309	zza22402g12t3.scf|491|529	8	39	tRNA	acgccaaggtcgcgggttcgttccccgtacgggccacca	srclusterR290
ADAAB0003093	zza22402g13t3.scf|140|175	1	36	tRNA	gcccggctagctcagtcggtagagcatgagactctt	srclusterF11,srclusterF3444,srclusterF45,srclusterR44,srclusterR527
ADAAB0001303	zza22402g13t3.scf|372|407	22	36	tRNA	ccgaaaggttggtggttcgggcccacccagggacgc	srclusterF2663,srclusterR934,srclusterR13,srclusterR793,srclusterR25
ADAAB0002280	zza22402g13t3.scf|432|468	1	37	tRNA	cgcggcaacctcggttcgaatccgagtcacggcacca	srclusterF12,srclusterF6,srclusterF119,srclusterF563,srclusterR7,srclusterR33,srclusterR27,srclusterR20,srclusterR12,srclusterR50
ADAAB0004652	zza22402g13t3.scf|493|530	25	38	tRNA	tcccagggtcgtgggttcgtgccccacgttgggcgcca	srclusterF2760
ADAAB0005186	zza22402g15t3.scf|199|236	2	38	tRNA	tctgagggtccagggttcaggtcccttttcgggcgcca	srclusterF965
ADAAB0003853	zza22402g15t3.scf|261|294	2	34	tRNA	gggtatgattctcgctttggttgcgagaggtccc	srclusterF1890,srclusterF1236,srclusterF2181,srclusterR49,srclusterR560
ADAAB0005949	zza22402g15t3.scf|319|354	12	36	snRNA	tgtggtagtgggggactgcgttcgcgctttcccctg	srclusterF994,srclusterF1252,srclusterF1517,srclusterR46,srclusterR453,srclusterR1173,srclusterR54,srclusterR1150
ADAAB0004647	zza22402g17t3.scf|138|171	12	34	tRNA	tcccagggtcgtgggttcgtgccccacgttgggc	srclusterF1125,srclusterR37
ADAAB0000795	zza22402g18t3.scf|137|175	1	39	tRNA	caacgccaaggtcgcgggttcgttccccgtacgggccac	srclusterF2265,srclusterF2532,srclusterF1821,srclusterR32,srclusterR312,srclusterR290
ADAAB0000245	zza22402g20t3.scf|134|171	1	38	tRNA	accgaaaggttggtggttcgggcccacccagggacgct	srclusterR934,srclusterR793,srclusterR25
ADAAB0000681	zza22402g20t3.scf|257|294	2	38	tRNA	atctgagggtccagggttcaggtccctgttcgggcgca	srclusterF4,srclusterF379,srclusterF965,srclusterR19,srclusterR31
ADAAB0002678	zza22402g20t3.scf|443|480	1	38	tRNA	gccagggattgtgggttcgggtcccacccggggtacca	srclusterF718
ADAAB0005097	zza22402g20t3.scf|505|541	1	37	tRNA	tctgagggtccagggtcatgtccctgttcgggcgcca	srclusterF965
ADAAB0001120	zza22402g21t3.scf|199|233	7	35	tRNA	ccaggggtcgcgagttcatatctcgctggggcctc	srclusterR2
ADAAB0005102	zza22402g22t3.scf|139|174	2	36	tRNA	tctgagggtccagggtccaggtccctgttcgggcgc	srclusterF4,srclusterF379,srclusterF965,srclusterR31,srclusterR19
ADAAB0003957	zza22402g22t3.scf|257|292	1	36	tRNA	ggttccattgtgtatggttagcactctggactctga	srclusterF2065,srclusterF3564,srclusterF2010,srclusterF2132,srclusterR697,srclusterR1138,srclusterR338,srclusterR41
ADAAB0003971	zza22402g22t3.scf|317|348	12	32	snRNA	gtagtgggggactgcgttcgcgctctcccctg	srclusterF994,srclusterF1252,srclusterF1517,srclusterR54,srclusterR1173,srclusterR1150,srclusterR46,srclusterR453
ADAAB0005877	zza22402g23t3.scf|199|234	1	36	tRNA	tggggatgtagctcagtggtagagcgcgcgcttcgc	srclusterF3042
ADAAB0003939	zza22402g23t3.scf|259|291	1	33	tRNA	ggttccatggtgtaatggttagcactctggacg	srclusterF3564,srclusterF2065,srclusterF2010,srclusterF2132,srclusterR41,srclusterR1138,srclusterR338
ADAAB0005682	zza22402g23t3.scf|316|351	1	36	tRNA	tgccgaggttgtgagttcgtttctcacctggagcac	srclusterR398
ADAAB0004004	zza22402g24t3.scf|139|174	7	36	tRNA	gtatgaggccccgggttcgatccccggcatctccac	srclusterF483,srclusterR206,srclusterR51
ADAAB0002200	zza22402h01t3.scf|139|176	26	38	tRNA	cgccaaggtcgcgggttcgttccccgtacgggccacca	srclusterR290
ADAAB0001779	zza22402h01t3.scf|201|232	2	32	tRNA	cgcagcaacctcggttcggatccgagtcacgg	srclusterF563,srclusterF12,srclusterF119,srclusterF6,srclusterR33,srclusterR20,srclusterR12,srclusterR50,srclusterR7,srclusterR27
ADAAB0000898	zza22402h01t3.scf|314|347	2	34	tRNA	cagcccggatagctcagtcggtagagcattagac	srclusterF379,srclusterF965,srclusterR19,srclusterR31
ADAAB0002779	zza22402h01t3.scf|372|405	2	34	tRNA	gccccagtcgcctaatggataaggcattggcttc	srclusterF133
ADAAB0005361	zza22402h02t3.scf|200|233	1	34	unmapped	tgcagcaacctcggtatccgagtctcggcaccat
ADAAB0005411	zza22402h02t3.scf|441|475	10	35	tRNA	tgcagcaacctcggttcgtatccgagtcacggcac	srclusterF12,srclusterF119,srclusterF563,srclusterF6,srclusterR27,srclusterR33,srclusterR20,srclusterR12,srclusterR50,srclusterR7
ADAAB0000790	zza22402h02t3.scf|500|538	1	39	tRNA	caaccgaaaggttggtggttcgggcccacccagggacgc	srclusterF2663,srclusterR13,srclusterR934,srclusterR793,srclusterR25
ADAAB0005506	zza22402h03t3.scf|194|225	1	32	tRNA	tgccccgctagctcagtcggtagagcattgga	srclusterF1125
ADAAB0001125	zza22402h03t3.scf|250|282	8	33	tRNA	ccaggggtcgcgagttcatctcgctggggcctc	srclusterR2
ADAAB0005690	zza22402h03t3.scf|362|397	1	36	tRNA	tgccgaggttgtgagtttgttcctcacctggagcac	srclusterR398
ADAAB0000919	zza22402h03t3.scf|422|452	1	31	unmapped	cagcgcctggcttggcaggtcgggctttctg
ADAAB0000236	zza22402h03t3.scf|477|510	10	34	rRNA	acccgttgaaccccattcgtgatggggatcgggg	srclusterF1939
ADAAB0001956	zza22402h03t3.scf|535|571	2	37	tRNA	cgcagcaacctcggttcgtatccgggtcacggcacca	srclusterF119,srclusterF12,srclusterF563,srclusterF6,srclusterR33,srclusterR20,srclusterR50,srclusterR27,srclusterR7,srclusterR12
ADAAB0005314	zza22402h04t3.scf|262|298	22	37	tRNA	tgcacgaggccccgggttcaatccccggcacctccac	srclusterR928,srclusterR175
ADAAB0002900	zza22402h04t3.scf|385|416	6	32	tRNA	gcccgactagctcagtcggtagagcatgggac	srclusterF5,srclusterF1125,srclusterR37
ADAAB0000620	zza22402h04t3.scf|441|472	9	32	rRNA	atcgcgaaggcccgcggcgggtgttgacgcga	srclusterF18
ADAAB0001558	zza22402h05t3.scf|198|234	1	37	tRNA	cgcagcaacctcgcttcgtatccgagtcacggcacca	srclusterF119,srclusterF6,srclusterF12,srclusterF563,srclusterR27,srclusterR7,srclusterR33,srclusterR12,srclusterR50,srclusterR20
ADAAB0000123	zza22402h06t3.scf|140|177	9	38	tRNA	acaggagatcctgggttcgtatcccagcggtgcctcca	srclusterF43
ADAAB0004042	zza22402h06t3.scf|202|236	1	35	tRNA	gtcaggatggccgagtggtctaaggctccagactc	srclusterF3680,srclusterF3737,srclusterR966,srclusterR792,srclusterR1108
ADAAB0001515	zza22402h06t3.scf|261|293	1	33	tRNA	cgcagaaacctcggtatccgagtcacggcacca	srclusterF119,srclusterF563,srclusterF6,srclusterF12,srclusterR20,srclusterR33,srclusterR12,srclusterR7,srclusterR27,srclusterR50
ADAAB0003336	zza22402h07t3.scf|137|170	2	34	tRNA	gcgccgctggtgtagtggtatcatgcaagattcc	srclusterR827,srclusterR796
ADAAB0002985	zza22402h07t3.scf|253|284	9	32	tRNA	gcccggatagctcagtcggtagagcatgggac	srclusterF5,srclusterF1125,srclusterR37
ADAAB0000244	zza22402h08t3.scf|139|177	3	39	tRNA	accgaaaggttggtggttcgggcccacccagggacgcca	srclusterR934
ADAAB0004827	zza22402h08t3.scf|202|237	13	36	tRNA	tccttaggtcgctggttcgtttccggctcgaaggac	srclusterF3368
ADAAB0004147	zza22402h09t3.scf|139|173	7	35	snRNA	gtggtagtgggggactgcgttcgcgctctcccctg	srclusterF1252,srclusterF1517,srclusterF994,srclusterR1150,srclusterR46,srclusterR453,srclusterR1173,srclusterR54
ADAAB0001242	zza22402h09t3.scf|198|230	1	33	unmapped	cccggccgtcgccggcagtcggaacggaacggg
ADAAB0000171	zza22402h09t3.scf|255|292	13	38	tRNA	accaggggtcgcgagttcatatctcgctggggcctcca	srclusterR2
ADAAB0004898	zza22402h09t3.scf|317|355	1	39	tRNA	tcgccaaggtcgcgggttcgttccccgtacgtgccacca	srclusterR290
ADAAB0003891	zza22402h09t3.scf|380|410	1	31	tRNA	ggtcccatggtgtaatggttagcactctgga	srclusterF856,srclusterF1446
ADAAB0002674	zza22402h10t3.scf|197|232	2	36	known_miRNA	gccagggattgtgggttcgagtcccatctggggtgc	srclusterF133
ADAAB0003943	zza22402h10t3.scf|427|462	6	36	tRNA	ggttccatggtgtaatggttagcactctggactctg	srclusterF2010,srclusterF2065,srclusterF2132,srclusterF3564,srclusterR338,srclusterR41,srclusterR1138
ADAAB0001905	zza22402h10t3.scf|487|524	2	38	tRNA	cgcagcaacctcggttcgtatccgagtcacggcaccca	srclusterF119,srclusterF12,srclusterF563,srclusterF6,srclusterR20,srclusterR27,srclusterR33,srclusterR12,srclusterR50,srclusterR7
ADAAB0005213	zza22402h11t3.scf|137|174	36	38	tRNA	tctgagggtccagggttcatgtccctgttcgggcgcca	srclusterF965
ADAAB0000873	zza22402h11t3.scf|199|229	1	31	tRNA	cagagtggcgcagcggaagcgtgctggaccc	srclusterF1350,srclusterF786,srclusterF860,srclusterR59,srclusterR572,srclusterR1239,srclusterR276,srclusterR287,srclusterR36
ADAAB0003423	zza22402h11t3.scf|254|285	1	32	tRNA	gcgtgaggtcccgggttccccggcatctccac	srclusterF3201
ADAAB0002958	zza22402h11t3.scf|310|342	1	33	tRNA	gcccggatagctcagtcggtagagcataggacc	srclusterF965,srclusterF1526,srclusterF4,srclusterF5,srclusterF379,srclusterF1125,srclusterR31,srclusterR19,srclusterR37
ADAAB0002834	zza22402h13t3.scf|314|345	8	32	tRNA	gccccagttgcctaatggataaggcactggct	srclusterF3082
ADAAB0001863	zza22402h15t3.scf|162|193	1	32	tRNA	cgcagcaacctcggttcgtatccgagtcacca	srclusterF12,srclusterF119,srclusterF563,srclusterF6,srclusterR12,srclusterR50,srclusterR7,srclusterR27,srclusterR33,srclusterR20
ADAAB0004704	zza22402h15t3.scf|218|249	3	32	tRNA	tcccggctagctcagtcggtagagcatgagac	srclusterF11,srclusterF45,srclusterF3444,srclusterR44,srclusterR527,srclusterR1461
ADAAB0003645	zza22402h15t3.scf|274|312	1	39	tRNA	ggccgttatcgtatagtggttagtactttgcgttgtggc	srclusterF119,srclusterF6,srclusterF12,srclusterF563,srclusterR20,srclusterR27,srclusterR33,srclusterR7,srclusterR12
ADAAB0001596	zza22402h15t3.scf|337|369	1	33	tRNA	cgcagcaacctcgggatccgagtcacggcacca	srclusterF563,srclusterF6,srclusterF119,srclusterF12,srclusterR27,srclusterR33,srclusterR20,srclusterR50,srclusterR7,srclusterR12
ADAAB0003617	zza22402h15t3.scf|394|432	1	39	tRNA	ggccgtgatcgtatagtggttagtactctgtgttgtgga	srclusterF2998
ADAAB0004635	zza22402h15t3.scf|512|546	3	35	tRNA	tcccagggtcgtgggttcgggccccacgttgggcg	srclusterF1125,srclusterR37
ADAAB0005670	zza22402h16t3.scf|138|173	20	36	tRNA	tgccgaggttgtgagttcgttcctcacctggagcac	srclusterR398
ADAAB0004351	zza22402h16t3.scf|310|347	1	38	tRNA	tatgccgaggttgtgagttcgcctcacctgaagcacca	srclusterR398
ADAAB0002713	zza22402h16t3.scf|488|522	2	35	known_miRNA	gccagggattgtgggttcgtgtcccacctggggta	srclusterF2880
ADAAB0002799	zza22402h18t3.scf|198|232	1	35	tRNA	gccccagtggcctaatggataaggcactggcgttc	srclusterF2880,srclusterR162
ADAAB0001899	zza22402h18t3.scf|257|295	1	39	tRNA	cgcagcaacctcggttcgtatccgagtcacggcaccaat	srclusterF563,srclusterF6,srclusterF12,srclusterF119,srclusterR7,srclusterR12,srclusterR20,srclusterR27,srclusterR50,srclusterR33
ADAAB0004019	zza22402h19t3.scf|262|296	1	35	tRNA	gtatgaggccccggttcgacccccggcatctccac	srclusterF483,srclusterR206,srclusterR51
ADAAB0002488	zza22402h19t3.scf|321|352	1	32	tRNA	gaccggatagctcagtcggtagagcatcagac	srclusterF965,srclusterF1526,srclusterF379,srclusterF4,srclusterR19,srclusterR31
ADAAB0001330	zza22402h19t3.scf|432|469	2	38	tRNA	ccgaaaggttggtggttcgtgcccacccagggacccca	srclusterR934
ADAAB0001534	zza22402h23t3.scf|139|174	1	36	tRNA	cgcagcaaccccggttcggatccgagtcacggcacc	srclusterF12,srclusterF119,srclusterF563,srclusterF6,srclusterR20,srclusterR27,srclusterR7,srclusterR33,srclusterR12,srclusterR50
ADAAB0000308	zza22402h23t3.scf|258|295	4	38	tRNA	acgccaaggtcgcgggttcgttccccgtacgggccacc	srclusterF2265,srclusterF1821,srclusterF2532,srclusterR290,srclusterR312,srclusterR32
ADAAB0004386	zza22402h23t3.scf|320|355	24	36	tRNA	tcaagaggtccccggttcatccgggtgccccctcca	srclusterF599,srclusterR159,srclusterR11,srclusterR300
ADAAB0004866	zza22402h23t3.scf|558|593	1	36	tRNA	tcgaaaggttggtggttcgtgcccacccaggaacgc	srclusterF2663,srclusterF213,srclusterR13,srclusterR793,srclusterR934,srclusterR25
ADAAB0004975	zza22402i01t3.scf|200|233	1	34	tRNA	tctcagggtcgggggtgccccacgttgggcgcca	srclusterF2760,srclusterF11
ADAAB0004784	zza22402i01t3.scf|258|289	11	32	rRNA	tcctcccggggctacgcctgtctgagcgtcgc	srclusterF99
ADAAB0000758	zza22402i03t3.scf|196|234	1	39	snRNA	attaagctaattttttgaggccttgttccgacaaggcta	srclusterF2220
ADAAB0003510	zza22402i03t3.scf|319|353	1	35	tRNA	ggcagcaacctcggttggtatccgagtcacggcac	srclusterF6,srclusterF12,srclusterF119,srclusterF563,srclusterR12,srclusterR7,srclusterR27,srclusterR33,srclusterR50,srclusterR20
ADAAB0005407	zza22402i04t3.scf|136|171	4	36	unmapped	tgcagcaacctcggttcgtatccgagtcacgcacca
ADAAB0004733	zza22402i04t3.scf|196|227	7	32	tRNA	tccctggtggtctagtggttaggattcggcgc	srclusterF872,srclusterF951,srclusterR16,srclusterR1683,srclusterR4,srclusterR239,srclusterR709,srclusterR1192
ADAAB0001708	zza22402i05t3.scf|199|233	2	35	tRNA	cgcagcaacctcggttcgaatccgagtcacggcaa	srclusterF563,srclusterF12,srclusterR12,srclusterR50
ADAAB0000577	zza22402i07t3.scf|202|237	1	36	tRNA	atccagcaatctgagttcatctcggtgggacctcca	srclusterF1446
ADAAB0000680	zza22402i07t3.scf|442|478	12	37	tRNA	atctgagggtccagggttcaggtccctgttcgggcgc	srclusterF965,srclusterF4,srclusterF379,srclusterR19,srclusterR31
ADAAB0003606	zza22402i11t3.scf|140|178	2	39	tRNA	ggccgtgatcgtatagtggttagtactctgcgttgtgac	srclusterF12,srclusterF119,srclusterF563,srclusterF6,srclusterR33,srclusterR12,srclusterR7,srclusterR27,srclusterR20
ADAAB0005011	zza22402i12t3.scf|169|206	10	38	tRNA	tctcagggtcgtgggttcgtgccccacgttgggcgcca	srclusterF11
ADAAB0005620	zza22402i12t3.scf|231|268	28	38	tRNA	tgccgaggttgtgagttcgggcctcacctggagcacca	srclusterF2742,srclusterF17,srclusterF2186
ADAAB0004175	zza22402i13t3.scf|262|298	1	37	repeat	gtgtgaggtcccgggttcagtccccttcatttccacc	srclusterR1680,srclusterR6361
ADAAB0001921	zza22402i13t3.scf|323|360	1	38	unmapped	cgcagcaacctcggttcgtatccgagtcacgggcacca
ADAAB0005353	zza22402i14t3.scf|193|224	4	32	tRNA	tgcagcaacctcggtatccgagtcacggcacc	srclusterF12,srclusterF119,srclusterF563,srclusterF6,srclusterR7,srclusterR27,srclusterR50,srclusterR33,srclusterR20,srclusterR12
ADAAB0003384	zza22402i14t3.scf|249|281	1	33	tRNA	gcgggagaccggggtttttccccgacggggaga	srclusterF691,srclusterR1010,srclusterR567
ADAAB0000714	zza22402i14t3.scf|306|344	1	39	tRNA	atctggtggtccagggttcaggtccctgttcgggcgcca	srclusterF4,srclusterF379,srclusterR19
ADAAB0004935	zza22402i14t3.scf|425|457	1	33	repeat	tcgggcacagggccggcacgcccaccaagccca	srclusterF6009
ADAAB0005330	zza22402i16t3.scf|367|401	1	35	tRNA	tgcagaggttgtgagttcgtgcctcacctggagca	srclusterF2186,srclusterF17,srclusterF2742
ADAAB0005911	zza22402i17t3.scf|136|168	2	33	snRNA	tgtagtgggggactgcgttcgcgctctcccctg	srclusterF994,srclusterF1252,srclusterF1517,srclusterR46,srclusterR453,srclusterR54,srclusterR1150,srclusterR1173
ADAAB0002543	zza22402i18t3.scf|137|171	12	35	tRNA	gcacgaggccccgggttcaatccccggcacctcca	srclusterR175,srclusterR928
ADAAB0003168	zza22402i18t3.scf|196|227	9	32	tRNA	gcccgtatagctcagtcggtagagcatcagac	srclusterF379,srclusterF1526,srclusterF965,srclusterF4,srclusterR19,srclusterR31
ADAAB0003857	zza22402i18t3.scf|313|346	1	34	tRNA	gggtatggttctcgcttggggtgcgagaggtcca	srclusterF1608,srclusterF2181,srclusterF486,srclusterF708,srclusterF1041,srclusterF1236,srclusterF1890,srclusterF2493,srclusterF2724,srclusterR58,srclusterR1441,srclusterR407,srclusterR560,srclusterR49,srclusterR893,srclusterR1315
ADAAB0003988	zza22402i19t3.scf|139|174	1	36	tRNA	gtatgaggccccgggttcaatccccggcatctccaa	srclusterF3145
ADAAB0005052	zza22402i19t3.scf|199|236	1	38	tRNA	tctgaggctccagggtccaggtccctgttcgggcgcca	srclusterF379,srclusterF4,srclusterR19
ADAAB0002827	zza22402i20t3.scf|139|169	33	31	tRNA	gccccagttgcctaatggataaggcactggc	srclusterF3082
ADAAB0002010	zza22402i20t3.scf|255|288	20	34	tRNA	cgcagcaacctcggtttgtatccgagtcacggca	srclusterF12,srclusterF119,srclusterF563,srclusterF6,srclusterR27,srclusterR33,srclusterR20,srclusterR50,srclusterR12,srclusterR7
ADAAB0001753	zza22402i20t3.scf|313|348	5	36	tRNA	cgcagcaacctcggttcgcatccgagtcacggcacc	srclusterF119,srclusterF563,srclusterF6,srclusterF12,srclusterR20,srclusterR33,srclusterR50,srclusterR12,srclusterR7,srclusterR27
ADAAB0000128	zza22402i20t3.scf|373|410	4	38	tRNA	acaggagatcctgggttcgtatcccagtggggcctcca	srclusterF43
ADAAB0000554	zza22402i22t3.scf|138|173	1	36	unmapped	agtgaacagggaagagcgattccctcagtaacggcg
ADAAB0005855	zza22402i22t3.scf|198|233	1	36	unmapped	tggcgtaattgtttagtgggtgacgcgcctggagga
ADAAB0004398	zza22402i22t3.scf|258|295	1	38	tRNA	tcaagaggtccctggttcatatccgggtgccccctcca	srclusterR388
ADAAB0004237	zza22402i24t3.scf|201|235	1	35	known_miRNA	taagccagggattgtgggtgtcccacccggggtac	srclusterF718
ADAAB0005166	zza22402i24t3.scf|260|295	61	36	tRNA	tctgagggtccagggttcaggtccctgttcgggcgc	srclusterF4,srclusterF379,srclusterF965,srclusterR19,srclusterR31
ADAAB0002999	zza22402j01t3.scf|200|233	1	34	tRNA	gcccggatagctcagtcggtagggcatcagactt	srclusterF379,srclusterF965,srclusterF1526,srclusterF4,srclusterR31,srclusterR19
ADAAB0000178	zza22402j01t3.scf|318|351	10	34	tRNA	accaggggtcgcgagttcatctcgctggggcctc	srclusterR2
ADAAB0003728	zza22402j01t3.scf|376|406	7	31	tRNA	ggcttggtctaggggtatgattctcgcttgg	srclusterF1236,srclusterF1608,srclusterF1890,srclusterF486,srclusterF708,srclusterF908,srclusterF1041,srclusterF2181,srclusterF2493,srclusterF2724,srclusterF1617,srclusterF3067,srclusterR49,srclusterR407,srclusterR893,srclusterR58,srclusterR560,srclusterR1441,srclusterR1315
ADAAB0005925	zza22402j01t3.scf|490|528	1	39	tRNA	tgtgagaggtcccgggtttatatcccggacgagccccca	srclusterF1617,srclusterF1236,srclusterR49
ADAAB0004910	zza22402j01t3.scf|553|584	14	32	rRNA	tcgcgaaggcccgcggcgggtgttgacgcgat	srclusterF18
ADAAB0004113	zza22402j02t3.scf|138|170	1	33	tRNA	gtgccgaggttgtgagttcctcacctggagcac	srclusterR398
ADAAB0004815	zza22402j02t3.scf|195|229	2	35	tRNA	tccttaggtcgctggttcggctccggctcgaagga	srclusterF707,srclusterF3250,srclusterF3313,srclusterF3368,srclusterF3480,srclusterF929,srclusterR714,srclusterR854
ADAAB0001958	zza22402j03t3.scf|135|171	1	37	tRNA	cgcagcaacctcggttcgtatccgtgtcacggcacca	srclusterF563,srclusterF12,srclusterF119,srclusterF6,srclusterR7,srclusterR33,srclusterR27,srclusterR50,srclusterR20,srclusterR12
ADAAB0000897	zza22402j05t3.scf|162|195	1	34	tRNA	cagcccggatagctcagtcggtagagcatgagac	srclusterF379,srclusterF965,srclusterF3444,srclusterR19,srclusterR31
ADAAB0000469	zza22402j05t3.scf|220|252	1	33	tRNA	agcccggctagctcagtcgctagagcatgggac	srclusterF5
ADAAB0004986	zza22402j05t3.scf|455|490	1	36	tRNA	tctcagggtcgtgggttcggcccccacgttgggcgc	srclusterF3444,srclusterR44
ADAAB0000792	zza22402j08t3.scf|138|175	1	38	tRNA	caacgaaaggttggtggttcgggcccacccagggacgc	srclusterF2663,srclusterR793,srclusterR934,srclusterR25,srclusterR13
ADAAB0001578	zza22402j09t3.scf|139|170	1	32	tRNA	cgcagcaacctcggatccgagtcacttcacca	srclusterF119,srclusterF563,srclusterF6,srclusterF12,srclusterR12,srclusterR50,srclusterR20,srclusterR27,srclusterR33,srclusterR7
ADAAB0002805	zza22402j12t3.scf|140|174	10	35	tRNA	gccccagtggcctaatggataaggcactggcttcc	srclusterF2880,srclusterR162
ADAAB0005110	zza22402j12t3.scf|387|418	3	32	tRNA	tctgagggtccagggtccctgttcgggcgcca	srclusterF965
ADAAB0001912	zza22402j12t3.scf|443|478	1	36	tRNA	cgcagcaacctcggttcgtatccgagtcacggcccc	srclusterF12,srclusterF119,srclusterF563,srclusterF6,srclusterR33,srclusterR7,srclusterR27,srclusterR12,srclusterR20,srclusterR50
ADAAB0003170	zza22402j12t3.scf|503|534	1	32	tRNA	gcccgtatagctcagtcggtagagcatgagac	srclusterF11,srclusterF379,srclusterF1526,srclusterF3444,srclusterF965,srclusterF45,srclusterF4,srclusterR527,srclusterR31,srclusterR1461,srclusterR44,srclusterR19
ADAAB0002687	zza22402j13t3.scf|253|285	1	33	known_miRNA	gccagggattgtgggttcgggtcccatctgggg	srclusterF133
ADAAB0000591	zza22402j14t3.scf|136|172	1	37	tRNA	atcccagggtcgtgggttcgagccccacgttgggcgc	srclusterR37
ADAAB0006040	zza22402j14t3.scf|197|231	1	35	tRNA	ttctgagggtccagggtccctgttcgggcgccaca	srclusterF965
ADAAB0005390	zza22402j15t3.scf|138|173	1	36	tRNA	tgcagcaacctcggttcggatccgagtcacggcaca	srclusterF563
ADAAB0004119	zza22402j16t3.scf|160|196	13	37	tRNA	gtgccgaggttgtgagttcgggcctcacctggagcac	srclusterF2742,srclusterF17,srclusterF2186
ADAAB0002547	zza22402j16t3.scf|276|313	29	38	tRNA	gcacgaggccccgggttcaatccccggcacctccacca	srclusterR175
ADAAB0003622	zza22402j16t3.scf|338|376	41	39	tRNA	ggccgtgatcgtatagtggttagtactttgcgttgtggc	srclusterF119,srclusterF563,srclusterF6,srclusterF12,srclusterR20,srclusterR12,srclusterR7,srclusterR27,srclusterR33
ADAAB0003549	zza22402j16t3.scf|401|432	1	32	tRNA	ggccctatagctcaggggttagagcactggtt	srclusterF1255
ADAAB0004853	zza22402j16t3.scf|457|495	1	39	tRNA	tcgaaaggttagtggttcgggcccacccagggacgccaa	srclusterR934
ADAAB0003371	zza22402j16t3.scf|520|555	7	36	tRNA	gcgggagaccggggttcgattccccgacggggagcc	srclusterF996,srclusterR17,srclusterR584,srclusterR70,srclusterR62,srclusterR567,srclusterR347,srclusterR964,srclusterR5
ADAAB0002344	zza22402j17t3.scf|427|462	1	36	tRNA	cgtagcaacctcggttcgcatccgagtcacggcacc	srclusterF119,srclusterF563,srclusterF6,srclusterF12,srclusterR7,srclusterR27,srclusterR12,srclusterR50,srclusterR20,srclusterR33
ADAAB0005366	zza22402j17t3.scf|487|521	1	35	tRNA	tgcagcaacctcggttcgaatccgagtcacgcacc	srclusterF6,srclusterF12,srclusterF119,srclusterF563,srclusterR12,srclusterR7,srclusterR27,srclusterR33,srclusterR20,srclusterR50
ADAAB0003205	zza22402j18t3.scf|139|168	1	30	rRNA	gccgatcgcacgcccctcgtggcggcgacg	srclusterF898
ADAAB0005584	zza22402j18t3.scf|248|282	7	35	tRNA	tgccgaggttgtgagttcgagcctcacctggagca	srclusterF2186,srclusterF2742,srclusterF17
ADAAB0000894	zza22402j18t3.scf|367|400	23	34	tRNA	cagcccggatagctcagtcggtagagcatcagac	srclusterF965,srclusterF379,srclusterR19,srclusterR31
ADAAB0002169	zza22402j21t3.scf|138|172	1	35	tRNA	cgccaaggtcgcgggttcgatccccgtacgggcca	srclusterF2265,srclusterF1821,srclusterF2532,srclusterF2516,srclusterF2572,srclusterF2615,srclusterR32,srclusterR312,srclusterR290
ADAAB0005067	zza22402j21t3.scf|197|233	1	37	tRNA	tctgaggctccagggttcatgtccctgttcgggcgcc	srclusterF965,srclusterR31
ADAAB0002261	zza22402j22t3.scf|256|294	4	39	tRNA	cgccgtgatcgtatagtggttagtactctgcgttgtggc	srclusterF12,srclusterF119,srclusterF563,srclusterR12,srclusterR7,srclusterR33,srclusterR20
ADAAB0004027	zza22402j24t3.scf|200|236	1	37	tRNA	gtatggggccccgggttcggtccccggcatctccacc	srclusterF483,srclusterR206,srclusterR51
ADAAB0001754	zza22402k01t3.scf|199|235	12	37	tRNA	cgcagcaacctcggttcgcatccgagtcacggcacca	srclusterF12,srclusterF119,srclusterF563,srclusterF6,srclusterR33,srclusterR20,srclusterR50,srclusterR27,srclusterR12,srclusterR7
ADAAB0005277	zza22402k01t3.scf|323|358	1	36	tRNA	tcttgcgacccgggttcgtttcccgggcggctcacc	srclusterR827
ADAAB0004735	zza22402k01t3.scf|495|528	1	34	tRNA	tccctggtggtctagtggttaggattcggcgcta	srclusterF872,srclusterF951,srclusterR709,srclusterR1192,srclusterR16,srclusterR1683,srclusterR4,srclusterR239
ADAAB0002859	zza22402k01t3.scf|553|584	1	32	tRNA	gcccccagtggcctaatggataaggcactggc	srclusterF2880,srclusterR162
ADAAB0000951	zza22402k02t3.scf|202|236	7	35	tRNA	caggagatcctgggttcatcccagcggggcctcca	srclusterF43
ADAAB0000471	zza22402k02t3.scf|261|293	2	33	tRNA	agcccggctagctcagtcggtagagcatgagac	srclusterF3444
ADAAB0001510	zza22402k02t3.scf|318|352	2	35	tRNA	cgcaccaacctcggttcgtatccgagtcacggcac	srclusterF6,srclusterF119,srclusterF563,srclusterF12,srclusterR50,srclusterR27,srclusterR7,srclusterR12,srclusterR33,srclusterR20
ADAAB0002575	zza22402k02t3.scf|433|469	3	37	tRNA	gcacgaggccctgggttcgatccccagcacctccacc	srclusterF2470
ADAAB0003005	zza22402k03t3.scf|254|284	1	31	tRNA	gcccggatagctcagtcgtagagcatcagaa	srclusterF1526,srclusterF379,srclusterF965,srclusterF4,srclusterR19,srclusterR31
ADAAB0003135	zza22402k03t3.scf|369|401	1	33	tRNA	gcccggctagcttagtcggtagagcatgggaca	srclusterF5,srclusterF1125,srclusterR37
ADAAB0003251	zza22402k03t3.scf|426|462	1	37	tRNA	gcgaaaggcccccggttcgtaaccgggcggaaacacc	srclusterF186
ADAAB0003463	zza22402k03t3.scf|487|522	2	36	rRNA	gctggagcgtcgggcccatacccggccgtcgccggc	srclusterF1044
ADAAB0005323	zza22402k04t3.scf|137|174	2	38	tRNA	tgcacgaggccctgggttcgatccccagcacctccacc	srclusterF2470
ADAAB0000727	zza22402k04t3.scf|318|355	1	38	tRNA	atgccgaggttgtgagttcgcctcacctggagcaccaa	srclusterR398
ADAAB0002160	zza22402k04t3.scf|380|412	1	33	tRNA	cgccaaggtcgcgggtgtccccgtacgggccac	srclusterF1821,srclusterF2265,srclusterF2532,srclusterR312,srclusterR32,srclusterR290
ADAAB0003400	zza22402k05t3.scf|139|174	7	36	tRNA	gcgggaggcccgggttcgtttcccggccaatgcacc	srclusterF685,srclusterR65
ADAAB0000703	zza22402k06t3.scf|139|177	12	39	tRNA	atctgagggtccagggttcatgtccctgttcgggcgcca	srclusterF965
ADAAB0005338	zza22402k07t3.scf|398|434	1	37	unmapped	tgcagcaacctcctttcggattctactcccgccacca
ADAAB0002118	zza22402k08t3.scf|374|408	1	35	tRNA	cgcagtaacctcggttcggatccgagtcaccacca	srclusterF119,srclusterF6,srclusterF12,srclusterF563,srclusterR33,srclusterR50,srclusterR20,srclusterR7,srclusterR27,srclusterR12
ADAAB0000908	zza22402k09t3.scf|139|171	1	33	tRNA	cagcccggctagctcagtcggtagagcatggaa	srclusterF5
ADAAB0003030	zza22402k09t3.scf|255|287	9	33	tRNA	gcccggatgatcctcagtggtctggggtgcagg	srclusterR1065
ADAAB0001002	zza22402k11t3.scf|139|172	1	34	tRNA	caggatcctgggttcgaatcccagcggggcctcc	srclusterF43
ADAAB0006010	zza22402k12t3.scf|141|171	2	31	rRNA	ttcccggggctacgcctgtctgagcgtcgct	srclusterF99
ADAAB0002576	zza22402k12t3.scf|315|352	1	38	tRNA	gcacgaggccctgggttcgatccccagcacctccacta	srclusterF2470
ADAAB0004324	zza22402k14t3.scf|258|290	1	33	snRNA	tagtgggggactgcgttcgcgctctcccctgca	srclusterF994,srclusterR1173
ADAAB0005673	zza22402k14t3.scf|435|472	31	38	tRNA	tgccgaggttgtgagttcgttcctcacctggagcacca	srclusterR398
ADAAB0002874	zza22402k15t3.scf|195|230	1	36	rRNA	gccccgggcgtcgtcgcgccgtcgggtcccgggggg	srclusterF3116
ADAAB0001293	zza22402k15t3.scf|255|290	4	36	tRNA	ccgaaaggttggtggttcgcccacccagggacgcca	srclusterR934
ADAAB0002689	zza22402k15t3.scf|430|465	13	36	known_miRNA	gccagggattgtgggttcgggtcccatctggggtgc	srclusterF133
ADAAB0005969	zza22402k16t3.scf|255|286	2	32	snRNA	ttagtgggggactgcgttcgcgctttcccctg	srclusterF994,srclusterF1252,srclusterF1517,srclusterR46,srclusterR453,srclusterR54,srclusterR1173,srclusterR1150
ADAAB0000977	zza22402k16t3.scf|372|407	3	36	tRNA	caggagatcctgggttcggatcccagtggggcctcc	srclusterF43
ADAAB0000621	zza22402k17t3.scf|139|171	5	33	rRNA	atcgcgaaggcccgcggcgggtgttgacgcgat	srclusterF18
ADAAB0001963	zza22402k17t3.scf|196|232	2	37	tRNA	cgcagcaacctcggttcgtatctgagtcacggcacca	srclusterF119,srclusterF563,srclusterF6,srclusterF12,srclusterR20,srclusterR27,srclusterR12,srclusterR7,srclusterR50,srclusterR33
ADAAB0000370	zza22402k18t3.scf|201|233	1	33	tRNA	agcagagtggcgcagcaagcgtgctgggcccat	srclusterF1350,srclusterF786,srclusterF860,srclusterR572,srclusterR1239,srclusterR276,srclusterR287,srclusterR36,srclusterR59
ADAAB0004272	zza22402k18t3.scf|315|349	1	35	unmapped	tacccggccgtcgccggcggtcggaacggaacggg
ADAAB0005041	zza22402k18t3.scf|486|522	1	37	tRNA	tctgacggtccagggttcaggtccctgttcgggcgcc	srclusterF965,srclusterR31
ADAAB0005630	zza22402k19t3.scf|138|174	4	37	tRNA	tgccgaggttgtgagttcggtcctcacctggagcacc	srclusterR398
ADAAB0001941	zza22402k19t3.scf|259|295	2	37	tRNA	cgcagcaacctcggttcgtatccgagtcatggcacca	srclusterF12,srclusterF563,srclusterF119,srclusterF6,srclusterR7,srclusterR33,srclusterR20,srclusterR27,srclusterR12,srclusterR50
ADAAB0003275	zza22402k19t3.scf|320|355	8	36	tRNA	gcgagaggtagcgggatcgttgcccgcatcctccac	srclusterF245
ADAAB0004587	zza22402k19t3.scf|380|415	2	36	known_miRNA	tccagggattgtgggttcgtgtcccacctggggtac	srclusterF2880
ADAAB0002272	zza22402k19t3.scf|440|476	1	37	rRNA	cgcgacctcagatcagacgtggcgacccgctgaatta	srclusterF1183,srclusterR682
ADAAB0003302	zza22402k19t3.scf|501|536	1	36	tRNA	gcgagaggtagtgggattggtgcccacatcctccac	srclusterF2718,srclusterR1050,srclusterR1019
ADAAB0001038	zza22402k19t3.scf|561|596	3	36	rRNA	catcgcgaaggcccgcggcgggtgttgacgcgatgt	srclusterF18
ADAAB0000780	zza22402k20t3.scf|195|232	1	38	tRNA	caacacgagatcctgggttcggatcccagcggtgcctc	srclusterF346,srclusterF43
ADAAB0002895	zza22402k20t3.scf|257|288	1	32	tRNA	gcccgactagatcagtcggtagagcatgggac	srclusterF5,srclusterF1125,srclusterR37
ADAAB0000910	zza22402k20t3.scf|313|346	11	34	tRNA	cagcccggctagctcagtcggtagagcatgggac	srclusterF5
ADAAB0006037	zza22402k20t3.scf|426|463	1	38	tRNA	ttctgaaggtcgtgagttcgttcctcacacgggcacca	srclusterR96
ADAAB0002460	zza22402k20t3.scf|488|522	1	35	tRNA	cttggaggcgtgggttcgtatcccactcctgacaa	srclusterF136,srclusterF292,srclusterF58,srclusterF216,srclusterF360,srclusterR396
ADAAB0001709	zza22402k23t3.scf|136|170	31	35	tRNA	cgcagcaacctcggttcgaatccgagtcacggcac	srclusterF12,srclusterF119,srclusterF563,srclusterF6,srclusterR12,srclusterR7,srclusterR27,srclusterR50,srclusterR33,srclusterR20
ADAAB0004823	zza22402k24t3.scf|142|175	3	34	tRNA	tccttaggtcgctggttcgttccggctcgaagga	srclusterF3250,srclusterF3313,srclusterF3368,srclusterF3480,srclusterR714,srclusterR854
ADAAB0001777	zza22402l01t3.scf|255|290	11	36	tRNA	cgcagcaacctcggttcggatccgagtcacgcacca	srclusterF119,srclusterF12,srclusterF563,srclusterF6,srclusterR50,srclusterR20,srclusterR12,srclusterR33,srclusterR7,srclusterR27
ADAAB0005762	zza22402l02t3.scf|135|173	1	39	tRNA	tgccgttatcgtatagtggttagtactctgcgttgtggc	srclusterF6,srclusterR27
ADAAB0000414	zza22402l02t3.scf|198|234	6	37	known_miRNA	agccagggattgtgggttcgggtcccacctggggtac	srclusterF2880
ADAAB0004876	zza22402l02t3.scf|259|295	1	37	rRNA	tcgactcttagcggtggatcactcggctcgtgcgtcg	srclusterF31
ADAAB0005241	zza22402l02t3.scf|493|528	1	36	tRNA	tctgaggtccagggttcaggtccctgttcgggccca	srclusterF965,srclusterF4,srclusterF379,srclusterR19,srclusterR31
ADAAB0003112	zza22402l03t3.scf|140|171	2	32	tRNA	gcccggctagctcagtcggtagagcatggtac	srclusterF5,srclusterF1125,srclusterR37
ADAAB0002164	zza22402l03t3.scf|255|286	7	32	tRNA	cgccaaggtcgcgggttccccgtacgggccac	srclusterF1821,srclusterF2265,srclusterF2532,srclusterR290,srclusterR32,srclusterR312
ADAAB0002288	zza22402l03t3.scf|311|348	3	38	tRNA	cgcgggagaccggggttcgattccccgacggggagcca	srclusterF996,srclusterR5,srclusterR17,srclusterR70,srclusterR347,srclusterR964
ADAAB0000639	zza22402l05t3.scf|372|408	3	37	tRNA	atctcagggtcgtgggttcgggccccacgttgggcgc	srclusterF3444,srclusterR44
ADAAB0004824	zza22402l05t3.scf|556|589	1	34	tRNA	tccttaggtcgctggttcgtttccggctcgaagg	srclusterF3250,srclusterF3313,srclusterF3368,srclusterF3480,srclusterR714,srclusterR854
ADAAB0000614	zza22402l06t3.scf|139|174	2	36	tRNA	atccttaggtcgctggttcgtttccggctcgaagga	srclusterF3250,srclusterF3313,srclusterF3368,srclusterF3480,srclusterR714,srclusterR854
ADAAB0003101	zza22402l06t3.scf|259|290	13	32	tRNA	gcccggctagctcagtcggtagagcatgggaa	srclusterF5,srclusterF1125,srclusterR37
ADAAB0002370	zza22402l06t3.scf|428|464	1	37	tRNA	ctaagccagggattgtggggtcccacctggggtacca	srclusterF2880
ADAAB0005783	zza22402l06t3.scf|550|586	2	37	tRNA	tgcgagaggtagcgggatctgcccgcatcctccacca	srclusterF245
ADAAB0002721	zza22402l07t3.scf|137|174	8	38	known_miRNA	gccagggattgtgggttcgtgtcccacctggggtgcca	srclusterR162
ADAAB0005780	zza22402l08t3.scf|139|177	7	39	tRNA	tgcgagaggtagcgggatcgttgcccgcatcctccacca	srclusterF245
ADAAB0004255	zza22402l08t3.scf|202|234	1	33	unmapped	tacagcaacctcggtatccgagtcacggcacca
ADAAB0004783	zza22402l09t3.scf|138|168	1	31	rRNA	tcctcccggggctacgcctgtctgagcgtcg	srclusterF99
ADAAB0004665	zza22402l09t3.scf|256|289	1	34	tRNA	tcccatatcgtctagcggttaggattcctggttt	srclusterR786,srclusterR1911
ADAAB0001348	zza22402l09t3.scf|314|351	1	38	tRNA	ccgaaaggttggtggttcgtgcccacttagggacgcca	srclusterF2663,srclusterR13,srclusterR793,srclusterR25
ADAAB0001604	zza22402l09t3.scf|491|523	1	33	unmapped	cgcagcaacctcggtatcccatcctcgtcgcca
ADAAB0004210	zza22402l09t3.scf|548|585	1	38	tRNA	gtgtgaggtctcgggttcattccccggcatctccacca	srclusterF3201
ADAAB0002498	zza22402l10t3.scf|196|226	1	31	other_ncRNA	gagaaagctcacaagaactgctaactcacca	srclusterF2954
ADAAB0001903	zza22402l11t3.scf|140|177	7	38	tRNA	cgcagcaacctcggttcgtatccgagtcacggcaccat	srclusterF563,srclusterF6,srclusterF12,srclusterF119,srclusterR20,srclusterR12,srclusterR7,srclusterR27,srclusterR50,srclusterR33
ADAAB0003955	zza22402l13t3.scf|139|172	2	34	tRNA	ggttccattgtgtaatggttagcactctggactc	srclusterF3564,srclusterF2010,srclusterF2065,srclusterF2132,srclusterR338,srclusterR41,srclusterR697,srclusterR1138
ADAAB0002412	zza22402l13t3.scf|197|227	8	31	rRNA	ctcccggggctacgcctgtctgagcgtcgct	srclusterF99
ADAAB0004849	zza22402l13t3.scf|252|282	1	31	tRNA	tccttcgatagctcagttggagagcggagga	srclusterF1630,srclusterF1659
ADAAB0000622	zza22402l13t3.scf|307|340	13	34	rRNA	atcgcgaaggcccgcggcgggtgttgacgcgatg	srclusterF18
ADAAB0003566	zza22402l13t3.scf|428|464	1	37	tRNA	ggccggttagctcagttggtagagcttggtgctgata	srclusterR1656
ADAAB0004083	zza22402l15t3.scf|445|479	4	35	tRNA	gtgagaggtagcgggatcgtgcccgcattctccac	srclusterR102
ADAAB0002283	zza22402l15t3.scf|504|537	1	34	tRNA	cgcggcaacctcggttcgtatccgagtcacggca	srclusterF119,srclusterF563,srclusterF6,srclusterF12,srclusterR27,srclusterR12,srclusterR50,srclusterR7,srclusterR33,srclusterR20
ADAAB0005311	zza22402l16t3.scf|200|238	1	39	tRNA	tgcacgaggccccgggttcaatccccggcacccccacca	srclusterR175
ADAAB0004638	zza22402l18t3.scf|136|173	2	38	tRNA	tcccagggtcgtgggttcgggccccacgttgggcgcca	srclusterF2760
ADAAB0005162	zza22416a02t3.scf|140|175	5	36	tRNA	tctgagggtccagggttcaggtccctgttcgggcca	srclusterF4,srclusterF379,srclusterF965,srclusterR19,srclusterR31
ADAAB0003873	zza22416a04t3.scf|598|634	1	37	TU	ggtaggggtcacaggtttgaaccctgtaccgcccacc	srclusterF993
ADAAB0006028	zza22416a05t3.scf|256|289	1	34	rRNA	ttcgcgaaggcccgcggcgggtgttgacgcgatg	srclusterF18
ADAAB0001284	zza22416a05t3.scf|314|347	2	34	tRNA	ccgaaaggttggtggttcgagcccacccagggac	srclusterF2663,srclusterR13,srclusterR1549,srclusterR793,srclusterR934,srclusterR25,srclusterR1561
ADAAB0005522	zza22416a06t3.scf|134|166	12	33	tRNA	tgcccggctagctcagtcggtagagcatgggac	srclusterF1125
ADAAB0002850	zza22416a06t3.scf|191|224	3	34	tRNA	gccccagttgcctaatggataagggactggcttc	srclusterF3082
ADAAB0005611	zza22416a06t3.scf|249|283	1	35	tRNA	tgccgaggttgtgagttcgggcctcacctctagca	srclusterF2186,srclusterF2742,srclusterF17
ADAAB0001065	zza22416a07t3.scf|139|171	1	33	snRNA	ccaattttttgaggccttgtttcggcaaggcta	srclusterF2274
ADAAB0002256	zza22416a07t3.scf|258|292	5	35	tRNA	cgccgcggcccgggttcgtttcccggtcagggaac	srclusterF951,srclusterR239,srclusterR709,srclusterR16,srclusterR1137,srclusterR1192,srclusterR4,srclusterR1256,srclusterR1683
ADAAB0001917	zza22416a07t3.scf|317|354	1	38	tRNA	cgcagcaacctcggttcgtatccgagtcacggcgccac	srclusterF119,srclusterF563,srclusterF6,srclusterF12,srclusterR12,srclusterR50,srclusterR20,srclusterR33,srclusterR7,srclusterR27
ADAAB0001114	zza22416a07t3.scf|379|412	1	34	tRNA	ccaggggtcgcgagttcagatctcgctggggcct	srclusterF1255,srclusterR2
ADAAB0000444	zza22416a09t3.scf|380|416	2	37	known_miRNA	agccagtgattgtgggttcgggtcccacctggggtgc	srclusterR162
ADAAB0002786	zza22416a10t3.scf|312|347	1	36	tRNA	gccccagtggcctaatggataaaggcattggcttcc	srclusterF133
ADAAB0003836	zza22416a10t3.scf|372|405	3	34	tRNA	gggtatgattctcgcttgggctgcgagaggtccc	srclusterF486,srclusterF708,srclusterF908,srclusterF1041,srclusterF1236,srclusterF1890,srclusterF2724,srclusterF1608,srclusterF2181,srclusterF2493,srclusterR49,srclusterR893,srclusterR58,srclusterR560,srclusterR1315,srclusterR1441,srclusterR407
ADAAB0001986	zza22416a11t3.scf|134|167	4	34	tRNA	cgcagcaacctcggttggtatccgagtcacggca	srclusterF119,srclusterF6,srclusterF12,srclusterF563,srclusterR7,srclusterR33,srclusterR20,srclusterR27,srclusterR12,srclusterR50
ADAAB0000407	zza22416a11t3.scf|192|226	1	35	tRNA	agccagggattgtgggtgtcccacctgcggtacta	srclusterF2880
ADAAB0005025	zza22416a12t3.scf|138|169	1	32	rRNA	tctcccggggctacgcctgtctgagcgtcgca	srclusterF99
ADAAB0005164	zza22416a13t3.scf|139|173	15	35	tRNA	tctgagggtccagggttcaggtccctgttcgggcg	srclusterF4,srclusterF379,srclusterF965,srclusterR19,srclusterR31
ADAAB0002711	zza22416a13t3.scf|318|355	1	38	tRNA	gccagggattgtgggttcgtgtcccacccggggtacca	srclusterF718
ADAAB0002920	zza22416a13t3.scf|557|589	3	33	tRNA	gcccggataactcagtcggtagagcatcagact	srclusterF379,srclusterF965,srclusterF4,srclusterF1526,srclusterR19,srclusterR31
ADAAB0005165	zza22416a16t3.scf|140|175	3	36	tRNA	tctgagggtccagggttcaggtccctgttcgggcga	srclusterF4,srclusterF379,srclusterF965,srclusterR19,srclusterR31
ADAAB0003637	zza22416a16t3.scf|200|238	7	39	tRNA	ggccgtgattgtatagtggttagtactttgcgttgtggc	srclusterF119,srclusterF563,srclusterF6,srclusterF12,srclusterR7,srclusterR20,srclusterR27,srclusterR33,srclusterR12
ADAAB0004146	zza22416a17t3.scf|195|229	1	35	snRNA	gtggtagtgggggactgcgttcgcgctctccccta	srclusterF994,srclusterF1252,srclusterF1517,srclusterR46,srclusterR453,srclusterR1150,srclusterR1173,srclusterR54
ADAAB0004393	zza22416a17t3.scf|552|589	1	38	tRNA	tcaagaggtccctggttcagatccaggtgccccctcca	srclusterR1878
ADAAB0000306	zza22416a18t3.scf|141|177	6	37	tRNA	acgccaaggtcgcgggttcgttccccgtacgggccac	srclusterF2532,srclusterF1821,srclusterF2265,srclusterR32,srclusterR290,srclusterR312
ADAAB0005696	zza22416a18t3.scf|202|238	1	37	tRNA	tgccgaggtttgtgagttcgggcctcacccagcacca	srclusterR398
ADAAB0003111	zza22416a18t3.scf|385|416	4	32	tRNA	gcccggctagctcagtcggtagagcatggggc	srclusterF5,srclusterF1125,srclusterR37
ADAAB0003132	zza22416a18t3.scf|441|472	1	32	tRNA	gcccggctagctccgtcggtagagcatgggac	srclusterF5,srclusterF1125,srclusterR37
ADAAB0005686	zza22416a18t3.scf|559|596	1	38	tRNA	tgccgaggttgtgagttggttcctaacctggagcacca	srclusterR398
ADAAB0001069	zza22416a19t3.scf|137|172	1	36	tRNA	ccagaaggttgcgtgttcatcacgtcggggtcacca	srclusterR1428
ADAAB0002517	zza22416a19t3.scf|197|230	1	34	tRNA	gatggcgtgggttcgaatcccaccgctgccacca	srclusterR642
ADAAB0005412	zza22416a19t3.scf|318|354	2	37	tRNA	tgcagcaacctcggttcgtatccgagtcacggcacaa	srclusterF563
ADAAB0005808	zza22416a19t3.scf|438|476	1	39	unmapped	tgcgagaggtggcgggatcctttccctcatcctccacca
ADAAB0002518	zza22416a19t3.scf|501|534	1	34	tRNA	gatggcgtgggttcgattcccacccctgccacca	srclusterR642
ADAAB0005764	zza22416a21t3.scf|140|175	1	36	tRNA	tgcctaggttgtgagttcgggcctcacctggagcac	srclusterF2186,srclusterF2742,srclusterF17
ADAAB0004168	zza22416a21t3.scf|200|235	24	36	tRNA	gtgtgaggtcccgggttcagtccccggcatctccac	srclusterF3201
ADAAB0004820	zza22416a21t3.scf|260|295	3	36	tRNA	tccttaggtcgctggttcgtatccggctcgaaggac	srclusterF707
ADAAB0001617	zza22416a23t3.scf|255|286	24	32	tRNA	cgcagcaacctcggtatccgagtcacggcacc	srclusterF12,srclusterF563,srclusterF119,srclusterF6,srclusterR20,srclusterR27,srclusterR50,srclusterR7,srclusterR12,srclusterR33
ADAAB0003232	zza22416b03t3.scf|137|174	10	38	tRNA	gccgtgatcgtatagtggttagtactctgcgttgtggc	srclusterF119,srclusterF563,srclusterF6,srclusterF12,srclusterR20,srclusterR12,srclusterR27,srclusterR7,srclusterR33
ADAAB0002864	zza22416b05t3.scf|136|168	1	33	tRNA	gccccctagctcagtcggcagagcatgggacta	srclusterF5,srclusterF1125,srclusterR37
ADAAB0004094	zza22416b05t3.scf|251|284	2	34	tRNA	gtgagaggtagcgggatctgcccgcattctccac	srclusterR102
ADAAB0002512	zza22416b05t3.scf|309|343	2	35	TU	gagggcgtgatcatgaaaggtgataagctcttcta	srclusterR1186
ADAAB0001839	zza22416b05t3.scf|368|404	1	37	tRNA	cgcagcaacctcggttcgtatcccagccacggcacca	srclusterF563,srclusterF6,srclusterF12,srclusterF119,srclusterR20,srclusterR27,srclusterR50,srclusterR7,srclusterR33,srclusterR12
ADAAB0004419	zza22416b05t3.scf|545|576	1	32	known_miRNA	tcagaagattcaggggatcctggctggctcgc	srclusterR1244,srclusterR1027
ADAAB0002083	zza22416b06t3.scf|195|227	1	33	tRNA	cgcagcagcctcggttcgtatccgagtcacggc	srclusterF119,srclusterF563,srclusterF12,srclusterF6,srclusterR20,srclusterR27,srclusterR33,srclusterR12,srclusterR50,srclusterR7
ADAAB0005286	zza22416b06t3.scf|252|283	1	32	tRNA	tgagatcctggggtatcccagcggtgcctcca	srclusterF43
ADAAB0003298	zza22416b06t3.scf|308|343	4	36	tRNA	gcgagaggtagtgggatcgttgcccacatcctccac	srclusterF245
ADAAB0004507	zza22416b08t3.scf|192|226	1	35	tRNA	tcaggggtcgcgagttcatctcgctggggcctcca	srclusterR2
ADAAB0000513	zza22416b08t3.scf|251|288	2	38	tRNA	agcgggagaccggggttcgattccccgacggggagcca	srclusterF996,srclusterR5,srclusterR17,srclusterR70,srclusterR347,srclusterR964
ADAAB0003223	zza22416b08t3.scf|313|344	7	32	tRNA	gccgggctagctcagtcggtagagcatgggac	srclusterF1125,srclusterF5,srclusterR37
ADAAB0003563	zza22416b08t3.scf|432|462	1	31	rRNA	ggccgggtgaaataccactactctcatgggg	srclusterF1238,srclusterF1270
ADAAB0003452	zza22416b09t3.scf|251|284	4	34	repeat	gctctgtgatgaaccccatgcgtgttatttgagc	srclusterR2587
ADAAB0005720	zza22416b10t3.scf|260|298	1	39	unmapped	tgccgtgatattatagtggttagtactatgcgttgtgcc
ADAAB0000334	zza22416b12t3.scf|136|171	1	36	tRNA	actcagggtcgtgggttcgtgccccacgttgggcgc	srclusterF3444,srclusterR44
ADAAB0000082	zza22416b13t3.scf|140|171	1	32	tRNA	acagaggtcgatggatcgtaaccatcctctgc	srclusterF786,srclusterF860,srclusterR287,srclusterR276,srclusterR1239,srclusterR59,srclusterR36,srclusterR572
ADAAB0004202	zza22416b13t3.scf|254|288	2	35	tRNA	gtgtgaggtcccgggttctccccggcatctccacc	srclusterF3201
ADAAB0004137	zza22416b13t3.scf|313|342	1	30	snRNA	gtgggggactgcgttcgcgctctcccctga	srclusterF1252,srclusterF1517,srclusterR453,srclusterR1150,srclusterR54,srclusterR46
ADAAB0002001	zza22416b13t3.scf|487|519	1	33	tRNA	cgcagcaacctcggtttggttccgagtcacggc	srclusterF6,srclusterF12,srclusterF119,srclusterF563,srclusterR33,srclusterR20,srclusterR12,srclusterR7,srclusterR27,srclusterR50
ADAAB0001794	zza22416b13t3.scf|544|581	2	38	tRNA	cgcagcaacctcggttcggatccgagtcacggcaccca	srclusterF563,srclusterF119,srclusterF6,srclusterF12,srclusterR27,srclusterR20,srclusterR33,srclusterR12,srclusterR50,srclusterR7
ADAAB0005253	zza22416b14t3.scf|136|172	1	37	tRNA	tctgagtgtccagggttcagtccctgtccgggcgcca	srclusterF965,srclusterR807
ADAAB0004836	zza22416b14t3.scf|321|353	1	33	tRNA	tccttaggtcgctggtttccggctcgaaggacc	srclusterF3368,srclusterF707
ADAAB0004451	zza22416b14t3.scf|436|471	2	36	tRNA	tcagaagattgagggttcgtgtcccttcgtggtcgc	srclusterF1120,srclusterF3457,srclusterF3512,srclusterR2842
ADAAB0002702	zza22416b14t3.scf|496|529	1	34	known_miRNA	gccagggattgtgggttcgtcccacctggtgtgc	srclusterR162
ADAAB0002064	zza22416b14t3.scf|554|588	1	35	tRNA	cgcagcaatctcggttcgtatccgagtcacagcac	srclusterF6,srclusterF12,srclusterF119,srclusterF563,srclusterR12,srclusterR7,srclusterR27,srclusterR33,srclusterR20,srclusterR50
ADAAB0005420	zza22416b15t3.scf|315|348	1	34	tRNA	tgcagcaacctcggttcgtatccgagtcgcggta	srclusterF119,srclusterF12,srclusterF563,srclusterF6,srclusterR33,srclusterR7,srclusterR27,srclusterR50,srclusterR20,srclusterR12
ADAAB0005201	zza22416b16t3.scf|141|175	2	35	tRNA	tctgagggtccagggttcatgtccctgttcggcgc	srclusterF4,srclusterF379,srclusterF965,srclusterR31,srclusterR19
ADAAB0002656	zza22416b16t3.scf|261|292	1	32	tRNA	gccaggctagctcagtcggtagagcatgggac	srclusterF5,srclusterF1125,srclusterR37
ADAAB0003421	zza22416b17t3.scf|203|233	1	31	intergenic	gcgtcggggtcggggcacgccggcctcgcgg	srclusterR5052
ADAAB0005208	zza22416b17t3.scf|436|470	4	35	tRNA	tctgagggtccagggttcatgtccctgttcgggcg	srclusterF379,srclusterF4,srclusterF965,srclusterR31,srclusterR19
ADAAB0005585	zza22416b17t3.scf|495|530	1	36	tRNA	tgccgaggttgtgagttcgagcctcacctggagcaa	srclusterF17
ADAAB0002714	zza22416b17t3.scf|555|590	11	36	known_miRNA	gccagggattgtgggttcgtgtcccacctggggtac	srclusterF2880
ADAAB0002942	zza22416b18t3.scf|141|176	1	36	tRNA	gcccggatagctcagtcggtaaagcatcaaactttt	srclusterF965,srclusterF1526,srclusterF379,srclusterF4,srclusterR19,srclusterR31
ADAAB0002530	zza22416b18t3.scf|201|238	2	38	tRNA	gcacgagcccccgggttcaatccccggcacctccacca	srclusterR175
ADAAB0006138	zza22416b18t3.scf|263|295	1	33	tRNA	tttgagtccagggttcatgtccctgttcgggcg	srclusterF4,srclusterF379,srclusterF965,srclusterR31,srclusterR19
ADAAB0002208	zza22416b18t3.scf|320|353	1	34	tRNA	cgccaaggtcgcgggttctccccgtacgggccac	srclusterF2532,srclusterF1821,srclusterF2265,srclusterR312,srclusterR290,srclusterR32
ADAAB0003064	zza22416b18t3.scf|378|409	2	32	tRNA	gcccggctagctcagtcgatagagcatgggac	srclusterF1125,srclusterF5,srclusterR37,srclusterR442
ADAAB0002510	zza22416b19t3.scf|246|275	1	30	rRNA	gagggcgcaccaccggcccgtctcgcccgc	srclusterF2009
ADAAB0004637	zza22416b19t3.scf|355|391	4	37	tRNA	tcccagggtcgtgggttcgggccccacgttgggcgcc	srclusterR37
ADAAB0005035	zza22416b19t3.scf|477|514	1	38	tRNA	tctgaaggtcgtgagttcgtgcctcacacggggcacca	srclusterR3605
ADAAB0003899	zza22416b19t3.scf|539|572	1	34	tRNA	ggtcccatggtgtaatggttagcactctggactt	srclusterF1446,srclusterF856
ADAAB0000712	zza22416b20t3.scf|200|234	1	35	tRNA	atctgagtccagggttcatgtccctgttcgggcgc	srclusterF4,srclusterF379,srclusterF965,srclusterR31,srclusterR19
ADAAB0001736	zza22416b20t3.scf|259|295	1	37	tRNA	cgcagcaacctcggttcgaatccgagttacggcacca	srclusterF12,srclusterF6,srclusterF119,srclusterF563,srclusterR27,srclusterR7,srclusterR12,srclusterR50,srclusterR33,srclusterR20
ADAAB0005521	zza22416b20t3.scf|320|351	5	32	tRNA	tgcccggctagctcagtcggtagagcatggga	srclusterF1125
ADAAB0002361	zza22416b20t3.scf|432|464	1	33	rRNA	cgtggatcgcctcagctgcggcgggcgtcgcgg	srclusterF643
ADAAB0001814	zza22416b20t3.scf|489|525	1	37	tRNA	cgcagcaacctcggttcggatctgagtcacggcacca	srclusterF12,srclusterF119,srclusterF563,srclusterF6,srclusterR20,srclusterR27,srclusterR33,srclusterR12,srclusterR50,srclusterR7
ADAAB0002438	zza22416b21t3.scf|139|175	2	37	tRNA	ctgagggtccagggttcaggtccctgttcgggcgcca	srclusterF965
ADAAB0005586	zza22416b21t3.scf|260|295	4	36	tRNA	tgccgaggttgtgagttcgagcctcacctggagcac	srclusterF17,srclusterF2186,srclusterF2742
ADAAB0001239	zza22416b21t3.scf|320|356	1	37	TU	cccgcgccgtgggggcgggaacccccgggcgcctgtg	srclusterF6432
ADAAB0004912	zza22416b21t3.scf|381|413	14	33	rRNA	tcgcgaaggcccgcggcgggtgttgacgcgatg	srclusterF18
ADAAB0006071	zza22416b21t3.scf|438|474	1	37	tRNA	ttgccgaggttgtgagttcgttcctcacctggagcac	srclusterR398
ADAAB0005587	zza22416b22t3.scf|201|237	1	37	tRNA	tgccgaggttgtgagttcgagcctcacctggagcacc	srclusterF2186,srclusterF2742,srclusterF17
ADAAB0005388	zza22416b22t3.scf|262|295	7	34	tRNA	tgcagcaacctcggttcggatccgagtcacggca	srclusterF563,srclusterF12,srclusterF119,srclusterF6,srclusterR7,srclusterR33,srclusterR50,srclusterR20,srclusterR27,srclusterR12
ADAAB0003073	zza22416b24t3.scf|202|235	1	34	tRNA	gcccggctagctcagtcggtaaagcatgggactc	srclusterF5,srclusterF1125,srclusterR37
ADAAB0001660	zza22416b24t3.scf|260|296	1	37	tRNA	cgcagcaacctcggttcacatccgagtcacggcacca	srclusterF6,srclusterF12,srclusterF119,srclusterF563,srclusterR33,srclusterR50,srclusterR20,srclusterR12,srclusterR7,srclusterR27
ADAAB0003386	zza22416b24t3.scf|321|357	1	37	tRNA	gcgggagacgggggttcgattccccgacggggagcta	srclusterF691,srclusterF846,srclusterF996,srclusterR70,srclusterR347,srclusterR1010,srclusterR964,srclusterR567,srclusterR584,srclusterR5,srclusterR62,srclusterR17
ADAAB0001076	zza22416c01t3.scf|195|226	3	32	tRNA	ccagaggtcgatggatcgtaaccatcctctgc	srclusterF860,srclusterF786,srclusterR36,srclusterR572,srclusterR287,srclusterR276,srclusterR1239,srclusterR59
ADAAB0004572	zza22416c01t3.scf|367|401	19	35	tRNA	tccagcgatccgagttcatctcggtgggacctcca	srclusterF856
ADAAB0005409	zza22416c01t3.scf|481|514	17	34	tRNA	tgcagcaacctcggttcgtatccgagtcacggca	srclusterF119,srclusterF563,srclusterF6,srclusterF12,srclusterR12,srclusterR7,srclusterR27,srclusterR33,srclusterR50,srclusterR20
ADAAB0005744	zza22416c01t3.scf|539|577	1	39	tRNA	tgccgtgatcgtatagtggttagtactttgcgttgtgcc	srclusterF6,srclusterR27
ADAAB0003238	zza22416c02t3.scf|313|344	1	32	tRNA	gcctcgttagcgcagtgtagcgcatcagtctt	srclusterR1172
ADAAB0001545	zza22416c02t3.scf|369|404	1	36	tRNA	cgcagcaacctcagttcgtatccgagtcacgcacca	srclusterF563,srclusterF6,srclusterF119,srclusterF12,srclusterR50,srclusterR20,srclusterR12,srclusterR33,srclusterR7,srclusterR27
ADAAB0004675	zza22416c02t3.scf|429|462	7	34	tRNA	tccccagtggcctaatggataaggcactggcttc	srclusterF2880,srclusterR162
ADAAB0003570	zza22416c04t3.scf|192|224	7	33	tRNA	ggccggttagctcagttggttagagcgtggtgc	srclusterF2177,srclusterF2572,srclusterF2615,srclusterF2516,srclusterR1540,srclusterR32,srclusterR516,srclusterR290,srclusterR1738
ADAAB0003986	zza22416c04t3.scf|249|282	1	34	tRNA	gtatgaggccccgggttcaatccccggcatctca	srclusterF3145
ADAAB0002793	zza22416c04t3.scf|307|340	7	34	tRNA	gccccagtggcctaatggataaggcactggcatc	srclusterF2880,srclusterR162
ADAAB0001154	zza22416c04t3.scf|425|460	1	36	tRNA	cccagaggtcgatggatcaaccatcctctgctacca	srclusterF574
ADAAB0005480	zza22416c06t3.scf|137|174	5	38	tRNA	tgccaaggtcgcgggttcgttccccgtacgggccacca	srclusterR290
ADAAB0000336	zza22416c06t3.scf|199|235	1	37	repeat	actccatgaacgccaagtatccagaaatctgaggtca	srclusterR4260
ADAAB0002976	zza22416c06t3.scf|316|347	6	32	tRNA	gcccggatagctcagtcggtagagcatcagat	srclusterF965,srclusterF4,srclusterF379,srclusterF1526,srclusterR31,srclusterR19
ADAAB0002432	zza22416c07t3.scf|201|235	1	35	tRNA	ctgagggtccagggttcaagtcccctgttcgggcg	srclusterF379,srclusterF965,srclusterF4,srclusterR19,srclusterR31
ADAAB0003277	zza22416c07t3.scf|260|297	6	38	tRNA	gcgagaggtagcgggatcgttgcccgcatcctccacca	srclusterF245
ADAAB0004050	zza22416c07t3.scf|386|421	1	36	tRNA	gtccagcgatccgagttcatctcggtggaacctcca	srclusterR41
ADAAB0005401	zza22416c07t3.scf|446|480	1	35	tRNA	tgcagcaacctcggttcgtatcccagtcacggcac	srclusterF119,srclusterF12,srclusterF563,srclusterF6,srclusterR20,srclusterR50,srclusterR7,srclusterR12,srclusterR27,srclusterR33
ADAAB0004812	zza22416c07t3.scf|505|539	1	35	tRNA	tccttaggtcgctggttcgcttccggctcgaagga	srclusterF3250,srclusterF3313,srclusterF3368,srclusterF3480,srclusterR714,srclusterR854
ADAAB0006015	zza22416c08t3.scf|162|192	1	31	tRNA	ttccggatagctcagtcggtagagcatcaga	srclusterF965,srclusterF1526,srclusterF4,srclusterF379,srclusterR31,srclusterR19
ADAAB0001263	zza22416c08t3.scf|217|250	1	34	tRNA	ccgaaaggttgctggttcgtgcccacccagggac	srclusterF2663,srclusterR934,srclusterR1549,srclusterR13,srclusterR793,srclusterR1561,srclusterR25
ADAAB0000831	zza22416c08t3.scf|460|497	1	38	tRNA	caccaggcggcccgggttcgactcccggtatgggaacc	srclusterR1449,srclusterR786,srclusterR1075
ADAAB0001166	zza22416c11t3.scf|319|356	5	38	tRNA	cccagaggtcgatggatcgtaaccatcctctgctacca	srclusterF860
ADAAB0003033	zza22416c11t3.scf|381|413	1	33	tRNA	gcccggatgatcctcagtggtttggggtgcagg	srclusterR1065
ADAAB0006116	zza22416c12t3.scf|139|174	1	36	tRNA	tttgaaggtccagggttcaagtccctgttcgggcgc	srclusterF4,srclusterF379,srclusterF965,srclusterR19,srclusterR31
ADAAB0004644	zza22416c12t3.scf|199|234	2	36	tRNA	tcccagggtcgtgggttcgtgccccaccttgggcgc	srclusterR37
ADAAB0004117	zza22416c12t3.scf|375|409	1	35	tRNA	gtgccgaggttgtgagttcgggcctcacctggaga	srclusterF2186,srclusterF2742,srclusterF17
ADAAB0000959	zza22416c12t3.scf|434|470	1	37	tRNA	caggagatcctgggttcgaatcccagcggggcctcca	srclusterF43
ADAAB0004524	zza22416c12t3.scf|495|529	2	35	tRNA	tccaagggtcgtgggttcgtgccccacgttgggcg	srclusterF1125,srclusterR37
ADAAB0005745	zza22416c15t3.scf|310|348	17	39	tRNA	tgccgtgatcgtatagtggttagtactttgcgttgtggc	srclusterF6,srclusterR27
ADAAB0001495	zza22416c15t3.scf|373|406	1	34	tRNA	cgcacaacctcggttcgtatccaagtcacggcac	srclusterF12,srclusterF119,srclusterF563,srclusterF6,srclusterR7,srclusterR27,srclusterR50,srclusterR33,srclusterR20,srclusterR12
ADAAB0003418	zza22416c15t3.scf|431|462	1	32	tRNA	gcgggtgtagctcagttggttagagcgccggc	srclusterF2728,srclusterF2746,srclusterF2470,srclusterF2801,srclusterR928,srclusterR434,srclusterR949,srclusterR175,srclusterR835
ADAAB0005984	zza22416c16t3.scf|255|287	1	33	tRNA	ttcaggatggccgagtggtctaaggcgccagac	srclusterF3737,srclusterF3680,srclusterR1108,srclusterR966,srclusterR792
ADAAB0005607	zza22416c16t3.scf|312|348	2	37	tRNA	tgccgaggttgtgagttcggcctcacctggagcacca	srclusterF2742,srclusterF17,srclusterF2186
ADAAB0003071	zza22416c16t3.scf|373|405	1	33	tRNA	gcccggctagctcagtcggtaaagcatgggaca	srclusterF1125,srclusterF5,srclusterR37
ADAAB0002781	zza22416c16t3.scf|430|463	1	34	tRNA	gccccagtgcctaatggataaggcactggcttcc	srclusterF2880,srclusterR162
ADAAB0001681	zza22416c16t3.scf|488|522	3	35	tRNA	cgcagcaacctcggttcgaatccaagtcacggcac	srclusterF12,srclusterF119,srclusterF563,srclusterF6,srclusterR50,srclusterR12,srclusterR20,srclusterR27,srclusterR7,srclusterR33
ADAAB0004511	zza22416c17t3.scf|141|175	1	35	TU	tcagtccgcccggaggattcaacccggcggcgcgc	srclusterF1329
ADAAB0003338	zza22416c17t3.scf|200|233	1	34	rRNA	gcgcgacctcagatcagacgtggcgacccgctga	srclusterF1183,srclusterR682
ADAAB0003228	zza22416c17t3.scf|258|293	1	36	known_miRNA	gccggggattgtgggttcgtgtcccatctggggtgc	srclusterF133
ADAAB0005601	zza22416c17t3.scf|377|411	3	35	tRNA	tgccgaggttgtgagttcgcgcctcacctggagca	srclusterF2186,srclusterF17,srclusterF2742
ADAAB0005885	zza22416c17t3.scf|436|470	1	35	tRNA	tgggtattattctcgcttggggtgcgagaggtccc	srclusterF486,srclusterF708,srclusterF1041,srclusterF1608,srclusterF2181,srclusterF2493,srclusterF1236,srclusterF1890,srclusterF2724,srclusterR560,srclusterR1441,srclusterR407,srclusterR893,srclusterR58,srclusterR49,srclusterR1315
ADAAB0001135	zza22416c17t3.scf|495|529	1	35	repeat	ccagggtgtcagaagagcctgtcttgtgagccctg	srclusterF702,srclusterR5068
ADAAB0005614	zza22416c18t3.scf|202|235	3	34	tRNA	tgccgaggttgtgagttcgggcctcacctggagc	srclusterF2186,srclusterF2742,srclusterF17
ADAAB0002108	zza22416c18t3.scf|260|294	1	35	tRNA	cgcaggaacctcggttcgtatccgagtcacggcaa	srclusterF563,srclusterF12,srclusterR12,srclusterR50
ADAAB0004005	zza22416d01t3.scf|193|229	8	37	tRNA	gtatgaggccccgggttcgatccccggcatctccacc	srclusterF483,srclusterR206,srclusterR51
ADAAB0002538	zza22416d01t3.scf|254|289	1	36	tRNA	gcacgaggccccgggttcaacccccggcacctccac	srclusterR175,srclusterR928
ADAAB0002966	zza22416d02t3.scf|138|169	15	32	tRNA	gcccggatagctcagtcggtagagcatcagaa	srclusterF1526,srclusterF379,srclusterF965,srclusterF4,srclusterR19,srclusterR31
ADAAB0000829	zza22416d02t3.scf|399|428	1	30	other_ncRNA	cacagtgtggcttaacacaaagcacccaac	srclusterF2416,srclusterR2040
ADAAB0001845	zza22416d02t3.scf|453|487	5	35	tRNA	cgcagcaacctcggttcgtatcccagtcacggcac	srclusterF563,srclusterF12,srclusterF119,srclusterF6,srclusterR12,srclusterR50,srclusterR7,srclusterR33,srclusterR20,srclusterR27
ADAAB0002363	zza22416d03t3.scf|137|172	4	36	TU	cgtgggaaatgtggcgtacggaagacccactccccg	srclusterR1973
ADAAB0005655	zza22416d03t3.scf|313|350	38	38	tRNA	tgccgaggttgtgagttcgtgcctcacctggagcacca	srclusterF2742,srclusterF17,srclusterF2186
ADAAB0003846	zza22416d03t3.scf|494|527	20	34	tRNA	gggtatgattctcgcttgggttgcgagaggtccc	srclusterF486,srclusterF708,srclusterF908,srclusterF1041,srclusterF1608,srclusterF1890,srclusterF1236,srclusterF2181,srclusterF2493,srclusterF2724,srclusterR893,srclusterR58,srclusterR49,srclusterR1441,srclusterR407,srclusterR560,srclusterR1315
ADAAB0000539	zza22416d04t3.scf|196|231	1	36	tRNA	aggggtatggttctcgcttggggtgcgagaggtccc	srclusterF486,srclusterF708,srclusterF1041,srclusterF2181,srclusterF2493,srclusterF2724,srclusterF1236,srclusterF1608,srclusterF1890,srclusterR560,srclusterR1441,srclusterR1315,srclusterR49,srclusterR407,srclusterR893,srclusterR58
ADAAB0004631	zza22416d04t3.scf|256|291	1	36	tRNA	tcccagggtcgtgggttcgggccccacgttaggcgc	srclusterR37
ADAAB0005724	zza22416d05t3.scf|141|176	1	36	tRNA	tgccgtgatcgtatagctagtactctgcgttgtggc	srclusterF6,srclusterR27
ADAAB0003086	zza22416d06t3.scf|257|287	7	31	tRNA	gcccggctagctcagtcggtagagcatgaga	srclusterF45,srclusterF11,srclusterF3444,srclusterR1461,srclusterR527,srclusterR44
ADAAB0000534	zza22416d07t3.scf|136|170	2	35	rRNA	agggcgaagccagaggaaactctggtggaggtccg	srclusterF1959
ADAAB0002053	zza22416d08t3.scf|140|176	2	37	tRNA	cgcagcaacttcggttcgtatccgagtcacggcacca	srclusterF12,srclusterF119,srclusterF563,srclusterF6,srclusterR50,srclusterR33,srclusterR20,srclusterR27,srclusterR12,srclusterR7
ADAAB0002405	zza22416d08t3.scf|261|292	1	32	TU	ctcccgccttttttcccggcggcgggagaaga	srclusterR1852,srclusterR1938
ADAAB0000900	zza22416d08t3.scf|317|351	1	35	tRNA	cagcccggatgatcctcagtggtctggggtgcagg	srclusterR1065
ADAAB0004450	zza22416d09t3.scf|138|173	3	36	tRNA	tcagaagattgagggttcgtcccttcgtggtcgcca	srclusterF3512
ADAAB0004830	zza22416d09t3.scf|198|235	6	38	tRNA	tccttaggtcgctggttcgtttccggctcgaaggacca	srclusterF3368
ADAAB0003437	zza22416d09t3.scf|320|353	1	34	snoRNA	gctctgtgatgaaccccatgcatgtcatctgagc	srclusterF9
ADAAB0000895	zza22416d10t3.scf|137|171	2	35	tRNA	cagcccggatagctcagtcggtagagcatcagact	srclusterF379,srclusterF965,srclusterR19,srclusterR31
ADAAB0005092	zza22416d11t3.scf|139|173	1	35	tRNA	tctgagggtccagggtcacgtccctgttcgggcgc	srclusterF4,srclusterF379,srclusterF965,srclusterR19,srclusterR31
ADAAB0000214	zza22416d11t3.scf|198|233	1	36	tRNA	acccagggtcgtgggttcgtgccccacgttgggcgc	srclusterR37
ADAAB0002399	zza22416d11t3.scf|314|346	1	33	TU	ctcccgccttttttcccggcggagggagaacca	srclusterR1852,srclusterR1938
ADAAB0001319	zza22416d11t3.scf|371|408	1	38	tRNA	ccgaaaggttggtggttcgggcctacccagggacgcca	srclusterR934
ADAAB0003518	zza22416d12t3.scf|201|239	1	39	known_miRNA	ggccagggattgtgggttcgggtcccacctggggtgcca	srclusterR162
ADAAB0003467	zza22416d12t3.scf|327|360	2	34	tRNA	gctggggattgtgggtgtcccatctgggtcgcca	srclusterR1
ADAAB0004703	zza22416d12t3.scf|385|415	2	31	tRNA	tcccggctagctcagtcggtagagcatgaga	srclusterF45,srclusterF11,srclusterF3444,srclusterR527,srclusterR44,srclusterR1461
ADAAB0005552	zza22416d13t3.scf|314|345	1	32	tRNA	tgccgaggttgtgagggcctcacctggagcac	srclusterF2742,srclusterF17,srclusterF2186
ADAAB0004546	zza22416d13t3.scf|370|402	1	33	tRNA	tccagcgatccgagttcagatctcggtggaacc	srclusterF2065,srclusterF2010,srclusterF2132,srclusterR338,srclusterR41
ADAAB0005951	zza22416d13t3.scf|427|458	1	32	snoRNA	tgttacgacgtgggcacattacccgtctgacc	srclusterF4014
ADAAB0002403	zza22416d13t3.scf|483|515	6	33	TU	ctcccgccttttttcccggcggcgggagaacca	srclusterR1852,srclusterR1938
ADAAB0004577	zza22416d15t3.scf|137|171	1	35	tRNA	tccagcgatccgagttcatgtcggtgggacctcca	srclusterF856
ADAAB0003726	zza22416d15t3.scf|196|227	1	32	tRNA	ggcttggtctaggggtatgattctcgcttcgg	srclusterF2724,srclusterF1617,srclusterF1608,srclusterR1315
ADAAB0003706	zza22416d15t3.scf|310|340	1	31	tRNA	ggctcgttcgtctaggggtatgattctcggt	srclusterR469
ADAAB0002121	zza22416d15t3.scf|365|398	2	34	tRNA	cgcagtaacctcggttcgtatccgagtcacggca	srclusterF12,srclusterF119,srclusterF6,srclusterF563,srclusterR33,srclusterR50,srclusterR20,srclusterR27,srclusterR12,srclusterR7
ADAAB0000167	zza22416d15t3.scf|423|457	1	35	tRNA	accaggggtcgcgagttcatatctcgctggggcct	srclusterF1255,srclusterR2
ADAAB0004744	zza22416d17t3.scf|141|178	5	38	tRNA	tccctggtggtctagtggttaggattcggcgctctcac	srclusterF872,srclusterF951,srclusterR16,srclusterR1192,srclusterR4,srclusterR1683,srclusterR239,srclusterR709
ADAAB0002848	zza22416d18t3.scf|142|176	1	35	tRNA	gccccagttgcctaatggataaggcattggcttca	srclusterF133,srclusterF657,srclusterF3082
ADAAB0001998	zza22416d19t3.scf|256|288	1	33	tRNA	cgcagcaacctcggtttggatccgagtcacggc	srclusterF119,srclusterF563,srclusterF6,srclusterF12,srclusterR33,srclusterR50,srclusterR7,srclusterR27,srclusterR20,srclusterR12
ADAAB0004126	zza22416d19t3.scf|313|349	10	37	tRNA	gtgccgaggttgtgagttcgttcctcacctggagcac	srclusterR398
ADAAB0003283	zza22416e01t3.scf|202|237	1	36	tRNA	gcgagaggtagcgggatctgcccgcattctccacca	srclusterR102
ADAAB0002477	zza22416e01t3.scf|436|466	4	31	tRNA	gacccagtggcctaatggataaggcatcagc	srclusterR1
ADAAB0003930	zza22416e01t3.scf|491|525	1	35	tRNA	ggttccatggtgtaacggttagcactctggactct	srclusterF231,srclusterF2010,srclusterF2065,srclusterF2132,srclusterF3564,srclusterR338,srclusterR41,srclusterR1138
ADAAB0004673	zza22416e03t3.scf|157|187	4	31	tRNA	tccccagtggcctaatggataaggcactggc	srclusterF2880,srclusterR162
ADAAB0000155	zza22416e03t3.scf|212|249	2	38	tRNA	accaggggtcgcgagttcaaatctcgctggggcctcca	srclusterR2
ADAAB0003902	zza22416e03t3.scf|274|311	10	38	tRNA	ggtcccatggtgtaatggttagcactctggactttgaa	srclusterF856,srclusterF1446
ADAAB0004161	zza22416e03t3.scf|392|428	3	37	tRNA	gtgtgaggtcccgggttcaatccccggcatctccacc	srclusterF3201
ADAAB0005204	zza22416e03t3.scf|453|486	6	34	tRNA	tctgagggtccagggttcatgtccctgttcgggc	srclusterF379,srclusterF965,srclusterF4,srclusterR31,srclusterR19
ADAAB0003898	zza22416e04t3.scf|260|296	1	37	tRNA	ggtcccatggtgtaatggttagcactctggactctga	srclusterF1446,srclusterF856,srclusterF2010,srclusterF2065,srclusterF2132,srclusterF3564,srclusterR1138,srclusterR338,srclusterR41
ADAAB0005641	zza22416e04t3.scf|441|473	2	33	tRNA	tgccgaggttgtgagttcgtctcacctggagca	srclusterR398
ADAAB0004764	zza22416e06t3.scf|250|287	1	38	tRNA	tccgaaaggttggtggttcgtgcccacccagggaccca	srclusterF2663,srclusterR934,srclusterR13,srclusterR793,srclusterR25
ADAAB0004656	zza22416e06t3.scf|431|465	2	35	tRNA	tcccagggtcgtgggttcgtgccccacgtttggcg	srclusterF1125,srclusterR37
ADAAB0002183	zza22416e07t3.scf|140|177	8	38	tRNA	cgccaaggtcgcgggttcggtccccgtacgggccacca	srclusterR290
ADAAB0006124	zza22416e07t3.scf|259|292	1	34	tRNA	tttgagggtccagggttcaggtccctgttcgggc	srclusterF965,srclusterF4,srclusterF379,srclusterR31,srclusterR19
ADAAB0004099	zza22416e07t3.scf|375|405	1	31	tRNA	gtgagaggtagcgggtgcccgcattctccac	srclusterR102
ADAAB0001464	zza22416e09t3.scf|257|289	1	33	rRNA	cgactcttagcggtggatcactcggctcgtgcg	srclusterF31
ADAAB0002260	zza22416e09t3.scf|314|351	1	38	TU	cgccggccaccgcggtggtggccgagtgcggctcgtcg	srclusterR2987
ADAAB0005968	zza22416e09t3.scf|376|407	4	32	snRNA	ttagtgggggactgcgttcgcgctctcccctg	srclusterF1252,srclusterF1517,srclusterF994,srclusterR1150,srclusterR1173,srclusterR46,srclusterR453,srclusterR54
ADAAB0004302	zza22416e09t3.scf|488|521	1	34	tRNA	tagcccggctagctcagtcggtagagcatgagac	srclusterF3444
ADAAB0000215	zza22416e09t3.scf|546|583	2	38	tRNA	acccagggtcgtgggttcgtgccccacgttgggcgcca	srclusterF2760
ADAAB0005459	zza22416e13t3.scf|137|174	1	38	unmapped	tgcagtaatctcgtttcgtatcctagtcaccgcaccaa
ADAAB0003970	zza22416e13t3.scf|199|230	2	32	snRNA	gtagtgggggactgcgttcgcgctctccccta	srclusterF1252,srclusterF1517,srclusterF994,srclusterR1173,srclusterR54,srclusterR1150,srclusterR46,srclusterR453
ADAAB0001597	zza22416e13t3.scf|255|288	2	34	tRNA	cgcagcaacctcgggtatccgagtcacggcacca	srclusterF563,srclusterF119,srclusterF6,srclusterF12,srclusterR27,srclusterR20,srclusterR50,srclusterR7,srclusterR33,srclusterR12
ADAAB0002929	zza22416e13t3.scf|430|460	1	31	tRNA	gcccggatagctcactcggtagagcatcaga	srclusterF965,srclusterF4,srclusterF379,srclusterF1526,srclusterR31,srclusterR19
ADAAB0003124	zza22416e13t3.scf|485|516	1	32	tRNA	gcccggctagctcagtcggtcgagcatgggac	srclusterF1125,srclusterF5,srclusterR37
ADAAB0003059	zza22416e13t3.scf|541|572	1	32	tRNA	gcccggctagctcagtaggtagagcatgggac	srclusterF1125,srclusterF5,srclusterR37
ADAAB0001308	zza22416e14t3.scf|138|176	1	39	tRNA	ccgaaaggttggtggttcgggcccacccagggacgccca	srclusterR13
ADAAB0001699	zza22416e14t3.scf|201|236	12	36	tRNA	cgcagcaacctcggttcgaatccgagtcacgcacca	srclusterF119,srclusterF6,srclusterF12,srclusterF563,srclusterR20,srclusterR33,srclusterR12,srclusterR50,srclusterR7,srclusterR27
ADAAB0004041	zza22416e14t3.scf|261|293	10	33	tRNA	gtcaggatggccgagtggtctaaggctccagac	srclusterF3737,srclusterF3680,srclusterR1108,srclusterR966,srclusterR792
ADAAB0005290	zza22416e14t3.scf|318|351	1	34	TU	tgaggggcccgaggtgggatcccgaggcctctca	srclusterF5538
ADAAB0003253	zza22416e14t3.scf|376|411	2	36	tRNA	gcgaaaggtccccggttcgtaaccgggcggaaacac	srclusterF169,srclusterF186,srclusterF3496,srclusterR53
ADAAB0004893	zza22416e15t3.scf|198|235	5	38	tRNA	tcgcagcaacctcggttcgtatccgagtcacggcacca	srclusterF6,srclusterF119,srclusterF563,srclusterF12,srclusterR27,srclusterR20,srclusterR33,srclusterR50,srclusterR7,srclusterR12
ADAAB0001302	zza22416e15t3.scf|260|295	1	36	tRNA	ccgaaaggttggtggttcgggcccacccagggacga	srclusterF2663,srclusterR1561,srclusterR13,srclusterR793,srclusterR934,srclusterR25,srclusterR1549
ADAAB0003186	zza22416e15t3.scf|320|350	2	31	tRNA	gccctgatagctcagtcggtagagcatcaga	srclusterF965,srclusterF1526,srclusterF379,srclusterF4,srclusterR31,srclusterR19
ADAAB0004667	zza22416e15t3.scf|375|410	1	36	tRNA	tcccatatggtctagcggttaggattcctggttttc	srclusterR1911,srclusterR786
ADAAB0002764	zza22416e15t3.scf|601|631	1	31	tRNA	gccccagtagcctaatggatgaggcactggc	srclusterF2880,srclusterF3082,srclusterR162
ADAAB0003569	zza22416e16t3.scf|197|228	3	32	tRNA	ggccggttagctcagttggttagagcgtggtg	srclusterF2516,srclusterF2572,srclusterF2177,srclusterF2615,srclusterR516,srclusterR1738,srclusterR1540,srclusterR290,srclusterR32
ADAAB0002876	zza22416e16t3.scf|253|286	1	34	tRNA	gccccggtcgcctaatggataaggcattggcttc	srclusterF718
ADAAB0000262	zza22416e16t3.scf|372|403	1	32	rRNA	acctcccggggctacgcctgtctgagcgtcgc	srclusterF99
ADAAB0005039	zza22416e16t3.scf|428|463	1	36	tRNA	tctgacggtccagggtccaggtccctgttcgggcgc	srclusterF965,srclusterF4,srclusterF379,srclusterR31,srclusterR19
ADAAB0004038	zza22416e16t3.scf|488|519	3	32	tRNA	gtcaggatggccgagtggtctaaggcccagac	srclusterF3680,srclusterF3737,srclusterR792,srclusterR1108,srclusterR966
ADAAB0001611	zza22416e20t3.scf|137|167	2	31	tRNA	cgcagcaacctcggtatccgagtcacggcaa	srclusterF563,srclusterF12,srclusterR12,srclusterR50
ADAAB0000477	zza22416e20t3.scf|192|225	1	34	tRNA	agcccggctagctcagtctgtagagcatgggact	srclusterF5
ADAAB0004549	zza22416e20t3.scf|369|403	1	35	tRNA	tccagcgatccgagttcagatctcggtgggacctc	srclusterF856
ADAAB0001436	zza22416e22t3.scf|135|166	4	32	tRNA	ccttcgatagctcagttggtagagcggaggac	srclusterF3234,srclusterF1630,srclusterF1659,srclusterR1615
ADAAB0002484	zza22416e22t3.scf|191|222	1	32	tRNA	gaccctatagctcaggggttagagcactggtt	srclusterF1255
ADAAB0001274	zza22416e22t3.scf|247|284	3	38	tRNA	ccgaaaggttggtcgttcgtgcccacccagggacgcca	srclusterR934
ADAAB0002727	zza22416e23t3.scf|137|171	2	35	known_miRNA	gccagggattgtgggttcgtgtcccatctggggtg	srclusterF133
ADAAB0000127	zza22416e23t3.scf|196|230	1	35	tRNA	acaggagatcctgggttcgtatcccagtggggcct	srclusterF38,srclusterR1099,srclusterR814,srclusterR1623,srclusterR588
ADAAB0004287	zza22416e23t3.scf|373|411	1	39	tRNA	tacgccgcggcccgggttcgtttcccggtcagggaacca	srclusterR1683,srclusterR239,srclusterR709,srclusterR1192
ADAAB0001139	zza22416e23t3.scf|436|473	1	38	tRNA	ccagtcggcccgggttcgactcccggtgtgggaaccac	srclusterR1075
ADAAB0000314	zza22416e24t3.scf|194|232	1	39	tRNA	acgccaaggtcgtgggttcgttccccgtacgggccacca	srclusterR290
ADAAB0004692	zza22416e24t3.scf|257|288	21	32	tRNA	tcccggatagctcagtcggtagagcatcagac	srclusterF379,srclusterF1526,srclusterF4,srclusterF965,srclusterR31,srclusterR19
ADAAB0002181	zza22416f01t3.scf|263|298	8	36	tRNA	cgccaaggtcgcgggttcggtccccgtacgggccac	srclusterF1821,srclusterF2265,srclusterF2532,srclusterR32,srclusterR312,srclusterR290
ADAAB0001387	zza22416f01t3.scf|385|419	2	35	tRNA	ccgcagcaacctcggttcgtatccgagtcacggca	srclusterF12,srclusterF119,srclusterF563,srclusterF6,srclusterR50,srclusterR12,srclusterR7,srclusterR27,srclusterR33,srclusterR20
ADAAB0003915	zza22416f05t3.scf|138|176	1	39	tRNA	ggtgcgagaggtcccgggttcatatcccggacgagcccc	srclusterF1236,srclusterF2528,srclusterR49
ADAAB0002621	zza22416f05t3.scf|201|237	3	37	tRNA	gcagttgacccgggttcgtttcccggccaacgcacca	srclusterR1818,srclusterR1620,srclusterR1414,srclusterR64
ADAAB0005631	zza22416f06t3.scf|316|353	9	38	tRNA	tgccgaggttgtgagttcggtcctcacctggagcacca	srclusterR398
ADAAB0004841	zza22416f07t3.scf|138|172	1	35	tRNA	tccttaggtcgttggttcgattccggctctaagga	srclusterF3250,srclusterF3313,srclusterF3368,srclusterF3480,srclusterR714,srclusterR854
ADAAB0005285	zza22416f07t3.scf|313|347	1	35	tRNA	tgagaggtagcgggatcggtgcccgcattctccac	srclusterR102
ADAAB0003545	zza22416f07t3.scf|430|460	16	31	tRNA	ggccctatagctcaggggttagagcactggt	srclusterF1255
ADAAB0003829	zza22416f08t3.scf|136|168	1	33	tRNA	gggtatgattctcgctcgggtgcgagaggtccc	srclusterF1608,srclusterF2724,srclusterR1315
ADAAB0003758	zza22416f08t3.scf|193|225	2	33	known_miRNA	gggccagtggcgcaatggataacgcttctgact	srclusterF1128,srclusterF20,srclusterF79,srclusterF3,srclusterF1189,srclusterF1209,srclusterF1231,srclusterF1254,srclusterR1636,srclusterR1688,srclusterR1746,srclusterR1244
ADAAB0002304	zza22416f08t3.scf|250|283	2	34	tRNA	cggagcaacctcggttcgtatccgagtcacggca	srclusterF563,srclusterF6,srclusterF12,srclusterF119,srclusterR50,srclusterR20,srclusterR27,srclusterR33,srclusterR12,srclusterR7
ADAAB0004821	zza22416f08t3.scf|308|344	1	37	tRNA	tccttaggtcgctggttcgtatccggctcgaaggaca	srclusterF707
ADAAB0005715	zza22416f08t3.scf|487|521	1	35	tRNA	tgccggttagctcagttggttagagcttggtgctg	srclusterR1656
ADAAB0001161	zza22416f08t3.scf|546|579	1	34	tRNA	cccagaggtcgatggatcgtaaccatcctctgct	srclusterF786,srclusterF860,srclusterR59,srclusterR36,srclusterR572,srclusterR287,srclusterR276,srclusterR1239
ADAAB0006129	zza22416f08t3.scf|604|640	1	37	tRNA	tttgagggtccagggttcaggtccctgtttggcgcca	srclusterF4,srclusterF3979,srclusterF379,srclusterR19,srclusterR31,srclusterR5835
ADAAB0005013	zza22416f09t3.scf|202|237	1	36	tRNA	tctcagggtcgtgggttcgtgccccacgttgggcta	srclusterF45,srclusterF5
ADAAB0002769	zza22416f09t3.scf|262|292	9	31	tRNA	gccccagtcgcctaatggataaggcactggc	srclusterF2880,srclusterF3082,srclusterR162
ADAAB0004597	zza22416f09t3.scf|317|349	1	33	tRNA	tcccacatggtctagcggttaggattcctggtt	srclusterR1075,srclusterR1437
ADAAB0001606	zza22416f09t3.scf|430|461	4	32	unmapped	cgcagcaacctcggtatccgagtcacgcacca
ADAAB0001320	zza22416f10t3.scf|199|234	1	36	tRNA	ccgaaaggttggtggttcgtgaccacccagggacgc	srclusterF2663,srclusterR793,srclusterR25,srclusterR13,srclusterR934
ADAAB0005066	zza22416f11t3.scf|142|177	8	36	tRNA	tctgaggctccagggttcatgtccctgttcgggcgc	srclusterF965,srclusterF4,srclusterF379,srclusterR19,srclusterR31
ADAAB0001776	zza22416f12t3.scf|259|293	2	35	tRNA	cgcagcaacctcggttcggatccgagtcacgcacc	srclusterF119,srclusterF563,srclusterF6,srclusterF12,srclusterR7,srclusterR12,srclusterR50,srclusterR33,srclusterR20,srclusterR27
ADAAB0005037	zza22416f13t3.scf|221|258	5	38	tRNA	tctgaaggtcgtgagttcgttcctcacacggggcacca	srclusterR96
ADAAB0005671	zza22416f13t3.scf|283|319	1	37	tRNA	tgccgaggttgtgagttcgttcctcacctggagcaca	srclusterR398
ADAAB0002759	zza22416f13t3.scf|344|377	8	34	tRNA	gccccagtagcctaatggataaggcactggcttc	srclusterF2880,srclusterF3082,srclusterR162
ADAAB0003480	zza22416f14t3.scf|136|173	3	38	tRNA	gctggggattgtgggttcgtgtcccatctgggtcgcca	srclusterR1
ADAAB0001531	zza22416f16t3.scf|138|172	1	35	tRNA	cgcagcaaccccggttcgcatccgagtcacggcac	srclusterF12,srclusterF119,srclusterF563,srclusterF6,srclusterR12,srclusterR7,srclusterR27,srclusterR33,srclusterR50,srclusterR20
ADAAB0005598	zza22416f17t3.scf|136|172	1	37	tRNA	tgccgaggttgtgagttcgcctcacctggagcaccaa	srclusterR398
ADAAB0005168	zza22416f17t3.scf|313|350	3	38	tRNA	tctgagggtccagggttcaggtccctgttcgggcgcaa	srclusterF965,srclusterF4,srclusterF379,srclusterR31,srclusterR19
ADAAB0003443	zza22416f17t3.scf|375|408	1	34	snoRNA	gctctgtgatgaaccccatgcgtgtcatctgaga	srclusterF9
ADAAB0004225	zza22416f17t3.scf|433|463	1	31	tRNA	gtttccgtagtgtagtggttatcacgttcgc	srclusterF186,srclusterF266,srclusterF284,srclusterF169,srclusterF199,srclusterF272,srclusterR1815,srclusterR2039,srclusterR118,srclusterR1929,srclusterR2063,srclusterR53,srclusterR1902,srclusterR3671,srclusterR146,srclusterR2013,srclusterR2089
ADAAB0002534	zza22416f18t3.scf|562|597	1	36	tRNA	gcacgaggccccggggttcatccccggcacctccac	srclusterR175,srclusterR928
ADAAB0003575	zza22416f19t3.scf|188|222	2	35	tRNA	ggccggttagctcagttggttagagcttggtgctg	srclusterR1656
ADAAB0003315	zza22416f20t3.scf|135|170	10	36	tRNA	gcgagaggtcccgggttcatcccggacgagccccca	srclusterF1236,srclusterR49
ADAAB0003502	zza22416f20t3.scf|195|228	1	34	known_miRNA	ggataacgcgtctgactgcggatcagaagattcc	srclusterF20,srclusterF79,srclusterF3
ADAAB0005929	zza22416f20t3.scf|434|470	1	37	tRNA	tgtgagggtccagggttcaggtccctgttcggcgcca	srclusterF965
ADAAB0000979	zza22416f21t3.scf|322|358	2	37	tRNA	caggagatcctgggttcggctcccagtggggcctcca	srclusterR1099
ADAAB0003798	zza22416f22t3.scf|320|357	1	38	unmapped	gggggggaacttcggttcgtatcctagtcgcggcacca
ADAAB0002891	zza22416f23t3.scf|139|170	3	32	tRNA	gcccgaatagctcagtcggtagagcatcagac	srclusterF379,srclusterF1526,srclusterF4,srclusterF965,srclusterR31,srclusterR19
ADAAB0005785	zza22416f23t3.scf|195|227	1	33	tRNA	tgcgagaggtagcgggtgcccgcatcctccacc	srclusterF245
ADAAB0004724	zza22416f23t3.scf|427|457	1	31	tRNA	tccctggtagtctagtggttaggattcggcg	srclusterF951,srclusterF872,srclusterR239,srclusterR16,srclusterR2617,srclusterR709,srclusterR4,srclusterR1192,srclusterR1683
ADAAB0001244	zza22416g04t3.scf|142|172	1	31	intergenic	cccggcgtggcgggacttctcccagccgagg	srclusterR1296
ADAAB0003945	zza22416g04t3.scf|197|234	12	38	tRNA	ggttccatggtgtaatggttagcactctggactctgaa	srclusterF2010,srclusterF2132,srclusterF3564,srclusterF2065,srclusterR338,srclusterR41,srclusterR1138
ADAAB0006027	zza22416g04t3.scf|259|290	1	32	rRNA	ttcgcgaaggcccgcggcgggtgttgacgcga	srclusterF18
ADAAB0003288	zza22416g04t3.scf|315|348	1	34	tRNA	gcgagaggtagcggggttgcccgcatcctccacc	srclusterF245
ADAAB0000415	zza22416g04t3.scf|492|529	1	38	known_miRNA	agccagggattgtgggttcgggtcccacctggggtacc	srclusterF2880
ADAAB0001873	zza22416g04t3.scf|554|590	3	37	tRNA	cgcagcaacctcggttcgtatccgagtcacgacacca	srclusterF12,srclusterF119,srclusterF563,srclusterF6,srclusterR33,srclusterR27,srclusterR50,srclusterR20,srclusterR12,srclusterR7
ADAAB0002312	zza22416g07t3.scf|138|171	1	34	tRNA	cggcctggatagctcagtcggtagagcatcagac	srclusterR463
ADAAB0004115	zza22416g08t3.scf|202|236	1	35	tRNA	gtgccgaggttgtgagttcgcctcacctggagcac	srclusterR398
ADAAB0003340	zza22416g09t3.scf|141|177	1	37	tRNA	gcgcgggagaccggggttcgattccccgactgggagc	srclusterF691,srclusterF996,srclusterF846,srclusterR584,srclusterR5,srclusterR62,srclusterR17,srclusterR70,srclusterR567,srclusterR1010,srclusterR347,srclusterR964
ADAAB0003814	zza22416g09t3.scf|258|289	1	32	unmapped	ggggtaccgagggttcgaatccctccgtctcc
ADAAB0000187	zza22416g09t3.scf|375|412	1	38	tRNA	accaggggtcgcgagttcgttcctcgctggggcctcca	srclusterF1962
ADAAB0000421	zza22416g09t3.scf|437|472	1	36	known_miRNA	agccagggattgtgggttcggtcccacctggggtac	srclusterF2880
ADAAB0000958	zza22416g09t3.scf|497|531	1	35	tRNA	caggagatcctgggttcgaatcccagcggggcctc	srclusterF38,srclusterR1623,srclusterR588,srclusterR814
ADAAB0001187	zza22416g09t3.scf|556|591	2	36	tRNA	cccaggcggcccgggttcgactcccggtgtgggaac	srclusterR1075
ADAAB0005798	zza22416g10t3.scf|138|176	1	39	tRNA	tgcgagaggtcccgggttcagatcccggacgagccccca	srclusterF1236,srclusterR49
ADAAB0004993	zza22416g12t3.scf|138|173	10	36	tRNA	tctcagggtcgtgggttcgggccccacgttgggcgc	srclusterF3444,srclusterR44
ADAAB0001300	zza22416g12t3.scf|198|231	3	34	tRNA	ccgaaaggttggtggttcgggcccacccagggac	srclusterF2663,srclusterR793,srclusterR1561,srclusterR25,srclusterR934,srclusterR1549,srclusterR13
ADAAB0001088	zza22416g12t3.scf|256|287	1	32	tRNA	ccagcgatccgagttcatctcggtggaacctc	srclusterF2065,srclusterF2010,srclusterF2132,srclusterR338,srclusterR1138,srclusterR41
ADAAB0003996	zza22416g12t3.scf|486|522	1	37	tRNA	gtatgaggccccgggttcattccccggcatctccacc	srclusterF3145
ADAAB0000694	zza22416g13t3.scf|196|232	1	37	tRNA	atctgagggtccagggttcatgcccctgttcgggcgc	srclusterF4,srclusterF379,srclusterF965,srclusterR31,srclusterR19
ADAAB0005741	zza22416g13t3.scf|314|352	1	39	tRNA	tgccgtgatcgtatagtggttagtactctgctttgtggc	srclusterF6,srclusterR27
ADAAB0003318	zza22416g13t3.scf|498|533	1	36	tRNA	gcgagatgtagcgggatcgttgcccgcatcctccac	srclusterF245
ADAAB0002097	zza22416g14t3.scf|198|232	2	35	tRNA	cgcagcgacctcggttcggatccgagtcacggcac	srclusterF119,srclusterF6,srclusterF12,srclusterF563,srclusterR33,srclusterR20,srclusterR27,srclusterR50,srclusterR7,srclusterR12
ADAAB0005169	zza22416g14t3.scf|257|293	26	37	tRNA	tctgagggtccagggttcaggtccctgttcgggcgcc	srclusterF965,srclusterR31
ADAAB0000531	zza22416g14t3.scf|380|412	1	33	rRNA	agggccgctgcggtgagccttgaagcctagggc	srclusterF3584
ADAAB0000032	zza22416g15t3.scf|310|343	1	34	repeat	aagaccgcctgggaataccgggtgctctaggctt	srclusterF15,srclusterR29,srclusterR116,srclusterR669,srclusterR1227,srclusterR48,srclusterR334,srclusterR884,srclusterR1038,srclusterR1611,srclusterR38,srclusterR587,srclusterR723,srclusterR1285,srclusterR1865,srclusterR273,srclusterR426,srclusterR976,srclusterR1552
ADAAB0003281	zza22416g16t3.scf|220|257	1	38	tRNA	gcgagaggtagcgggatcgttggccgcatcctccacca	srclusterF245
ADAAB0002981	zza22416g16t3.scf|343|374	4	32	tRNA	gcccggatagctcagtcggtagagcatgagac	srclusterF11,srclusterF379,srclusterF1526,srclusterF3444,srclusterF45,srclusterF965,srclusterF4,srclusterR1461,srclusterR44,srclusterR19,srclusterR527,srclusterR31
ADAAB0005545	zza22416g18t3.scf|250|287	1	38	tRNA	tgccgaggttgcgagttcgttcctcacctggagcacca	srclusterR398
ADAAB0005562	zza22416g18t3.scf|312|344	1	33	tRNA	tgccgaggttgtgagtgcctcacctgcagcacc	srclusterF209,srclusterF2186,srclusterF17,srclusterF2742
ADAAB0000838	zza22416g18t3.scf|429|467	2	39	tRNA	caccgaaaggttggtggttcgggcccacccagggacgca	srclusterF2663,srclusterR13,srclusterR793,srclusterR934,srclusterR25
ADAAB0000002	zza22416g19t3.scf|434|470	1	37	tRNA	aaaagaggtccccggttcatccgggtgcccccctcca	srclusterR908
ADAAB0005203	zza22416g22t3.scf|139|175	4	37	tRNA	tctgagggtccagggttcatgtccctgttcggcgcca	srclusterF965,srclusterF2989
ADAAB0001931	zza22416h01t3.scf|312|348	10	37	tRNA	cgcagcaacctcggttcgtatccgagtcactgcacca	srclusterF12,srclusterF119,srclusterF6,srclusterF563,srclusterR33,srclusterR7,srclusterR27,srclusterR12,srclusterR20,srclusterR50
ADAAB0002637	zza22416h03t3.scf|140|175	4	36	tRNA	gcatgaggtcctgggttcgatccccagcatctccac	srclusterR61
ADAAB0004713	zza22416h03t3.scf|326|357	1	32	tRNA	tcccggctagctcagtctgtagagcatgggac	srclusterF5,srclusterF1125,srclusterR37
ADAAB0004835	zza22416h04t3.scf|138|169	2	32	tRNA	tccttaggtcgctggtttccggctcgaaggac	srclusterF707,srclusterF3368
ADAAB0005003	zza22416h04t3.scf|252|287	1	36	tRNA	tctcagggtcgtgggttcgtgccccacgttggcgcc	srclusterF3444,srclusterR44
ADAAB0002760	zza22416h05t3.scf|317|351	3	35	tRNA	gccccagtagcctaatggataaggcactggcttcc	srclusterF2880,srclusterR162
ADAAB0005177	zza22416h05t3.scf|376|413	1	38	tRNA	tctgagggtccagggttcaggtccctgttcggtcgcca	srclusterF965
ADAAB0000438	zza22416h05t3.scf|438|474	3	37	known_miRNA	agccagggattgtgggttcgtgtcccacctggggtgc	srclusterR162
ADAAB0002376	zza22416h08t3.scf|201|237	1	37	known_miRNA	ctaagccagggattgtgggttcgtgtcccatctgggg	srclusterF133
ADAAB0000029	zza22416h08t3.scf|326|364	1	39	tRNA	aactgaaggtcgtgagttcgttcctcacacggggcacca	srclusterR96
ADAAB0001626	zza22416h08t3.scf|506|537	1	32	tRNA	cgcagcaacctcggtatccgagtcacggcatc	srclusterF119,srclusterR7,srclusterR20
ADAAB0003868	zza22416h09t3.scf|256|292	1	37	other_ncRNA	ggtaaaatggctgagtgaagcattggactgtaccacc	srclusterF1357,srclusterR3252,srclusterR4785
ADAAB0004459	zza22416h09t3.scf|317|353	1	37	tRNA	tcagaagattgcaggttcgggtcctgcccggtcgcca	srclusterF2704
ADAAB0003784	zza22416h12t3.scf|136|168	1	33	tRNA	gggggattagctcaaatggtagagccctcgctt	srclusterF2654,srclusterF2694
ADAAB0000072	zza22416h13t3.scf|135|172	1	38	tRNA	acaagaggtccccggttcagatccgggtgccccctcca	srclusterF599,srclusterR159,srclusterR11,srclusterR300
ADAAB0002778	zza22416h14t3.scf|368|399	2	32	tRNA	gccccagtcgcctaatggataaggcattggct	srclusterF133
ADAAB0000624	zza22416h14t3.scf|537|568	1	32	rRNA	atcgcgaaggctggcggcgggtgttgacgcga	srclusterF18
ADAAB0003105	zza22416h15t3.scf|139|171	5	33	tRNA	gcccggctagctcagtcggtagagcatgggacc	srclusterF5,srclusterF1125,srclusterR37
ADAAB0003609	zza22416h15t3.scf|254|291	4	38	tRNA	ggccgtgatcgtatagtggttagtactctgcgttgtgg	srclusterF12,srclusterF563,srclusterF6,srclusterF119,srclusterR12,srclusterR33,srclusterR7,srclusterR27,srclusterR20
ADAAB0001099	zza22416h17t3.scf|255|288	1	34	tRNA	ccaggcggcccgggttgactcccggtgtgggaac	srclusterR1075
ADAAB0003942	zza22416h18t3.scf|132|166	6	35	tRNA	ggttccatggtgtaatggttagcactctggactct	srclusterF2065,srclusterF2010,srclusterF2132,srclusterF3564,srclusterR338,srclusterR1138,srclusterR41
ADAAB0003822	zza22416h18t3.scf|191|225	1	35	tRNA	ggggtatgattctcgctttgggtgcgagaggtccc	srclusterF1236,srclusterF1890,srclusterF2181,srclusterR49,srclusterR560
ADAAB0003977	zza22416h18t3.scf|250|283	1	34	tRNA	gtatgaggcaccgggttcgtttcccggcatctcc	srclusterF483,srclusterR206,srclusterR51
ADAAB0001458	zza22416h24t3.scf|258|296	1	39	known_miRNA	cgaatcagaagattctaggttttcctggctggctcgcca	srclusterR1244
ADAAB0006112	zza22416h24t3.scf|548|584	1	37	snRNA	ttgtggtattgggggactgcgttcgcgctctcccctg	srclusterF994,srclusterF1252,srclusterF1517,srclusterR54,srclusterR1150,srclusterR1173,srclusterR46,srclusterR453
ADAAB0003527	zza22416i01t3.scf|138|168	1	31	tRNA	ggccccatagctcaggggttagagcactggt	srclusterF1255,srclusterR994,srclusterR2,srclusterR1395
ADAAB0003494	zza22416i02t3.scf|140|174	2	35	tRNA	ggagatcctgggttcgtatcccagcggtgcctcca	srclusterF43
ADAAB0003332	zza22416i04t3.scf|135|166	1	32	rRNA	gcgccgctagaggtgaaattcttgcaccacca	srclusterF3463
ADAAB0005276	zza22416i06t3.scf|135|171	1	37	tRNA	tcttgcgacccgggttcgtttcccgggcggcgcacta	srclusterR827
ADAAB0000046	zza22416i06t3.scf|196|231	1	36	snRNA	aagctaattttttgaggccttgttccgacaaggcta	srclusterF2220
ADAAB0001567	zza22416i07t3.scf|135|167	1	33	tRNA	cgcagcaacctcggatccgagtcaccgcaccaa	srclusterF119,srclusterF563,srclusterF6,srclusterF12,srclusterR12,srclusterR50,srclusterR20,srclusterR27,srclusterR33,srclusterR7
ADAAB0001289	zza22416i09t3.scf|140|177	10	38	tRNA	ccgaaaggttggtggttcgagcccacccagggacgcca	srclusterR934
ADAAB0005942	zza22416i09t3.scf|258|292	1	35	snRNA	tgtggtagtgggggactcgttcgcgctttcccctg	srclusterF994,srclusterF1252,srclusterF1517,srclusterR1173,srclusterR46,srclusterR453,srclusterR54,srclusterR1150
ADAAB0005079	zza22416i09t3.scf|373|404	1	32	tRNA	tctgagggtccaaggtccctgttcgggcgcca	srclusterF965
ADAAB0004717	zza22416i10t3.scf|199|237	1	39	tRNA	tcccgtgatcgtatagtggttagtactttgcgttgcggc	srclusterF6,srclusterR27
ADAAB0003700	zza22416i11t3.scf|136|168	1	33	tRNA	ggctccgtggcttagctggttaaagcccctgta	srclusterR588,srclusterR1623
ADAAB0004348	zza22416i11t3.scf|254|284	1	31	tRNA	tatgattctcgcttgggttgcgagagctccc	srclusterF908,srclusterF1236,srclusterF2181,srclusterF2528,srclusterF2724,srclusterF486,srclusterF708,srclusterF1041,srclusterF1608,srclusterF1890,srclusterF2493,srclusterR49,srclusterR407,srclusterR893,srclusterR58,srclusterR560,srclusterR1315,srclusterR1441
ADAAB0000931	zza22416i11t3.scf|309|340	1	32	intergenic	caggagatcctgggatcccagtggggcctcca	srclusterR6281
ADAAB0005749	zza22416i12t3.scf|137|174	3	38	tRNA	tgccgtgatcgtatagtgttagtactctgcgttgtggc	srclusterF6,srclusterR27
ADAAB0000751	zza22416i14t3.scf|262|300	3	39	tRNA	atgccgaggttgtgagttcgttcctcacctggagcacca	srclusterR398
ADAAB0003161	zza22416i14t3.scf|382|415	1	34	tRNA	gcccgggtagctcagtcggtagagcatgggactc	srclusterF5,srclusterF1125,srclusterR37
ADAAB0003403	zza22416i15t3.scf|307|339	1	33	tRNA	gcgggaggcccgggttcgtttcccggcccatgc	srclusterF1073,srclusterF1077,srclusterF1904,srclusterF2060,srclusterR623
ADAAB0003854	zza22416i15t3.scf|364|396	1	33	unmapped	gggtatgattctcggggggttgcgagaggtccc
ADAAB0001600	zza22416i15t3.scf|480|514	1	35	tRNA	cgcagcaacctcgggtcggatccgagtgacggcat	srclusterF119,srclusterR20,srclusterR7
ADAAB0005751	zza22416i15t3.scf|539|577	1	39	tRNA	tgccgtgatggtatagtggttagtactctgcgttgtggc	srclusterF6,srclusterR27
ADAAB0003785	zza22416i17t3.scf|195|226	1	32	tRNA	gggggattagctcaaatggtagagcctcgctt	srclusterF2654,srclusterF2694
ADAAB0001823	zza22416i18t3.scf|322|355	1	34	tRNA	cgcagcaacctcggttcgtatacgagtcacggga	srclusterF563,srclusterF12,srclusterF119,srclusterF6,srclusterR7,srclusterR33,srclusterR27,srclusterR50,srclusterR20,srclusterR12
ADAAB0005074	zza22416i19t3.scf|376|413	1	38	tRNA	tctgagggcccagggttcaggtccctgttcgggcgcta	srclusterR19
ADAAB0005352	zza22416i19t3.scf|438|470	1	33	tRNA	tgcagcaacctcggtatccgagtcacggcacaa	srclusterF563
ADAAB0002257	zza22416i20t3.scf|196|231	2	36	tRNA	cgccgcggcccgggttcgtttcccggtcagggaacc	srclusterR1683,srclusterR239,srclusterR709,srclusterR1192
ADAAB0002237	zza22416i21t3.scf|137|168	1	32	tRNA	cgccgaggttgtgagttcctcacctggagcac	srclusterR398
ADAAB0004245	zza22416i21t3.scf|431|466	1	36	unmapped	taaggggctggtcgtaggttcgaatcctacccgcgg
ADAAB0000739	zza22416j01t3.scf|255|290	1	36	tRNA	atgccgaggttgtgagttcgtcctcacctggagcac	srclusterR398
ADAAB0003804	zza22416j01t3.scf|492|525	2	34	tRNA	gggggtatagctcagtggtagagcatttgactgc	srclusterF599,srclusterR159,srclusterR388,srclusterR191,srclusterR300,srclusterR11
ADAAB0000431	zza22416j02t3.scf|192|228	1	37	known_miRNA	agccagggattgtgggttcgtcccatctggggtgcca	srclusterF133
ADAAB0000769	zza22416j04t3.scf|427|464	1	38	snRNA	attgtggtagtgggggactgcgttcgcgctttcccctg	srclusterF994,srclusterF1252,srclusterF1517,srclusterR54,srclusterR46,srclusterR453,srclusterR1150,srclusterR1173
ADAAB0002682	zza22416j06t3.scf|138|172	1	35	known_miRNA	gccagggattgtgggttcgggtcccacctggggtg	srclusterR162
ADAAB0005517	zza22416j08t3.scf|135|167	1	33	tRNA	tgcccggctacctcagtcggtagagcatgggac	srclusterF1125
ADAAB0002826	zza22416j08t3.scf|192|222	2	31	tRNA	gccccagttgcctaatggataaggcactgga	srclusterF3082
ADAAB0003634	zza22416j08t3.scf|307|345	1	39	tRNA	ggccgtgattgtatagtggttagtactctgcgtcgtgga	srclusterF119,srclusterF563,srclusterF6,srclusterF12,srclusterR27,srclusterR33,srclusterR7,srclusterR20,srclusterR12
ADAAB0004743	zza22416j08t3.scf|429|465	3	37	tRNA	tccctggtggtctagtggttaggattcggcgctctca	srclusterF951,srclusterF872,srclusterR709,srclusterR16,srclusterR1192,srclusterR4,srclusterR1683,srclusterR239
ADAAB0000666	zza22416j08t3.scf|546|576	3	31	tRNA	atctgagggtccagggtccctgttcgggcgc	srclusterF965,srclusterF4,srclusterF379,srclusterR31,srclusterR19
ADAAB0004461	zza22416j09t3.scf|259|296	2	38	tRNA	tcagaagattgcaggttcgggtcctgccgcggtcgcca	srclusterF2704
ADAAB0001200	zza22416j09t3.scf|321|356	1	36	tRNA	ccccagggtcgtgggttcgtgccccacgttgggcgc	srclusterR37
ADAAB0002992	zza22416j09t3.scf|503|534	1	32	tRNA	gcccggatagctcagtcggtagagcgtcagat	srclusterF965,srclusterF1526,srclusterF4,srclusterF379,srclusterR31,srclusterR19
ADAAB0004247	zza22416j10t3.scf|264|299	1	36	tRNA	taatccagcgatccgagttcatctcggtgcgacctc	srclusterF856
ADAAB0002849	zza22416j10t3.scf|324|359	1	36	tRNA	gccccagttgcctaatggataaggcattggcttcct	srclusterF133,srclusterF657
ADAAB0004090	zza22416j10t3.scf|445|481	1	37	tRNA	gtgagaggtagcgggatcgttgcccgcattctccacc	srclusterR102
ADAAB0000839	zza22416j11t3.scf|140|178	1	39	tRNA	caccgaaaggttggtggttcgggcccacccagggacgcc	srclusterF2663,srclusterR13,srclusterR793,srclusterR25,srclusterR934
ADAAB0005731	zza22416j11t3.scf|437|474	1	38	tRNA	tgccgtgatcgtatagtggttagtactctcgttgtggc	srclusterF6,srclusterR27
ADAAB0005062	zza22416j12t3.scf|202|237	1	36	tRNA	tctgaggctccagggttcaggtccctgttcgtgcgc	srclusterF379,srclusterF965,srclusterF4,srclusterR19,srclusterR31
ADAAB0002264	zza22416j12t3.scf|321|352	2	32	rRNA	cgcgaaggcccgcggcgggtgttgacgcgatg	srclusterF18
ADAAB0005491	zza22416j13t3.scf|138|174	1	37	known_miRNA	tgccagggattgtgggttcgggtcccacctggggtgc	srclusterR162
ADAAB0000906	zza22416j15t3.scf|161|194	5	34	tRNA	cagcccggctagctcagtcggtagagcatgagac	srclusterF3444
ADAAB0001854	zza22416j15t3.scf|219|255	2	37	tRNA	cgcagcaacctcggttcgtatccgactcacggcacca	srclusterF119,srclusterF6,srclusterF12,srclusterF563,srclusterR20,srclusterR27,srclusterR12,srclusterR50,srclusterR7,srclusterR33
ADAAB0002418	zza22416j15t3.scf|280|313	1	34	unmapped	ctcgctcccccggtgggatgggtggggttgcgtg
ADAAB0002127	zza22416j15t3.scf|338|371	1	34	tRNA	cgcatcaacctcggttcgaatccgagtcacggca	srclusterF119,srclusterF12,srclusterF563,srclusterF6,srclusterR20,srclusterR27,srclusterR33,srclusterR12,srclusterR7,srclusterR50
ADAAB0002104	zza22416j15t3.scf|396|429	1	34	tRNA	cgcagcggcctcggttcggatccgagtcacggca	srclusterF12,srclusterF119,srclusterF563,srclusterF6,srclusterR50,srclusterR12,srclusterR7,srclusterR27,srclusterR33,srclusterR20
ADAAB0000884	zza22416j15t3.scf|454|486	5	33	tRNA	cagccccagtggcctaatggataaggcactggc	srclusterF2880
ADAAB0005179	zza22416j15t3.scf|511|548	4	38	tRNA	tctgagggtccagggttcaggtccctgttcgtgcgcca	srclusterF965
ADAAB0004563	zza22416j15t3.scf|573|607	1	35	tRNA	tccagcgatccgagttcatctcggtagaacctcca	srclusterR41
ADAAB0000371	zza22416j16t3.scf|197|227	12	31	tRNA	agcagagtggcgcagcggaagcgtgctgggc	srclusterF1350,srclusterF786,srclusterF860,srclusterR36,srclusterR59,srclusterR572,srclusterR1239,srclusterR276,srclusterR287
ADAAB0002934	zza22416j16t3.scf|252|283	1	32	tRNA	gcccggatagctcagtcagtagagcatcagac	srclusterF379,srclusterF4,srclusterF965,srclusterF1526,srclusterR19,srclusterR31
ADAAB0002170	zza22416j16t3.scf|432|467	8	36	tRNA	cgccaaggtcgcgggttcgatccccgtacgggccac	srclusterF1821,srclusterF2532,srclusterF2265,srclusterR312,srclusterR32,srclusterR290
ADAAB0004782	zza22416j18t3.scf|137|170	1	34	rRNA	tcctcccggggctacgcctgtctgagcgtcacca	srclusterF99
ADAAB0002822	zza22416j18t3.scf|195|225	1	31	tRNA	gccccagttacctaatggataaggcactggc	srclusterF3082
ADAAB0000689	zza22416j18t3.scf|428|463	1	36	tRNA	atctgagggtccagggttcaggtccctgttcgtcgc	srclusterF4,srclusterF379,srclusterF965,srclusterR19,srclusterR31
ADAAB0003018	zza22416j18t3.scf|549|580	3	32	tRNA	gcccggataggtcagtcggtagagcatcagac	srclusterF379,srclusterF1526,srclusterF4,srclusterF965,srclusterR19,srclusterR31
ADAAB0001877	zza22416j19t3.scf|139|173	1	35	tRNA	cgcagcaacctcggttcgtatccgagtcacgcaca	srclusterF563,srclusterF119,srclusterF6,srclusterF12,srclusterR27,srclusterR7,srclusterR33,srclusterR12,srclusterR50,srclusterR20
ADAAB0000510	zza22416j19t3.scf|254|291	1	38	tRNA	agcgggagacccgggttcgattcccggcccatgcacca	srclusterF1904,srclusterF2060,srclusterF1073,srclusterF1077,srclusterR623
ADAAB0004268	zza22416j24t3.scf|138|174	3	37	tRNA	taccaggggtcgcgagttcatctcgctggggcctcca	srclusterR2
ADAAB0004769	zza22416j24t3.scf|376|411	1	36	tRNA	tccgagggtccagggttcatgtccctgttcgggcgc	srclusterF4,srclusterF965,srclusterF379,srclusterR31,srclusterR19
ADAAB0003941	zza22416j24t3.scf|436|469	6	34	tRNA	ggttccatggtgtaatggttagcactctggactc	srclusterF3564,srclusterF2010,srclusterF2065,srclusterF2132,srclusterR338,srclusterR1138,srclusterR41
ADAAB0005946	zza22416j24t3.scf|494|530	1	37	snRNA	tgtggtagtgggggactgcgttcgcgctctcccctga	srclusterF1252,srclusterF1517,srclusterR46,srclusterR453,srclusterR1150,srclusterR54
ADAAB0005512	zza22416k02t3.scf|136|168	5	33	tRNA	tgcccggatagctcagtcggtagagcatcagac	srclusterF379,srclusterF965,srclusterF1526,srclusterF4,srclusterR31,srclusterR19
ADAAB0001574	zza22416k02t3.scf|193|224	29	32	tRNA	cgcagcaacctcggatccgagtcacggcacca	srclusterF119,srclusterF12,srclusterF563,srclusterF6,srclusterR27,srclusterR7,srclusterR12,srclusterR33,srclusterR20,srclusterR50
ADAAB0003820	zza22416k05t3.scf|141|175	8	35	tRNA	ggggtatgattctcgcttggggtgcgagaggtccc	srclusterF2181,srclusterF486,srclusterF708,srclusterF1041,srclusterF1236,srclusterF1608,srclusterF1890,srclusterF2493,srclusterF2724,srclusterR407,srclusterR560,srclusterR893,srclusterR58,srclusterR49,srclusterR1315,srclusterR1441
ADAAB0000961	zza22416k06t3.scf|138|172	3	35	tRNA	caggagatcctgggttcgaatcccagcggtgcctc	srclusterF43,srclusterF346
ADAAB0005283	zza22416k07t3.scf|484|516	1	33	tRNA	tgacccagtggcctaatggataaggcatcagcc	srclusterR1
ADAAB0004429	zza22416k07t3.scf|541|576	8	36	known_miRNA	tcagaagattccaggttcggctcctggctggctcgc	srclusterF20,srclusterF79,srclusterF3
ADAAB0003362	zza22416k08t3.scf|140|176	3	37	tRNA	gcgggagaccggggttcaattccccgacggggagcca	srclusterF2201
ADAAB0002925	zza22416k08t3.scf|379|410	2	32	tRNA	gcccggatagctaagtcggtagagcatcagac	srclusterF1526,srclusterF379,srclusterF965,srclusterF4,srclusterR19,srclusterR31
ADAAB0005219	zza22416k08t3.scf|435|472	2	38	tRNA	tctgagggtccagggttcatgtccctgttcgtgcgcca	srclusterF965
ADAAB0000177	zza22416k09t3.scf|194|227	1	34	tRNA	accaggggtcgcgagttcatctcgctggggccta	srclusterF1255,srclusterR2,srclusterR1046
ADAAB0003381	zza22416k09t3.scf|252|289	1	38	tRNA	gcgggagaccggggttcgtttccccgacggggagccat	srclusterF996,srclusterR5,srclusterR17,srclusterR70,srclusterR347,srclusterR964
ADAAB0004303	zza22416k09t3.scf|374|406	1	33	tRNA	tagcccggctagctcagtcggtagagcatggga	srclusterF5
ADAAB0005627	zza22416k09t3.scf|612|646	10	35	tRNA	tgccgaggttgtgagttcggtcctcacctggagca	srclusterR398
ADAAB0001808	zza22416k10t3.scf|264|299	2	36	tRNA	cgcagcaacctcggttcggatccgagtcatgcacca	srclusterF6,srclusterF119,srclusterF563,srclusterF12,srclusterR50,srclusterR7,srclusterR20,srclusterR27,srclusterR12,srclusterR33
ADAAB0005574	zza22416k10t3.scf|442|473	3	32	tRNA	tgccgaggttgtgagttcctcacctggagcac	srclusterR398
ADAAB0001647	zza22416k10t3.scf|498|534	3	37	tRNA	cgcagcaacctcggtccgtatccgagtcacggcacca	srclusterF119,srclusterF6,srclusterF12,srclusterF563,srclusterR7,srclusterR33,srclusterR12,srclusterR50,srclusterR20,srclusterR27
ADAAB0002565	zza22416k11t3.scf|238|275	1	38	tRNA	gcacgaggccccgggtttaatccccggcacctccacca	srclusterR175
ADAAB0004069	zza22416k11t3.scf|300|332	2	33	tRNA	gtctctgtggcgcaatcggttagcgcgttcggc	srclusterF2457,srclusterF2474,srclusterF2463,srclusterR2117,srclusterR68,srclusterR2143,srclusterR3672,srclusterR3735,srclusterR2090,srclusterR2169
ADAAB0000084	zza22416k11t3.scf|357|390	1	34	tRNA	acagcccggatagctcagtcggtagagcatcaga	srclusterF965
ADAAB0000166	zza22416k11t3.scf|415|448	1	34	tRNA	accaggggtcgcgagttcatatctcgctggggcc	srclusterF1255,srclusterR2
ADAAB0003317	zza22416k11t3.scf|534|571	1	38	tRNA	gcgagagttcccgggttcaaatcccggacgagccccca	srclusterF1236,srclusterR49
ADAAB0003257	zza22416k12t3.scf|139|174	1	36	tRNA	gcgagaggcagcgggatcgtgcccgcatcctccacc	srclusterF245
ADAAB0001711	zza22416k12t3.scf|260|296	7	37	tRNA	cgcagcaacctcggttcgaatccgagtcacggcacaa	srclusterF563
ADAAB0000294	zza22416k12t3.scf|321|355	1	35	unmapped	acgccaaggtcgcggggggttccccgtacgggcaa
ADAAB0000170	zza22416k12t3.scf|443|479	3	37	tRNA	accaggggtcgcgagttcatatctcgctggggcctcc	srclusterR2
ADAAB0004017	zza22416k13t3.scf|136|173	2	38	tRNA	gtatgaggccccgggttcgttccccggcatctccacca	srclusterF483,srclusterR206,srclusterR51
ADAAB0004822	zza22416k13t3.scf|312|349	2	38	tRNA	tccttaggtcgctggttcgtatccggctcgaaggacca	srclusterF707
ADAAB0005069	zza22416k13t3.scf|374|410	1	37	tRNA	tctgaggctccagggttcatgtccctgttcgggcgct	srclusterF4,srclusterR19
ADAAB0000349	zza22416k16t3.scf|133|170	1	38	tRNA	actggggattgtcggttcgtgtcccatctgggtcgcca	srclusterR1
ADAAB0006076	zza22416k16t3.scf|432|463	2	32	rRNA	ttgcgaaggcccgcggcgggtgttgacgcgat	srclusterF18
ADAAB0005827	zza22416k16t3.scf|488|519	1	32	tRNA	tgctccatagctcaggggttagggcactggtt	srclusterR994,srclusterR2,srclusterR1395
ADAAB0003264	zza22416k17t3.scf|313|350	7	38	tRNA	gcgagaggtagcgggatcggtgcccgcatcctccacca	srclusterF245
ADAAB0005756	zza22416k20t3.scf|138|176	1	39	tRNA	tgccgtgattgtatagtggttagtactttgcgttgtgac	srclusterF6,srclusterR27
ADAAB0004403	zza22416k20t3.scf|201|238	1	38	tRNA	tcaagaggtccctggtttgtatccaggtgccccctcca	srclusterR1878
ADAAB0002941	zza22416k20t3.scf|263|294	3	32	tRNA	gcccggatagctcagtcggtaaagcatcaaac	srclusterF965,srclusterF1526,srclusterF379,srclusterF4,srclusterR19,srclusterR31
ADAAB0003143	zza22416k24t3.scf|135|165	2	31	tRNA	gcccggctatctcagtcggtagagcatggga	srclusterF5,srclusterF1125,srclusterR37
ADAAB0004220	zza22416k24t3.scf|190|225	1	36	TU	gttgggcagctggtgatcgttggtcccggcgccctt	srclusterF1884
ADAAB0001981	zza22416k24t3.scf|250|283	2	34	tRNA	cgcagcaacctcggttgaatccgagtcacggcac	srclusterF12,srclusterF119,srclusterF6,srclusterF563,srclusterR33,srclusterR7,srclusterR50,srclusterR12,srclusterR20,srclusterR27
ADAAB0000180	zza22416k24t3.scf|479|513	3	35	tRNA	accaggggtcgcgagttcatctcgctggggcctcc	srclusterR2
ADAAB0003633	zza22416k24t3.scf|538|576	1	39	tRNA	ggccgtgattgtatagtggttaatactttgcgttgtggc	srclusterF563,srclusterF6,srclusterF12,srclusterF119,srclusterR7,srclusterR12,srclusterR20,srclusterR27,srclusterR33
ADAAB0004445	zza22416k24t3.scf|601|635	1	35	tRNA	tcagaagattgagggttcgaatcccttcgtggttg	srclusterR987
ADAAB0002798	zza22416l01t3.scf|141|174	4	34	tRNA	gccccagtggcctaatggataaggcactggcgtc	srclusterF2880,srclusterR162
ADAAB0004580	zza22416l01t3.scf|199|230	1	32	tRNA	tccagcgatccgatatctcggtggaacctcca	srclusterR41
ADAAB0002448	zza22416l01t3.scf|318|356	1	39	tRNA	ctgccgaggttgtgagttcgttcctcacctggagcacca	srclusterR398
ADAAB0000150	zza22416l02t3.scf|135|167	3	33	tRNA	accaggggtcgcgagatctcgctggggcctcca	srclusterR2
ADAAB0002630	zza22416l02t3.scf|250|282	1	33	tRNA	gcatgaggccccgggtcgatccccggcacctcc	srclusterR2735,srclusterR775
ADAAB0002380	zza22416l02t3.scf|307|345	1	39	tRNA	ctatctgagggtccagggttcaggtccctgttcgggcgc	srclusterF379,srclusterF965,srclusterF4,srclusterR19,srclusterR31
ADAAB0004693	zza22416l04t3.scf|138|171	1	34	tRNA	tcccggatagctcagtcggtagagcatcagacca	srclusterF965,srclusterF4,srclusterF379,srclusterF1526,srclusterR19,srclusterR31
ADAAB0000380	zza22416l04t3.scf|378|408	2	31	tRNA	agcagagttgcgcagcggaagcgtgctgggc	srclusterF1350,srclusterF786,srclusterF860,srclusterR59,srclusterR1239,srclusterR276,srclusterR287,srclusterR572,srclusterR36
ADAAB0000468	zza22416l04t3.scf|548|579	1	32	tRNA	agcccggctagcccagtcggtagagcatggga	srclusterF5
ADAAB0002136	zza22416l06t3.scf|192|223	1	32	tRNA	cgcatcgacctcggttcgtatccgagtcacca	srclusterF12,srclusterF119,srclusterF563,srclusterF6,srclusterR12,srclusterR50,srclusterR20,srclusterR27,srclusterR33,srclusterR7
ADAAB0004344	zza22416l06t3.scf|248|284	1	37	tRNA	tatgaggccccgggttcgattctcggcatcttcacca	srclusterF483,srclusterR206,srclusterR51
ADAAB0001216	zza22416l06t3.scf|433|466	12	34	TU	ccccctccgtcgcctctctcggggcccggtgggg	srclusterR2730
ADAAB0001443	zza22416l08t3.scf|136|172	3	37	tRNA	cgaaaggttggtggttcgggcccacccagggacgcca	srclusterR934
ADAAB0005104	zza22416l08t3.scf|253|290	5	38	tRNA	tctgagggtccagggtccaggtccctgttcgggcgcca	srclusterF965
ADAAB0002048	zza22416l09t3.scf|235|270	1	36	tRNA	cgcagcaacttcggttcgatccgagtcacggcacca	srclusterF6,srclusterF12,srclusterF119,srclusterF563,srclusterR27,srclusterR12,srclusterR50,srclusterR7,srclusterR20,srclusterR33
ADAAB0002282	zza22416l09t3.scf|479|512	1	34	tRNA	cgcggcaacctcggttcgtatccaagtcacggca	srclusterF119,srclusterF563,srclusterF6,srclusterF12,srclusterR7,srclusterR27,srclusterR50,srclusterR33,srclusterR20,srclusterR12
ADAAB0005490	zza22416l09t3.scf|537|572	1	36	known_miRNA	tgccagggattgtgggttcgggtcccacctggggtg	srclusterR162
ADAAB0003416	zza22416l13t3.scf|438|472	2	35	tRNA	gcgggtgacccgggttcgtttcccggccaatgcac	srclusterF685,srclusterR65
ADAAB0000063	zza22416l14t3.scf|195|232	1	38	tRNA	aatgccgaggttgtgagttcgttcctcacctggagcac	srclusterR398
ADAAB0000374	zza22416l14t3.scf|257|289	8	33	tRNA	agcagagtggcgcagcggaagcgtgctgggccc	srclusterF1350,srclusterF786,srclusterF860,srclusterR36,srclusterR59,srclusterR572,srclusterR1239,srclusterR276,srclusterR287
ADAAB0005378	zza22416l17t3.scf|257|293	2	37	tRNA	tgcagcaacctcggttcgaatccgagtctcggcacca	srclusterF563,srclusterF6,srclusterF119,srclusterF12,srclusterR50,srclusterR27,srclusterR7,srclusterR12,srclusterR33,srclusterR20
ADAAB0003837	zza22416l17t3.scf|379|412	1	34	tRNA	gggtatgattctcgcttggggtgcgagaagtccc	srclusterF2181,srclusterF2724,srclusterF486,srclusterF708,srclusterF1041,srclusterF1236,srclusterF1608,srclusterF1890,srclusterF2493,srclusterR1315,srclusterR49,srclusterR1441,srclusterR407,srclusterR560,srclusterR893,srclusterR58
ADAAB0001020	zza22416l18t3.scf|197|227	10	31	snRNA	cagtgggggactgcgttcgcgctctcccctg	srclusterF994,srclusterF1252,srclusterF1517,srclusterR54,srclusterR1150,srclusterR1173,srclusterR46,srclusterR453
ADAAB0000101	zza22416l18t3.scf|314|349	1	36	tRNA	acaggagatcctgggttcatcccagcggggcctccg	srclusterF43
ADAAB0004310	zza22416l18t3.scf|374|407	1	34	tRNA	taggagatcctggggtatcccagcggggcctcca	srclusterF43
ADAAB0003729	zza22416l18t3.scf|432|463	5	32	tRNA	ggcttggtctaggggtatgattctcgcttggg	srclusterF908,srclusterF2181,srclusterF2493,srclusterF2724,srclusterF3067,srclusterF486,srclusterF708,srclusterF1041,srclusterF1236,srclusterF1608,srclusterF1890,srclusterF1617,srclusterR407,srclusterR1315,srclusterR49,srclusterR893,srclusterR58,srclusterR560,srclusterR1441
ADAAB0003031	zza22416l19t3.scf|309|342	7	34	tRNA	gcccggatgatcctcagtggtctggggtgcaggc	srclusterR1065
ADAAB0002092	zza22416l19t3.scf|367|402	1	36	tRNA	cgcagccacctcggttggtatccgagtcacggcacc	srclusterF563,srclusterF6,srclusterF12,srclusterF119,srclusterR7,srclusterR12,srclusterR20,srclusterR27,srclusterR33,srclusterR50
ADAAB0000265	zza22416l24t3.scf|137|168	1	32	tRNA	acctggatagctcagtcggtagagcatcagat	srclusterR463
ADAAB0004762	zza22416m01t3.scf|140|178	1	39	tRNA	tccgaaaggctggtggttcaggcccacccagggacgcca	srclusterF2663,srclusterR793,srclusterR25,srclusterR13
ADAAB0006000	zza22416m01t3.scf|265|297	1	33	TU	ttcccaggcctgctgcccggtgccggtctgggg	srclusterF3176,srclusterR5175
ADAAB0000235	zza22416m01t3.scf|382|414	13	33	rRNA	acccgttgaaccccattcgtgatggggatcggg	srclusterF1939
ADAAB0001490	zza22416m02t3.scf|138|171	1	34	tRNA	cgcaacaacctcggttcgtatccgagtcacggca	srclusterF12,srclusterF6,srclusterF119,srclusterF563,srclusterR7,srclusterR33,srclusterR27,srclusterR20,srclusterR12,srclusterR50
ADAAB0005716	zza22416m02t3.scf|196|234	1	39	tRNA	tgccgtaatcgtatagtggttagtactctgcgttgtggc	srclusterF6,srclusterR27
ADAAB0003394	zza22416m02t3.scf|259|293	1	35	tRNA	gcgggaggcccgggttcggttcccggccaatgcac	srclusterF685,srclusterR65
ADAAB0006003	zza22416m02t3.scf|318|353	1	36	tRNA	ttcccagggtcgtgggttcgtgccccacgttgggcg	srclusterF1125,srclusterR37
ADAAB0001041	zza22416m02t3.scf|378|412	1	35	rRNA	catcgcgaaggcccgctgcgggtgttgacgcgatg	srclusterF18
ADAAB0001573	zza22416m02t3.scf|493|523	1	31	tRNA	cgcagcaacctcggatccgagtcacggcacc	srclusterF119,srclusterF563,srclusterF12,srclusterF6,srclusterR7,srclusterR12,srclusterR50,srclusterR20,srclusterR27,srclusterR33
ADAAB0002719	zza22416m03t3.scf|136|171	15	36	known_miRNA	gccagggattgtgggttcgtgtcccacctggggtgc	srclusterR162
ADAAB0001948	zza22416m03t3.scf|196|231	1	36	tRNA	cgcagcaacctcggttcgtatccgagttacggcacc	srclusterF119,srclusterF6,srclusterF12,srclusterF563,srclusterR7,srclusterR27,srclusterR12,srclusterR33,srclusterR20,srclusterR50
ADAAB0001557	zza22416m03t3.scf|256|291	1	36	tRNA	cgcagcaacctcgcttcgtatccgagtcacggcacc	srclusterF12,srclusterF119,srclusterF563,srclusterF6,srclusterR27,srclusterR12,srclusterR7,srclusterR33,srclusterR20,srclusterR50
ADAAB0004808	zza22416m05t3.scf|254|288	2	35	tRNA	tccttaggtcgctggttcgactccggctcgaagga	srclusterF929,srclusterF3480,srclusterF707,srclusterF3250,srclusterF3313,srclusterF3368,srclusterR714,srclusterR854
ADAAB0000453	zza22416m06t3.scf|316|347	1	32	tRNA	agccccagtggcctaatggataaggcattggc	srclusterF133
ADAAB0004259	zza22416m06t3.scf|372|410	1	39	tRNA	tacaggagatcctgggttcatatcccagcggggcctcca	srclusterF43
ADAAB0002726	zza22416m07t3.scf|140|177	1	38	tRNA	gccagggattgtgggttcgtgtcccacgttgggcgcca	srclusterF2880
ADAAB0004731	zza22416m07t3.scf|258|288	1	31	tRNA	tccctggtggtctagtggttaggattcggca	srclusterF821
ADAAB0000118	zza22416m07t3.scf|313|350	1	38	tRNA	acaggagatcctgggttcggatcccagtggggcctcca	srclusterF43
ADAAB0005714	zza22416m07t3.scf|431|465	1	35	tRNA	tgccggttagctcagttggttagagcgtggtgctg	srclusterF2177,srclusterF2516,srclusterF2572,srclusterF2615,srclusterR32,srclusterR516,srclusterR1738,srclusterR290,srclusterR1540
ADAAB0005778	zza22416m09t3.scf|139|175	2	37	tRNA	tgcgagaggtagcgggatcgttgcccgcatcctccac	srclusterF245
ADAAB0004798	zza22416m09t3.scf|200|237	1	38	tRNA	tcctctttggtatagtggtgagtatccccgcctgtcac	srclusterF691,srclusterF996,srclusterF846,srclusterR17,srclusterR584,srclusterR62,srclusterR70,srclusterR1010,srclusterR347,srclusterR964,srclusterR5
ADAAB0001327	zza22416m10t3.scf|135|168	1	34	tRNA	ccgaaaggttggtggttcgtgcccacccagggaa	srclusterF2663,srclusterR1549,srclusterR13,srclusterR793,srclusterR1561,srclusterR25,srclusterR934
ADAAB0001588	zza22416m13t3.scf|137|173	1	37	tRNA	cgcagcaacctcggctcgaatccgagtcacggcacca	srclusterF6,srclusterF119,srclusterF563,srclusterF12,srclusterR7,srclusterR12,srclusterR27,srclusterR33,srclusterR20,srclusterR50
ADAAB0004464	zza22416m13t3.scf|198|231	1	34	tRNA	tcagaagattgcaggttcgtgtcctgccgcggtc	srclusterF2704
ADAAB0002413	zza22416m14t3.scf|252|283	2	32	rRNA	ctcccggggctacgcctgtctgagcgtcgctt	srclusterF99
ADAAB0001613	zza22416m14t3.scf|425|455	14	31	tRNA	cgcagcaacctcggtatccgagtcacggcac	srclusterF119,srclusterF563,srclusterF12,srclusterF6,srclusterR20,srclusterR12,srclusterR7,srclusterR50,srclusterR33,srclusterR27
ADAAB0004148	zza22416m14t3.scf|543|577	5	35	snRNA	gtggtagtgggggactgcgttcgcgctttcccctg	srclusterF994,srclusterF1252,srclusterF1517,srclusterR1173,srclusterR54,srclusterR46,srclusterR453,srclusterR1150
ADAAB0002350	zza22416m16t3.scf|135|171	1	37	tRNA	cgtagcaacctcggttcgtatccgagtcacggcacaa	srclusterF563
ADAAB0001621	zza22416m16t3.scf|196|230	3	35	tRNA	cgcagcaacctcggtatccgagtcacggcaccaca	srclusterF6
ADAAB0001572	zza22416m16t3.scf|318|349	2	32	tRNA	cgcagcaacctcggatccgagtcacggcacaa	srclusterF563
ADAAB0000090	zza22416m16t3.scf|432|466	3	35	tRNA	acaggagatcctggggtatcccagcggggcctcca	srclusterF43
ADAAB0002501	zza22416m17t3.scf|201|235	1	35	repeat	gagaccgcctgggaataccgggtgctgtaggctta	srclusterF15
ADAAB0005428	zza22416m17t3.scf|375|412	2	38	tRNA	tgcagcaacctcggttcgtatccgagtctcggcaccaa	srclusterF563,srclusterF6,srclusterF12,srclusterF119,srclusterR7,srclusterR33,srclusterR12,srclusterR20,srclusterR27,srclusterR50
ADAAB0002907	zza22416m18t3.scf|136|165	1	30	tRNA	gcccgcatagctcagtcggtagagcatcag	srclusterF965,srclusterF1526,srclusterF4,srclusterF379,srclusterR31,srclusterR19
ADAAB0003797	zza22416m18t3.scf|190|223	1	34	tRNA	gggggcgtgggttcgcatcccaccgctgccacca	srclusterF415,srclusterF403,srclusterF437,srclusterR1747
ADAAB0002696	zza22416m18t3.scf|305|338	3	34	known_miRNA	gccagggattgtgggttcgtcccacctggggtac	srclusterF2880
ADAAB0005901	zza22416m18t3.scf|363|395	1	33	tRNA	tggtgagtatccccgcctgtcacgcgggagacc	srclusterF691,srclusterF996,srclusterF846,srclusterR347,srclusterR964,srclusterR1010,srclusterR5,srclusterR17,srclusterR70,srclusterR584,srclusterR62
ADAAB0000169	zza22416m18t3.scf|420|455	3	36	tRNA	accaggggtcgcgagttcatatctcgctggggcctc	srclusterR2
ADAAB0002709	zza22416m18t3.scf|480|514	1	35	known_miRNA	gccagggattgtgggttcgtgtcccacccggggta	srclusterF718
ADAAB0004149	zza22416n01t3.scf|254|287	1	34	snRNA	gtgtagtgggggactgcgttcgcgctcccccctg	srclusterF994,srclusterF1252,srclusterF1517,srclusterR46,srclusterR453,srclusterR1150,srclusterR1173,srclusterR54
ADAAB0005414	zza22416n01t3.scf|312|348	41	37	tRNA	tgcagcaacctcggttcgtatccgagtcacggcacca	srclusterF12,srclusterF119,srclusterF563,srclusterF6,srclusterR20,srclusterR33,srclusterR7,srclusterR12,srclusterR27,srclusterR50
ADAAB0001507	zza22416n02t3.scf|254|290	1	37	unmapped	cgcaccaacctcggttcgtataccagtcaaggcacca
ADAAB0001564	zza22416n03t3.scf|142|173	1	32	tRNA	cgcagcaacctcggatccaagtcacggcacca	srclusterF12,srclusterF119,srclusterF563,srclusterF6,srclusterR12,srclusterR7,srclusterR33,srclusterR27,srclusterR50,srclusterR20
ADAAB0006125	zza22416n03t3.scf|198|233	5	36	tRNA	tttgagggtccagggttcaggtccctgttcgggcgc	srclusterF965,srclusterF4,srclusterF379,srclusterR31,srclusterR19
ADAAB0003914	zza22416n05t3.scf|141|173	1	33	tRNA	ggtctcatggtgtaatggttagcactctggact	srclusterF856,srclusterF1446
ADAAB0003472	zza22416n05t3.scf|491|526	1	36	tRNA	gctggggattgtgggttcgggtcccatctgggtcgc	srclusterR1
ADAAB0002753	zza22416n06t3.scf|200|232	1	33	tRNA	gccccagtacctaatcgataaggcactggcttc	srclusterF2880,srclusterF3082,srclusterR162
ADAAB0002346	zza22416n06t3.scf|257|290	1	34	tRNA	cgtagcaacctcggttcggatccgagtcactgca	srclusterF12,srclusterF119,srclusterF563,srclusterF6,srclusterR12,srclusterR7,srclusterR27,srclusterR50,srclusterR33,srclusterR20
ADAAB0003532	zza22416n06t3.scf|372|408	4	37	tRNA	ggccccatggtgtaatggttagcactctggactttga	srclusterR788,srclusterR962,srclusterR658
ADAAB0005383	zza22416n06t3.scf|490|524	1	35	tRNA	tgcagcaacctcggttcgcatccgagtcacggcac	srclusterF563,srclusterF6,srclusterF119,srclusterF12,srclusterR27,srclusterR12,srclusterR7,srclusterR33,srclusterR50,srclusterR20
ADAAB0000716	zza22416n08t3.scf|201|237	1	37	tRNA	atgccgaggctgtgagttcgtgcctcacctggagcac	srclusterF17,srclusterF2186,srclusterF2742
ADAAB0001687	zza22416n08t3.scf|497|534	1	38	tRNA	cgcagcaacctcggttcgaatcccagtcacggcaccaa	srclusterF6,srclusterF119,srclusterF563,srclusterF12,srclusterR33,srclusterR50,srclusterR7,srclusterR12,srclusterR27,srclusterR20
ADAAB0002811	zza22416n08t3.scf|559|593	3	35	tRNA	gccccagtggcctaatggataaggcattggcttcc	srclusterF133
ADAAB0001812	zza22416n10t3.scf|141|177	1	37	tRNA	cgcagcaacctcggttcggatccgagtctcggcacca	srclusterF563,srclusterF12,srclusterF119,srclusterF6,srclusterR12,srclusterR7,srclusterR50,srclusterR20,srclusterR27,srclusterR33
ADAAB0004501	zza22416n10t3.scf|263|297	1	35	tRNA	tcaggcggcccgggttcgactcccggtgtgggaac	srclusterR1075
ADAAB0006109	zza22416n10t3.scf|439|475	7	37	snRNA	ttgtggtagtgggggactgcgttcgcgctttcccctg	srclusterF994,srclusterF1252,srclusterF1517,srclusterR54,srclusterR1173,srclusterR1150,srclusterR46,srclusterR453
ADAAB0000109	zza22416n11t3.scf|139|174	2	36	tRNA	acaggagatcctgggttcgaatcccagcggtgcctc	srclusterF346,srclusterF43
ADAAB0002856	zza22416n11t3.scf|199|229	1	31	tRNA	gccccatagctcagtcggtagagcatcagac	srclusterF379,srclusterF965,srclusterF4,srclusterF1526,srclusterR19,srclusterR31
ADAAB0003620	zza22416n11t3.scf|316|353	1	38	tRNA	ggccgtgatcgtatagtggttagtactttgcgttgtgg	srclusterF6,srclusterF119,srclusterF12,srclusterF563,srclusterR33,srclusterR7,srclusterR27,srclusterR20,srclusterR12
ADAAB0003266	zza22416n13t3.scf|195|231	1	37	tRNA	gcgagaggtagcgggatcggtgcccgcattctccacc	srclusterR102
ADAAB0003876	zza22416n13t3.scf|427|459	6	33	snRNA	ggtagtgggggactgcgttcgcgctctcccctg	srclusterF1252,srclusterF1517,srclusterF994,srclusterR1150,srclusterR46,srclusterR453,srclusterR1173,srclusterR54
ADAAB0003938	zza22416n13t3.scf|484|516	4	33	tRNA	ggttccatggtgtaatggttagcactctggaca	srclusterF2065,srclusterF2010,srclusterF3564,srclusterF2132,srclusterR41,srclusterR1138,srclusterR338
ADAAB0004984	zza22416n14t3.scf|136|170	1	35	tRNA	tctcagggtcgtgggttcggccccacgttgggcgc	srclusterF3444,srclusterR44
ADAAB0001766	zza22416n14t3.scf|195|231	1	37	tRNA	cgcagcaacctcggttcggatcccagtcacggcacca	srclusterF6,srclusterF12,srclusterF119,srclusterF563,srclusterR33,srclusterR20,srclusterR50,srclusterR12,srclusterR7,srclusterR27
ADAAB0001689	zza22416n15t3.scf|136|173	1	38	tRNA	cgcagcaacctcggttcgaatccgaatcacggcaccca	srclusterF12,srclusterF119,srclusterF6,srclusterF563,srclusterR12,srclusterR7,srclusterR33,srclusterR27,srclusterR50,srclusterR20
ADAAB0004000	zza22416n15t3.scf|314|351	1	38	tRNA	gtatgaggccccgggttcgatccccggcatccccacca	srclusterF483,srclusterR206,srclusterR51
ADAAB0004534	zza22416n15t3.scf|376|409	1	34	tRNA	tccagcatccgagttcatctcggtggtacctcaa	srclusterF856
ADAAB0002198	zza22416n15t3.scf|434|470	2	37	tRNA	cgccaaggtcgcgggttcgttccccgtacgggccaca	srclusterF2532,srclusterF1821,srclusterR312
ADAAB0002812	zza22416n15t3.scf|495|525	1	31	tRNA	gccccagtggcctaatggataaggcattggg	srclusterF133
ADAAB0005178	zza22416n16t3.scf|319|354	2	36	tRNA	tctgagggtccagggttcaggtccctgttcgtgcgc	srclusterF4,srclusterF379,srclusterF965,srclusterR19,srclusterR31
ADAAB0003832	zza22416n16t3.scf|379|412	21	34	tRNA	gggtatgattctcgcttcgggtgcgagaggtccc	srclusterF1608,srclusterF2724,srclusterR1315
ADAAB0001628	zza22416n17t3.scf|193|225	2	33	tRNA	cgcagcaacctcggtatccgagtcactgcacca	srclusterF563,srclusterF6,srclusterF119,srclusterF12,srclusterR50,srclusterR20,srclusterR12,srclusterR33,srclusterR7,srclusterR27
ADAAB0002917	zza22416n17t3.scf|488|518	4	31	tRNA	gcccgctagctcagtcggtagagcatgggac	srclusterF1125,srclusterF5,srclusterR37
ADAAB0005753	zza22416n17t3.scf|543|581	3	39	tRNA	tgccgtgatggtatagtggttagtactttgcgttgtggc	srclusterF6,srclusterR27
ADAAB0002952	zza22416n21t3.scf|202|233	1	32	tRNA	gcccggatagctcagtcggtagagaatgggac	srclusterF5,srclusterF1125,srclusterR37
ADAAB0005124	zza22416n22t3.scf|141|176	6	36	tRNA	tctgagggtccagggttcaagtccctgttcgggcgc	srclusterF4,srclusterF379,srclusterF965,srclusterR31,srclusterR19
ADAAB0005504	zza22416n22t3.scf|201|233	1	33	tRNA	tgccccatggtgtaatggttagcactctggact	srclusterR788,srclusterR962,srclusterR658
ADAAB0000822	zza22416n22t3.scf|377|413	1	37	repeat	cacacgcagcaacctcggtatccgagtcacggcacca	srclusterR437
ADAAB0004350	zza22416o02t3.scf|197|231	1	35	tRNA	tatgccgaggttgtgagttcctcacctggagcacc	srclusterR398
ADAAB0003684	zza22416o03t3.scf|134|169	3	36	tRNA	ggctccatagctcaggggttagagcactggttttgt	srclusterR2,srclusterR994,srclusterR1395
ADAAB0002628	zza22416o03t3.scf|255|291	1	37	tRNA	gcatgagctcctgggtcgatccccagcatctccacca	srclusterR61
ADAAB0003201	zza22416o03t3.scf|316|348	1	33	tRNA	gccgaggttgtgagttcgttcctcacctggagc	srclusterR398
ADAAB0003240	zza22416o03t3.scf|434|465	1	32	tRNA	gcctgaatagctcagttggtagagcatcagac	srclusterF477,srclusterR410
ADAAB0001995	zza22416o03t3.scf|490|526	5	37	tRNA	cgcagcaacctcggtttgaatccgagtcacggcacca	srclusterF12,srclusterF6,srclusterF119,srclusterF563,srclusterR7,srclusterR50,srclusterR20,srclusterR12,srclusterR27,srclusterR33
ADAAB0000387	zza22416o04t3.scf|262|297	2	36	tRNA	agcagcaacctcggttcgaatccgagtcacggcacc	srclusterF119,srclusterF563,srclusterF6,srclusterF12,srclusterR50,srclusterR20,srclusterR27,srclusterR33,srclusterR7,srclusterR12
ADAAB0004390	zza22416o07t3.scf|133|170	1	38	tRNA	tcaagaggtccctggttcaaatccaggtgcccccccca	srclusterR56
ADAAB0005198	zza22416o08t3.scf|251|285	2	35	tRNA	tctgagggtccagggttcatgtccctgttcgccgc	srclusterR628
ADAAB0005851	zza22416o08t3.scf|310|343	1	34	tRNA	tggccgtgatcgtatagtggttagtactctgcgt	srclusterF119,srclusterF12,srclusterR20,srclusterR27,srclusterR12,srclusterR33,srclusterR7
ADAAB0005499	zza22416o09t3.scf|161|195	1	35	tRNA	tgccaggtcgcgggttcgttcccgtacgggccacc	srclusterF1821,srclusterF2532,srclusterF2265,srclusterR290,srclusterR312,srclusterR32
ADAAB0003262	zza22416o09t3.scf|450|486	1	37	tRNA	gcgagaggtagcgggatcggtgcccgcatcctccaca	srclusterF245
ADAAB0002409	zza22416o10t3.scf|136|165	1	30	rRNA	ctcccggggctaagcctgtttgagcgtcga	srclusterF99
ADAAB0003433	zza22416o11t3.scf|193|226	1	34	snoRNA	gctctctgatgaaccccatgcgtgtcatctgagc	srclusterF9
ADAAB0001226	zza22416o11t3.scf|312|343	1	32	tRNA	ccccggctagctcagtcggtagagcatcagac	srclusterF11,srclusterF379,srclusterF965,srclusterF45,srclusterF1526,srclusterF4,srclusterF3444,srclusterR44,srclusterR1461,srclusterR527,srclusterR31,srclusterR19
ADAAB0000566	zza22416o11t3.scf|368|399	1	32	snRNA	atagtggaggactgcgttcgcgctctcccctg	srclusterF1252,srclusterF1517,srclusterF994,srclusterR1173,srclusterR54,srclusterR46,srclusterR453,srclusterR1150
ADAAB0003459	zza22416o17t3.scf|136|169	2	34	snoRNA	gctctgtgattaaccccatgcgtgtcatctgagc	srclusterF9
ADAAB0000007	zza22416o18t3.scf|199|231	1	33	snRNA	aaagtgggggactgcgttcgcgctctcccctga	srclusterF1252,srclusterF1517,srclusterR54,srclusterR1150,srclusterR46,srclusterR453
ADAAB0003741	zza22416o18t3.scf|256|287	2	32	tRNA	ggctttggtctaggggtatgattctcgcttgg	srclusterF486,srclusterF708,srclusterF908,srclusterF1041,srclusterF1608,srclusterF2181,srclusterF2493,srclusterF1617,srclusterF1236,srclusterF1890,srclusterF2724,srclusterF3067,srclusterR560,srclusterR1441,srclusterR407,srclusterR1315,srclusterR893,srclusterR58,srclusterR49
ADAAB0000723	zza22416o18t3.scf|374|412	1	39	tRNA	atgccgaggttgtgagttcgagcctcacctggagcacca	srclusterF2186,srclusterF2742,srclusterF17
ADAAB0002408	zza22416o18t3.scf|493|525	1	33	TU	ctcccgccttttttcccggcggcgggagaccac	srclusterR1938,srclusterR1852
ADAAB0004537	zza22416o21t3.scf|200|234	1	35	tRNA	tccagcgatccgagctcatctcggtggaacctcca	srclusterR41
ADAAB0004224	zza22416o21t3.scf|259|296	1	38	tRNA	gtttccgtagtgtagtggtcatcacgctcgcctgacac	srclusterR2089,srclusterR90
ADAAB0006056	zza22416o21t3.scf|321|356	1	36	tRNA	ttgcacgcgtgggttcgaatcccatcctcgtcgcca	srclusterF2759
ADAAB0003174	zza22416o21t3.scf|442|473	5	32	tRNA	gcccgtctagctcagtcggtagagcatgggac	srclusterF5,srclusterF1125,srclusterR37
ADAAB0004925	zza22416o22t3.scf|138|170	1	33	tRNA	tcgcgggagaccggggttcgattccccgacggg	srclusterF691,srclusterF996,srclusterF846,srclusterR584,srclusterR5,srclusterR62,srclusterR17,srclusterR70,srclusterR567,srclusterR1010,srclusterR347,srclusterR964
ADAAB0003344	zza22416o22t3.scf|308|339	1	32	TU	gcggcggagccggatgcggacccgaaggccgc	srclusterR1989
ADAAB0003677	zza22416o22t3.scf|426|460	1	35	tRNA	ggctccatagctcaggggttagagcactggtcttg	srclusterR2,srclusterR994,srclusterR1395
ADAAB0005400	zza22416o22t3.scf|485|517	2	33	tRNA	tgcagcaacctcggttcgtatcccagtcacggc	srclusterF12,srclusterF119,srclusterF563,srclusterF6,srclusterR12,srclusterR50,srclusterR7,srclusterR27,srclusterR33,srclusterR20
ADAAB0001640	zza22416p01t3.scf|162|193	1	32	unmapped	cgcagcaacctcggtatgcgagccacgcacca
ADAAB0004689	zza22416p02t3.scf|135|166	1	32	tRNA	tcccgcatagctcagtcggtagagcatgagac	srclusterF379,srclusterF3444,srclusterF11,srclusterF45,srclusterF965,srclusterF1526,srclusterF4,srclusterR44,srclusterR31,srclusterR527,srclusterR19,srclusterR1461
ADAAB0005931	zza22416p02t3.scf|251|288	1	38	tRNA	tgtgagggtccagggttcatgtccctgttcgggcgcca	srclusterF965
ADAAB0001746	zza22416p02t3.scf|313|347	2	35	tRNA	cgcagcaacctcggttcgcatccgagtcaccacca	srclusterF6,srclusterF12,srclusterF119,srclusterF563,srclusterR50,srclusterR27,srclusterR33,srclusterR20,srclusterR12,srclusterR7
ADAAB0005536	zza22416p02t3.scf|372|410	1	39	tRNA	tgccgaggctgtgagttcgttcctcacctggagcaccaa	srclusterR398
ADAAB0001304	zza22416p02t3.scf|435|472	1	38	tRNA	ccgaaaggttggtggttcgggcccacccagggacgcaa	srclusterR934
ADAAB0005295	zza22416p02t3.scf|497|535	1	39	intergenic	tgcaagaggccctgggtttgatccccagcacctacacca	srclusterF2686
ADAAB0001821	zza22416p02t3.scf|560|595	2	36	tRNA	cgcagcaacctcggttcgtacccgagtcacggcacc	srclusterF119,srclusterF563,srclusterF6,srclusterF12,srclusterR33,srclusterR50,srclusterR7,srclusterR12,srclusterR20,srclusterR27
ADAAB0001893	zza22416p03t3.scf|139|174	9	36	tRNA	cgcagcaacctcggttcgtatccgagtcacggcaca	srclusterF563
ADAAB0000760	zza22416p03t3.scf|199|235	1	37	tRNA	attccagggttgtgggttcgggccccacgttgggcgc	srclusterR37
ADAAB0001858	zza22416p04t3.scf|138|175	1	38	tRNA	cgcagcaacctcggttcgtatccgagtcaagggaccaa	srclusterF119,srclusterF6,srclusterF12,srclusterF563,srclusterR7,srclusterR27,srclusterR50,srclusterR20,srclusterR33,srclusterR12
ADAAB0004355	zza22416p04t3.scf|200|237	1	38	tRNA	tcaaaaaattgagggttcgtgtcccttcgtggtcgcca	srclusterF1120,srclusterF3457,srclusterR2842
ADAAB0003393	zza22416p05t3.scf|255|291	1	37	tRNA	gcgggaggcccgggttcgcttcccggcccatgcacca	srclusterF1904,srclusterF1073,srclusterF2060,srclusterF1077,srclusterR623
ADAAB0003909	zza22416p06t3.scf|139|175	2	37	tRNA	ggtcccattgtgtaatggttagcactctggactttga	srclusterF1446,srclusterF856
ADAAB0000765	zza22416p06t3.scf|200|235	2	36	TU	attgggcagctggtgatcgttggtcccggcgccctt	srclusterF1884
ADAAB0002806	zza22416p06t3.scf|323|358	3	36	tRNA	gccccagtggcctaatggataaggcactggcttcct	srclusterF2880,srclusterR162
ADAAB0001372	zza22416p06t3.scf|383|419	1	37	tRNA	ccgaagatcgcgggttcgtaccccgtccgtgcctcca	srclusterF226
ADAAB0003937	zza22416p08t3.scf|200|231	9	32	tRNA	ggttccatggtgtaatggttagcactctggac	srclusterF2010,srclusterF3564,srclusterF2132,srclusterF2065,srclusterR41,srclusterR1138,srclusterR338
ADAAB0000195	zza22416p08t3.scf|256|294	1	39	tRNA	accaggtggcccgggttcggctcccggtatgggaaccaa	srclusterR786
ADAAB0000810	zza22416p08t3.scf|378|409	1	32	snRNA	caagtggaggactgcgttcgcgctctcccctg	srclusterF994,srclusterF1252,srclusterF1517,srclusterR54,srclusterR1150,srclusterR1173,srclusterR46,srclusterR453
ADAAB0004481	zza22416p08t3.scf|434|469	2	36	tRNA	tcagaaggttgcgtgttcagatcacgtcggggtcac	srclusterF1101,srclusterF142,srclusterR1428,srclusterR1548,srclusterR1579
ADAAB0004033	zza22416p09t3.scf|138|172	2	35	tRNA	gtcaggatggccgagcggtctaaggctgcgttcag	srclusterF10,srclusterF216,srclusterF360,srclusterF1110,srclusterF58,srclusterF136,srclusterF292,srclusterR396,srclusterR225
ADAAB0003049	zza22416p09t3.scf|197|228	1	32	tRNA	gcccggctagcacagtcggtagagcatgggac	srclusterF5,srclusterF1125,srclusterR37
ADAAB0002723	zza22416p09t3.scf|541|575	1	35	known_miRNA	gccagggattgtgggttcgtgtcccacctgggtac	srclusterF2880,srclusterR162
ADAAB0003722	zza22416p09t3.scf|600|636	2	37	tRNA	ggctgatcgtatagtggttagtactttgcgttgtggc	srclusterF6,srclusterF12,srclusterF119,srclusterF563,srclusterR27,srclusterR33,srclusterR20,srclusterR12,srclusterR7
ADAAB0000120	zza22416p13t3.scf|139|176	4	38	tRNA	acaggagatcctgggttcgtatcccagcggggcctcca	srclusterF43
ADAAB0004991	zza22416p13t3.scf|260|293	2	34	tRNA	tctcagggtcgtgggttcgggccccacgttgggc	srclusterF5,srclusterF45,srclusterF11,srclusterF3444,srclusterR44,srclusterR1719,srclusterR527
ADAAB0001637	zza22416p14t3.scf|263|295	1	33	tRNA	cgcagcaacctcggtatccgagttacggcacca	srclusterF12,srclusterF119,srclusterF563,srclusterF6,srclusterR7,srclusterR33,srclusterR20,srclusterR50,srclusterR27,srclusterR12
ADAAB0001080	zza22416p14t3.scf|436|472	1	37	tRNA	ccagccccagttgcctaatggataaggcactggcttc	srclusterF3082
ADAAB0004118	zza22416p16t3.scf|196|232	1	37	tRNA	gtgccgaggttgtgagttcgggcctcacctggagcaa	srclusterF17
ADAAB0004926	zza22416p17t3.scf|200|233	1	34	tRNA	tcggaggcccgggttcgtttcccggccaatgcac	srclusterF685,srclusterR65
ADAAB0003270	zza22416p17t3.scf|258|294	3	37	tRNA	gcgagaggtagcgggatcgtgcccgcatcctccacca	srclusterF245
ADAAB0005899	zza22416p17t3.scf|433|466	2	34	tRNA	tggtatgattctcgctttgggtgcgagaggtccc	srclusterF2528
ADAAB0003279	zza22416p17t3.scf|491|526	2	36	tRNA	gcgagaggtagcgggatcgttgcccgcattctccac	srclusterR102
ADAAB0004816	zza22416p20t3.scf|136|171	1	36	tRNA	tccttaggtcgctggttcggctccggctcgaaggac	srclusterF707,srclusterF3368
ADAAB0005300	zza22416p20t3.scf|196|232	1	37	tRNA	tgcaccaacctcggttcgaatccgagtctcggcacca	srclusterF6,srclusterF119,srclusterF563,srclusterF12,srclusterR20,srclusterR27,srclusterR33,srclusterR12,srclusterR50,srclusterR7
ADAAB0004965	zza22416p20t3.scf|378|412	1	35	tRNA	tctagggtccagggttcaggtccctgttcgggcgc	srclusterF965,srclusterF4,srclusterF379,srclusterR19,srclusterR31
ADAAB0000125	zza22417a02t3.scf|141|172	1	32	tRNA	acaggagatcctgggttcgtatcccagcggtt	srclusterF346,srclusterF43,srclusterR1278,srclusterR1944
ADAAB0003564	zza22417a07t3.scf|164|195	1	32	tRNA	ggccggttagctcagttggtaaagcttggtgc	srclusterR3326
ADAAB0004096	zza22417a08t3.scf|135|170	1	36	tRNA	gtgagaggtagcgggattggtgcccgcattctccac	srclusterF2718,srclusterR1019,srclusterR102,srclusterR1050
ADAAB0005005	zza22417a09t3.scf|135|168	4	34	tRNA	tctcagggtcgtgggttcgtgccccacgttgggc	srclusterF5,srclusterF45,srclusterF11,srclusterF3444,srclusterR1719,srclusterR44,srclusterR527
ADAAB0003629	zza22417a09t3.scf|193|231	1	39	tRNA	ggccgtgatcgtatattggttagtactctgcgttgtggc	srclusterF119,srclusterF6,srclusterF563,srclusterF12,srclusterR12,srclusterR20,srclusterR33,srclusterR7,srclusterR27
ADAAB0003366	zza22417a11t3.scf|319|353	1	35	tRNA	gcgggagaccggggttcgattccccgaccgggagc	srclusterF846,srclusterF691,srclusterF996,srclusterR62,srclusterR17,srclusterR70,srclusterR567,srclusterR1010,srclusterR347,srclusterR964,srclusterR584,srclusterR5
ADAAB0005900	zza22417a12t3.scf|511|543	1	33	TU	tggtcctgtggggcctccttccctgaaagggcc	srclusterR4442
ADAAB0004195	zza22417a13t3.scf|319|351	1	33	tRNA	gtgtgaggtcccgggttccccggcatctccacc	srclusterF3201
ADAAB0001729	zza22417a14t3.scf|259|293	1	35	tRNA	cgcagcaacctcggttcgaatccgagtcacgtcac	srclusterF12,srclusterF6,srclusterF119,srclusterF563,srclusterR7,srclusterR12,srclusterR50,srclusterR33,srclusterR20,srclusterR27
ADAAB0005354	zza22417a15t3.scf|191|223	17	33	tRNA	tgcagcaacctcggtatccgagtcacggcacca	srclusterF563,srclusterF119,srclusterF6,srclusterF12,srclusterR33,srclusterR20,srclusterR50,srclusterR7,srclusterR27,srclusterR12
ADAAB0003730	zza22417a18t3.scf|132|166	1	35	tRNA	ggcttggtctaggggtatgattctcgcttggggcg	srclusterF486,srclusterF708,srclusterF1041,srclusterF1236,srclusterF1608,srclusterF1890,srclusterF2493,srclusterF1617,srclusterF2181,srclusterF2724,srclusterR893,srclusterR58,srclusterR560,srclusterR1315,srclusterR49,srclusterR1441,srclusterR407
ADAAB0005024	zza22417a18t3.scf|247|280	2	34	TU	tctcccgccttttttcccggcggcgggagaacca	srclusterR1938,srclusterR1852
ADAAB0001751	zza22417a18t3.scf|305|339	4	35	tRNA	cgcagcaacctcggttcgcatccgagtcacggcac	srclusterF119,srclusterF563,srclusterF6,srclusterF12,srclusterR20,srclusterR12,srclusterR7,srclusterR50,srclusterR27,srclusterR33
ADAAB0002801	zza22417a18t3.scf|364|396	2	33	tRNA	gccccagtggcctaatggataaggcactggctc	srclusterF2880,srclusterR162
ADAAB0003007	zza22417a21t3.scf|320|353	1	34	tRNA	gcccggatagctcagtctgtagaccatcaaacta	srclusterF379,srclusterF1526,srclusterF965,srclusterF4,srclusterR31,srclusterR19
ADAAB0001016	zza22417a23t3.scf|141|175	1	35	tRNA	cagtccctggtggtttagtggttaggattcggcgc	srclusterF951,srclusterF872,srclusterR239,srclusterR709,srclusterR1192,srclusterR16,srclusterR1683,srclusterR4
ADAAB0000970	zza22417a23t3.scf|200|236	1	37	tRNA	caggagatcctgggttcggatcccagcggtccctcca	srclusterF43
ADAAB0000874	zza22417b01t3.scf|262|293	1	32	other_ncRNA	cagagtgtcgcttaacacaaagcacacaccca	srclusterF2416,srclusterR2040
ADAAB0003454	zza22417b03t3.scf|255|288	2	34	snoRNA	gctctgtgatgaaccccatgtgtgtcatctgagc	srclusterF9
ADAAB0002472	zza22417b03t3.scf|313|347	1	35	unmapped	gaccacgtgagggttcgaatcccttcgtggttgcc
ADAAB0003800	zza22417b03t3.scf|434|468	2	35	tRNA	gggggtatagctcagtggagagcatttgactgcag	srclusterF599,srclusterR300,srclusterR11,srclusterR159,srclusterR388
ADAAB0002729	zza22417b03t3.scf|493|529	2	37	known_miRNA	gccagggattgtgggttcgtgtcccatctggggtgcc	srclusterF133
ADAAB0003711	zza22417b04t3.scf|201|234	1	34	tRNA	ggctcgttggtctaggggtatgattctcgcttcg	srclusterF1608,srclusterF2724,srclusterF1617,srclusterR1315
ADAAB0006089	zza22417b04t3.scf|259|293	4	35	TU	ttgggcagctggtgatcgttggtcccggcgccctt	srclusterF1884
ADAAB0000289	zza22417b04t3.scf|318|354	1	37	tRNA	acgcagcaacctcggtttgtatccgagtcacggcacc	srclusterF12,srclusterF119,srclusterF563,srclusterF6,srclusterR20,srclusterR27,srclusterR12,srclusterR50,srclusterR7,srclusterR33
ADAAB0001291	zza22417b06t3.scf|490|527	1	38	tRNA	ccgaaaggttggtggttcgagcccgcccagggacgcca	srclusterR934
ADAAB0002901	zza22417b07t3.scf|316|348	2	33	tRNA	gcccgactagctcagtcggtagagcatgggact	srclusterF1125,srclusterF5,srclusterR37
ADAAB0005073	zza22417b07t3.scf|373|406	1	34	tRNA	tctgaggctccagtgttcatgtccctgttcgggc	srclusterF379,srclusterF965,srclusterF4,srclusterR31,srclusterR19
ADAAB0000664	zza22417b11t3.scf|134|172	1	39	tRNA	atctgagggtccagggtccaggtccctgttcgggcgcca	srclusterF965
ADAAB0002818	zza22417b11t3.scf|258|291	1	34	tRNA	gccccagtggcctagtggataaggcactggcttc	srclusterF2880,srclusterR162
ADAAB0002497	zza22417b11t3.scf|374|410	1	37	tRNA	gactgagggtccagggttcaggtccctgttcgggcgc	srclusterF4,srclusterF379,srclusterF965,srclusterR31,srclusterR19
ADAAB0005050	zza22417b11t3.scf|551|587	1	37	tRNA	tctgaggctcaagggttcaggtccctgttcgggcgcc	srclusterF4,srclusterF379,srclusterR19
ADAAB0001831	zza22417b13t3.scf|315|351	12	37	tRNA	cgcagcaacctcggttcgtatccaagtcacggcacca	srclusterF563,srclusterF119,srclusterF6,srclusterF12,srclusterR27,srclusterR20,srclusterR7,srclusterR33,srclusterR12,srclusterR50
ADAAB0001039	zza22417b13t3.scf|434|468	1	35	rRNA	catcgcgaaggcccgcggcgggtgttgacgcgatt	srclusterF18
ADAAB0004527	zza22417b14t3.scf|139|174	1	36	tRNA	tccaaggtcgcgggttcgttccccgtacgggccacc	srclusterF1821,srclusterF2265,srclusterF2532,srclusterR312,srclusterR290,srclusterR32
ADAAB0000986	zza22417b14t3.scf|199|234	2	36	tRNA	caggagatcctgggttcgtatcccagcggtcctcca	srclusterF43
ADAAB0005301	zza22417b14t3.scf|259|296	1	38	tRNA	tgcaccaggccccgggttcaatccccggcacctccacc	srclusterR175
ADAAB0004629	zza22417b17t3.scf|136|170	1	35	tRNA	tcccagggtcgtgggttcggccccacgttgggcgc	srclusterR37
ADAAB0005572	zza22417b17t3.scf|256|289	1	34	tRNA	tgccgaggttgtgagttcctcacccggagcacca	srclusterR398
ADAAB0004864	zza22417b17t3.scf|430|467	3	38	tRNA	tcgaaaggttggtggttcgggcccacccagggacgcca	srclusterR934
ADAAB0003391	zza22417b17t3.scf|492|528	2	37	tRNA	gcgggaggcccgggttcgattcccggccaatgcacca	srclusterF685,srclusterF1800,srclusterR984
ADAAB0003647	zza22417b18t3.scf|193|230	1	38	tRNA	ggcctgatcgtatagtggttagtactctgcgttgtggg	srclusterF6,srclusterF119,srclusterF12,srclusterF563,srclusterR27,srclusterR20,srclusterR12,srclusterR33,srclusterR7
ADAAB0000650	zza22417b18t3.scf|368|404	2	37	tRNA	atctgaggctccagggttcaggtccctgttcgggcgc	srclusterF4,srclusterF379,srclusterF965,srclusterR19,srclusterR31
ADAAB0000963	zza22417b18t3.scf|429|465	9	37	tRNA	caggagatcctgggttcgaatcccagcggtgcctcca	srclusterF43
ADAAB0002055	zza22417b23t3.scf|547|583	1	37	tRNA	cgcagcaacttcggtttgtatccgagtcacggcacca	srclusterF563,srclusterF6,srclusterF119,srclusterF12,srclusterR7,srclusterR27,srclusterR12,srclusterR50,srclusterR20,srclusterR33
ADAAB0005737	zza22417c01t3.scf|196|234	6	39	tRNA	tgccgtgatcgtatagtggttagtactctgcgttgtgcc	srclusterF6,srclusterR27
ADAAB0003718	zza22417c01t3.scf|259|291	1	33	tRNA	ggctctgtggcttagctggttaaagcgcctgta	srclusterR1623,srclusterR588
ADAAB0006127	zza22417c03t3.scf|138|175	1	38	tRNA	tttgagggtccagggttcaggtccctgttcgtgcgcca	srclusterF4,srclusterF379,srclusterR19
ADAAB0004123	zza22417c03t3.scf|320|356	1	37	tRNA	gtgccgaggttgtgagttcgtgcctcacctggaacac	srclusterF2186,srclusterF2742,srclusterF17
ADAAB0001838	zza22417c05t3.scf|163|199	1	37	tRNA	cgcagcaacctcggttcgtatccaattcacggcacca	srclusterF563,srclusterF119,srclusterF6,srclusterF12,srclusterR50,srclusterR7,srclusterR12,srclusterR20,srclusterR27,srclusterR33
ADAAB0003989	zza22417c06t3.scf|134|170	3	37	tRNA	gtatgaggccccgggttcaatccccggcatctccaac	srclusterF3145
ADAAB0003439	zza22417c06t3.scf|318|351	1	34	snoRNA	gctctgtgatgaaccccatgcgtgtaatctgaga	srclusterF9
ADAAB0005691	zza22417c11t3.scf|202|236	1	35	tRNA	tgccgaggttgtgatttcgggcctcacctggagca	srclusterF2186,srclusterF17,srclusterF2742
ADAAB0004949	zza22417c11t3.scf|319|354	1	36	tRNA	tctaagggtccagggttcaggtccccgttcgggcgc	srclusterF379,srclusterF965,srclusterF4,srclusterR19,srclusterR31
ADAAB0001280	zza22417c11t3.scf|379|411	1	33	tRNA	ccgaaaggttggtggtgcccacccagggacgcc	srclusterF2663,srclusterR13,srclusterR934,srclusterR793,srclusterR25
ADAAB0001143	zza22417c12t3.scf|137|169	1	33	TU	ccatgcgcgtccctcggggtcgggggtgcgtgg	srclusterR5993
ADAAB0002103	zza22417c12t3.scf|194|230	1	37	unmapped	cgcagcggcctcggtacgtatccaagtcacggcacca
ADAAB0001837	zza22417c13t3.scf|194|227	1	34	tRNA	cgcagcaacctcggttcgtatccaattcacggca	srclusterF563,srclusterF6,srclusterF12,srclusterF119,srclusterR20,srclusterR27,srclusterR50,srclusterR33,srclusterR7,srclusterR12
ADAAB0001281	zza22417c13t3.scf|312|349	1	38	tRNA	ccgaaaggttggtggttcaggcccacccagggacgcca	srclusterR934
ADAAB0003703	zza22417c13t3.scf|374|404	1	31	tRNA	ggctccttagcttaggggttagagcactggt	srclusterR994,srclusterR1395,srclusterR2
ADAAB0003991	zza22417c14t3.scf|484|520	1	37	tRNA	gtatgaggccccgggttcaatccccggcatctccacc	srclusterF3145
ADAAB0001609	zza22417c20t3.scf|136|168	3	33	tRNA	cgcagcaacctcggtatccgagtcacgccacca	srclusterF12,srclusterF119,srclusterF563,srclusterF6,srclusterR7,srclusterR33,srclusterR12,srclusterR20,srclusterR27,srclusterR50
ADAAB0000965	zza22417c20t3.scf|193|227	1	35	tRNA	caggagatcctgggttcgaatcccagcggtgcctg	srclusterR1944
ADAAB0000964	zza22417c20t3.scf|252|289	1	38	tRNA	caggagatcctgggttcgaatcccagcggtgcctccaa	srclusterF43
ADAAB0004328	zza22417c20t3.scf|371|401	2	31	snRNA	tagtgggggactgcgttcgcgctttcccctg	srclusterF1252,srclusterF1517,srclusterF994,srclusterR1150,srclusterR46,srclusterR453,srclusterR1173,srclusterR54
ADAAB0001285	zza22417c22t3.scf|249|285	1	37	tRNA	ccgaaaggttggtggttcgagcccacccagggaccca	srclusterF2663,srclusterR25,srclusterR934,srclusterR13,srclusterR793
ADAAB0005919	zza22417c22t3.scf|432|467	1	36	tRNA	tgtcccatggtgtaatggttagcactctggactttg	srclusterF1446,srclusterF856
ADAAB0003190	zza22417c23t3.scf|137|168	3	32	tRNA	gccctgctagctcagtcggtagagcatgagac	srclusterF45,srclusterF1976,srclusterF11,srclusterF3444,srclusterR44,srclusterR1461,srclusterR279,srclusterR527
ADAAB0002372	zza22417c23t3.scf|256|292	1	37	known_miRNA	ctaagccagggattgtgggttcgtcccacctggggta	srclusterF2880
ADAAB0001483	zza22417d04t3.scf|138|167	1	30	tRNA	cgatccgagttcatctcggtggaacctcca	srclusterR41
ADAAB0001070	zza22417d04t3.scf|308|342	1	35	tRNA	ccagaggtcgatggatcaaccatcctctgctacca	srclusterF574
ADAAB0001760	zza22417d04t3.scf|367|399	1	33	tRNA	cgcagcaacctcggttcgcatccgagtcatggc	srclusterF563,srclusterF12,srclusterF119,srclusterF6,srclusterR50,srclusterR20,srclusterR12,srclusterR7,srclusterR33,srclusterR27
ADAAB0005758	zza22417d04t3.scf|539|577	8	39	tRNA	tgccgtgattgtatagtggttagtactttgcgttgtggc	srclusterF6,srclusterR27
ADAAB0004209	zza22417d09t3.scf|189|224	1	36	tRNA	gtgtgaggtctcgggttcagtccccggcatctccac	srclusterF3201
ADAAB0000358	zza22417d17t3.scf|436|472	1	37	tRNA	agcaccaacatcggttcgaatccgagtcacggcacca	srclusterF12,srclusterF119,srclusterF563,srclusterF6,srclusterR33,srclusterR20,srclusterR12,srclusterR50,srclusterR7,srclusterR27
ADAAB0000048	zza22417d23t3.scf|199|229	1	31	rRNA	aagggcaccaccaggagtggagcctgcggct	srclusterF3739,srclusterF3465
ADAAB0002802	zza22417d23t3.scf|254|286	4	33	tRNA	gccccagtggcctaatggataaggcactggctt	srclusterF2880,srclusterR162
ADAAB0002314	zza22417e04t3.scf|256|286	1	31	TU	cggcgcagccagggctggagcccgagcgcag	srclusterF3508
ADAAB0004389	zza22417e07t3.scf|254|289	1	36	tRNA	tcaagaggtccctggctcatccgggtgccccctcca	srclusterR388
ADAAB0000287	zza22417e10t3.scf|136|171	1	36	tRNA	acgcagcaacctcggtttgtatccgagtcacggcaa	srclusterF563,srclusterF12,srclusterR50,srclusterR12
ADAAB0000290	zza22417e10t3.scf|194|232	1	39	tRNA	acgcagcaacctcggtttgtatccgagtcacggcaccaa	srclusterF119,srclusterF563,srclusterF6,srclusterF12,srclusterR50,srclusterR7,srclusterR12,srclusterR20,srclusterR27,srclusterR33
ADAAB0000730	zza22417e10t3.scf|257|291	1	35	tRNA	atgccgaggttgtgagttcgggcctcacctggagc	srclusterF2186,srclusterF17,srclusterF2742
ADAAB0000743	zza22417e10t3.scf|372|409	1	38	tRNA	atgccgaggttgtgagttcgtgcctcacctggagcacc	srclusterF2186,srclusterF2742,srclusterF17
ADAAB0000470	zza22417e10t3.scf|434|465	1	32	tRNA	agcccggctagctcagtcggtagagcatgaga	srclusterF3444
ADAAB0000466	zza22417e10t3.scf|490|522	1	33	tRNA	agcccggccagctcagtcggtagagcatgggac	srclusterF5
ADAAB0000461	zza22417e10t3.scf|547|578	1	32	tRNA	agcccggatagctcagtcggtagagaatcaga	srclusterF965,srclusterF379,srclusterR19,srclusterR31
ADAAB0004207	zza22417e13t3.scf|309|342	1	34	tRNA	gtgtgaggtcccgggttttccccggcatctccac	srclusterF3201
ADAAB0005619	zza22417e13t3.scf|367|403	12	37	tRNA	tgccgaggttgtgagttcgggcctcacctggagcacc	srclusterF2742,srclusterF2186,srclusterF17
ADAAB0004994	zza22417e13t3.scf|428|464	5	37	tRNA	tctcagggtcgtgggttcgggccccacgttgggcgcc	srclusterF3444,srclusterR44
ADAAB0003128	zza22417e15t3.scf|136|167	1	32	tRNA	gcccggctagctcagtgggtagagcatgggac	srclusterF5,srclusterF1125,srclusterR37
ADAAB0004606	zza22417e15t3.scf|250|285	1	36	tRNA	tcccagggccgtgggttcgtgccccacgttgggcga	srclusterF1125,srclusterR37
ADAAB0004881	zza22417e18t3.scf|139|171	1	33	rRNA	tcgaggcccagcccgtggacggtgtgaggccgg	srclusterF438
ADAAB0001825	zza22417e18t3.scf|196|231	1	36	tRNA	cgcagcaacctcggttcgtatccaagtcacgcacca	srclusterF563,srclusterF6,srclusterF119,srclusterF12,srclusterR7,srclusterR12,srclusterR50,srclusterR27,srclusterR33,srclusterR20
ADAAB0003749	zza22417e19t3.scf|139|172	1	34	tRNA	gggaatgattctcgctttggttgcgagaggtccc	srclusterF1236,srclusterF1890,srclusterF2181,srclusterR49,srclusterR560
ADAAB0001395	zza22417e21t3.scf|140|177	1	38	tRNA	ccgccaaggtcgcgggttcggtccccgtacgggccacc	srclusterF2265,srclusterF1821,srclusterF2532,srclusterR312,srclusterR290,srclusterR32
ADAAB0001704	zza22417e21t3.scf|263|294	1	32	tRNA	cgcagcaacctcggttcgaatccgagtcacgg	srclusterF12,srclusterF119,srclusterF563,srclusterF6,srclusterR20,srclusterR50,srclusterR12,srclusterR7,srclusterR27,srclusterR33
ADAAB0002126	zza22417f03t3.scf|194|226	1	33	tRNA	cgcatcaacctcggtatccgagtcacggcacca	srclusterF119,srclusterF6,srclusterF12,srclusterF563,srclusterR20,srclusterR27,srclusterR33,srclusterR50,srclusterR7,srclusterR12
ADAAB0005393	zza22417f03t3.scf|251|287	1	37	tRNA	tgcagcaacctcggttcggatccgagtcactgcacca	srclusterF12,srclusterF119,srclusterF563,srclusterF6,srclusterR50,srclusterR33,srclusterR7,srclusterR27,srclusterR12,srclusterR20
ADAAB0000912	zza22417f03t3.scf|488|523	1	36	tRNA	cagcccggctagctcagtcggtagagcatgggactc	srclusterF5
ADAAB0003052	zza22417f05t3.scf|139|170	2	32	tRNA	gcccggctagcccagtcggtagagcatgggac	srclusterF5,srclusterF1125,srclusterR37
ADAAB0000366	zza22417f07t3.scf|135|167	1	33	tRNA	agcagagtagcgcagcggaagcgtgctaggccc	srclusterF786,srclusterF1350,srclusterF860,srclusterR59,srclusterR36,srclusterR572,srclusterR1239,srclusterR276,srclusterR287
ADAAB0005183	zza22417f07t3.scf|315|349	1	35	tRNA	tctgagggtccagggttcaggtccctgtttgggca	srclusterF379,srclusterF965,srclusterF4,srclusterR31,srclusterR19
ADAAB0004754	zza22417f07t3.scf|374|410	1	37	tRNA	tccctggtgtctagtggttaggattcggcgctctcac	srclusterF872,srclusterF951,srclusterR16,srclusterR239,srclusterR4,srclusterR709,srclusterR1192,srclusterR1683
ADAAB0004160	zza22417f07t3.scf|435|470	10	36	tRNA	gtgtgaggtcccgggttcaatccccggcatctccac	srclusterF3201
ADAAB0000800	zza22417f07t3.scf|553|587	5	35	tRNA	caagaggtccccggttcatccgggtgccccctcca	srclusterF599,srclusterR159,srclusterR11,srclusterR300
ADAAB0000820	zza22417f08t3.scf|135|172	1	38	tRNA	cacaaaggtcgcgggttcgttccccgtacgggccacca	srclusterF1821,srclusterF2532,srclusterF2265,srclusterR312,srclusterR32
ADAAB0001827	zza22417f12t3.scf|195|228	6	34	tRNA	cgcagcaacctcggttcgtatccaagtcacggca	srclusterF12,srclusterF119,srclusterF6,srclusterF563,srclusterR12,srclusterR50,srclusterR20,srclusterR27,srclusterR33,srclusterR7
ADAAB0005518	zza22417f12t3.scf|253|285	2	33	tRNA	tgcccggctagctcagtcggtaaagcatgggac	srclusterF1125
ADAAB0002542	zza22417f14t3.scf|375|408	11	34	tRNA	gcacgaggccccgggttcaatccccggcacctcc	srclusterR928,srclusterR175
ADAAB0006121	zza22417f17t3.scf|138|173	1	36	tRNA	tttgagggtccagggttcaagtccctgttcgggcgc	srclusterF379,srclusterF965,srclusterF4,srclusterR19,srclusterR31
ADAAB0003082	zza22417f23t3.scf|133|164	4	32	tRNA	gcccggctagctcagtcggtagagcatcagac	srclusterF379,srclusterF45,srclusterF3444,srclusterF11,srclusterF965,srclusterF1526,srclusterF4,srclusterR1461,srclusterR527,srclusterR31,srclusterR44,srclusterR19
ADAAB0003087	zza22417f23t3.scf|189|220	3	32	tRNA	gcccggctagctcagtcggtagagcatgagaa	srclusterF11,srclusterF3444,srclusterF45,srclusterR1461,srclusterR527,srclusterR44
ADAAB0005190	zza22417f23t3.scf|245|279	1	35	tRNA	tctgagggtccagggttcagtccctgttcgggcgc	srclusterF4,srclusterF379,srclusterF965,srclusterR19,srclusterR31
ADAAB0001887	zza22417f23t3.scf|367|402	1	36	tRNA	cgcagcaacctcggttcgtatccgagtcacggaacc	srclusterF6,srclusterF119,srclusterF563,srclusterF12,srclusterR50,srclusterR7,srclusterR20,srclusterR27,srclusterR33,srclusterR12
ADAAB0004367	zza22417g01t3.scf|137|174	3	38	tRNA	tcaagaggtccccggttcaaatccgggtgccccctcca	srclusterF599,srclusterR159,srclusterR11,srclusterR300
ADAAB0004684	zza22417g07t3.scf|257|287	1	31	unmapped	tcccgaccgccgggaagggcgaagcggggca
ADAAB0004834	zza22417g07t3.scf|312|342	2	31	tRNA	tccttaggtcgctggtttccggctcgaagga	srclusterF929,srclusterF707,srclusterF3250,srclusterF3313,srclusterF3368,srclusterF3480,srclusterR4813,srclusterR714,srclusterR854
ADAAB0002078	zza22417g07t3.scf|367|400	1	34	tRNA	cgcagcagcctcggttcgaatccgagtcacggca	srclusterF563,srclusterF119,srclusterF6,srclusterF12,srclusterR50,srclusterR7,srclusterR33,srclusterR12,srclusterR27,srclusterR20
ADAAB0001919	zza22417g08t3.scf|138|170	1	33	tRNA	cgcagcaacctcggttcgtatccgagtcacggg	srclusterF119,srclusterF563,srclusterF6,srclusterF12,srclusterR33,srclusterR7,srclusterR27,srclusterR12,srclusterR20,srclusterR50
ADAAB0000902	zza22417g08t3.scf|195|227	1	33	tRNA	cagcccggattgctcagtcggtagagcattaga	srclusterF965,srclusterF379,srclusterR481,srclusterR31,srclusterR19
ADAAB0002679	zza22417g08t3.scf|252|286	3	35	known_miRNA	gccagggattgtgggttcgggtcccacctggggta	srclusterF2880
ADAAB0004707	zza22417g10t3.scf|198|228	2	31	tRNA	tcccggctagctcagtcggtagagcatggga	srclusterF5,srclusterF1125,srclusterR37
ADAAB0002308	zza22417g10t3.scf|429|464	1	36	tRNA	cggatcagaagattgcagggtcctgccgcggtcgcc	srclusterF2704
ADAAB0003043	zza22417g14t3.scf|196|227	7	32	tRNA	gcccggctaactcagtcggtagagcatgggac	srclusterF5,srclusterF1125,srclusterR37
ADAAB0005149	zza22417g14t3.scf|372|406	2	35	tRNA	tctgagggtccagggttcaggtccctgttcgcgcc	srclusterF965,srclusterF4,srclusterF379,srclusterR19,srclusterR31
ADAAB0000757	zza22417g17t3.scf|256|292	1	37	snRNA	atgtggtagtgggggactgcgttcgcgctctcccctg	srclusterF1252,srclusterF1517,srclusterF994,srclusterR453,srclusterR1150,srclusterR1173,srclusterR54,srclusterR46
ADAAB0000551	zza22417g17t3.scf|372|403	1	32	tRNA	agtccggatagctcagtcggtagagcatcaga	srclusterF379,srclusterF965,srclusterR19,srclusterR31
ADAAB0001996	zza22417h01t3.scf|139|175	1	37	tRNA	cgcagcaacctcggtttgcatccgagtcacggcaccg	srclusterF12,srclusterF119,srclusterF563,srclusterF6,srclusterR7,srclusterR33,srclusterR50,srclusterR27,srclusterR20,srclusterR12
ADAAB0003286	zza22417h01t3.scf|200|234	1	35	tRNA	gcgagaggtagcggggtcgatgcccgcatcctcca	srclusterF1227,srclusterF245
ADAAB0006128	zza22417h01t3.scf|259|295	1	37	TU	tttgagggtccagggttcaggtccctgtttgccgcca	srclusterF567,srclusterF4221
ADAAB0004561	zza22417h01t3.scf|320|356	5	37	tRNA	tccagcgatccgagttcatatctcggtgggacctcca	srclusterF856
ADAAB0002470	zza22417h01t3.scf|443|475	1	33	tRNA	gacagggattgtgggttcgggtcccacccgggg	srclusterF718
ADAAB0003242	zza22417h02t3.scf|137|171	1	35	tRNA	gcctggatagctcagtcggtagagcatcaaacttt	srclusterR463
ADAAB0001427	zza22417h02t3.scf|196|231	1	36	tRNA	cctgagggtccagggttcatgtccctgttcaggcgc	srclusterF753,srclusterR2010
ADAAB0000190	zza22417h02t3.scf|256|289	1	34	tRNA	accaggggtcgcgagtttatctcgctggggcctc	srclusterR2
ADAAB0004889	zza22417h02t3.scf|374|408	1	35	tRNA	tcgcagcaacctcggttcggatccgagtcacggca	srclusterF119,srclusterF563,srclusterF6,srclusterF12,srclusterR20,srclusterR12,srclusterR7,srclusterR27,srclusterR33,srclusterR50
ADAAB0003160	zza22417h02t3.scf|433|464	2	32	tRNA	gcccgggtagctcagtcggtagagcatgggac	srclusterF5,srclusterF1125,srclusterR37
ADAAB0004125	zza22417h03t3.scf|368|404	10	37	tRNA	gtgccgaggttgtgagttcgtgcctcacctggagcac	srclusterF2186,srclusterF2742,srclusterF17
ADAAB0005172	zza22417h07t3.scf|189|225	3	37	tRNA	tctgagggtccagggttcaggtccctgttcgggcgct	srclusterF4,srclusterR19
ADAAB0001018	zza22417h07t3.scf|250|280	1	31	snRNA	cagtgggggactgcgtccgcgctctcccctg	srclusterR550,srclusterR4093
ADAAB0002496	zza22417h07t3.scf|417|453	1	37	rRNA	gactcttagcggtggatcactcggctcgtgcgtcgat	srclusterF31
ADAAB0005891	zza22417h07t3.scf|478|511	2	34	snRNA	tggtagtgggggactgcgttcgcgctctcccctg	srclusterF994,srclusterF1252,srclusterF1517,srclusterR46,srclusterR453,srclusterR1150,srclusterR1173,srclusterR54
ADAAB0002755	zza22417h11t3.scf|379|413	1	35	tRNA	gccccagtagcctaatggataaggcactggcatcc	srclusterF2880,srclusterR162
ADAAB0003553	zza22417h11t3.scf|494|531	1	38	tRNA	ggccctgtggcttagctggtcaaagccctgtttggtaa	srclusterF38
ADAAB0004455	zza22417h12t3.scf|372|405	1	34	tRNA	tcagaagattgcaggtgcgtcctgccgcggtcgc	srclusterF2704
ADAAB0003070	zza22417h12t3.scf|491|522	5	32	tRNA	gcccggctagctcagtcggtaaagcatgggac	srclusterF1125,srclusterF5,srclusterR37
ADAAB0002777	zza22417h13t3.scf|312|346	1	35	tRNA	gccccagtcgcctaatggataaggcattggcatca	srclusterF133
ADAAB0002309	zza22417h13t3.scf|371|407	1	37	tRNA	cggatcagaagattgcaggtgtcctgccgcgatcgcc	srclusterF2704
ADAAB0003072	zza22417h16t3.scf|198|230	1	33	tRNA	gcccggctagctcagtcggtaaagcatgggact	srclusterF1125,srclusterF5,srclusterR37
ADAAB0002009	zza22417h16t3.scf|374|406	4	33	tRNA	cgcagcaacctcggtttgtatccgagtcacggc	srclusterF119,srclusterF563,srclusterF6,srclusterF12,srclusterR50,srclusterR20,srclusterR27,srclusterR33,srclusterR7,srclusterR12
ADAAB0001972	zza22417h23t3.scf|193|228	1	36	tRNA	cgcagcaacctcggttcgttccgagtcacgtcacca	srclusterF12,srclusterF119,srclusterF563,srclusterF6,srclusterR27,srclusterR33,srclusterR20,srclusterR50,srclusterR12,srclusterR7
ADAAB0000595	zza22417h23t3.scf|253|287	2	35	tRNA	atcccagggtcgtgggttcgtgccccacgttgggc	srclusterF1125,srclusterR37
ADAAB0000157	zza22417h23t3.scf|375|410	1	36	tRNA	accaggggtcgcgagttcacctcgctggggcctcca	srclusterF1962
ADAAB0001312	zza22417h23t3.scf|498|534	1	37	tRNA	ccgaaaggttggtggttcgggcccacccatggacgcc	srclusterF2663,srclusterR13,srclusterR793,srclusterR25,srclusterR934
ADAAB0005775	zza22417i02t3.scf|137|175	1	39	tRNA	tgcgagaggtagcgggatcggtgcccgcattctccacca	srclusterR102
ADAAB0006030	zza22417i02t3.scf|376|414	1	39	TU	ttcggttcccagcacccacggctgtctctccagccacct	srclusterF2881,srclusterF5984
ADAAB0005445	zza22417i02t3.scf|439|475	1	37	tRNA	tgcagcaacctcgtttcgtatccgagtctcggcaaca	srclusterF563,srclusterF12,srclusterR12,srclusterR50
ADAAB0001254	zza22417i02t3.scf|500|532	3	33	rRNA	cccgttgaaccccattcgtgatggggatcgggg	srclusterF1939
ADAAB0002404	zza22417i03t3.scf|137|170	1	34	TU	ctcccgccttttttcccggcggcgggagaaccaa	srclusterR1852,srclusterR1938
ADAAB0005392	zza22417i03t3.scf|195|231	12	37	tRNA	tgcagcaacctcggttcggatccgagtcacggcacca	srclusterF119,srclusterF563,srclusterF6,srclusterF12,srclusterR20,srclusterR50,srclusterR33,srclusterR7,srclusterR27,srclusterR12
ADAAB0002166	zza22417i03t3.scf|319|352	7	34	tRNA	cgccaaggtcgcgggttccccgtacgggccacca	srclusterR290
ADAAB0005613	zza22417i03t3.scf|377|414	1	38	tRNA	tgccgaggttgtgagttcgggcctcacctgcagcacca	srclusterF2742,srclusterF2186,srclusterF17
ADAAB0001083	zza22417i03t3.scf|439|473	1	35	tRNA	ccagcccggctagctcagtcggtagagcatgggaa	srclusterF5
ADAAB0005374	zza22417i03t3.scf|498|533	1	36	tRNA	tgcagcaacctcggttcgaatccgagtcacggcact	srclusterF119,srclusterF6,srclusterF12,srclusterR12,srclusterR20,srclusterR50,srclusterR7
ADAAB0003448	zza22417i06t3.scf|138|170	1	33	snoRNA	gctctgtgatgaaccccatgcgtgtcattgagc	srclusterF9
ADAAB0002142	zza22417i06t3.scf|255|289	1	35	tRNA	cgccaagctcgcgggttcgttccccgtacgggcca	srclusterF1821,srclusterF2265,srclusterF2532,srclusterF2516,srclusterF2572,srclusterF2615,srclusterR32,srclusterR312,srclusterR290
ADAAB0000570	zza22417i06t3.scf|314|350	2	37	tRNA	atcaagaggtccccggttcatccgggtgccccctcca	srclusterF599,srclusterR11,srclusterR300,srclusterR159
ADAAB0003639	zza22417i06t3.scf|375|412	1	38	tRNA	ggccgtgattgtatagtgttagtactttgcgttgtggc	srclusterF119,srclusterF563,srclusterF12,srclusterF6,srclusterR7,srclusterR33,srclusterR27,srclusterR20,srclusterR12
ADAAB0000818	zza22417i11t3.scf|251|281	1	31	snRNA	caattttttgaggccttgttcggcaaggcta	srclusterF2274
ADAAB0001769	zza22417i11t3.scf|364|398	1	35	tRNA	cgcagcaacctcggttcggatccgagtcaccacca	srclusterF12,srclusterF119,srclusterF563,srclusterF6,srclusterR50,srclusterR12,srclusterR7,srclusterR27,srclusterR33,srclusterR20
ADAAB0005269	zza22417i11t3.scf|423|457	2	35	tRNA	tcttgcgacccgggttcgattcccgggcggcgcac	srclusterR827
ADAAB0005941	zza22417i11t3.scf|482|516	1	35	snRNA	tgtggtagtggggactgcgttcgcgctctcccctg	srclusterF1252,srclusterF1517,srclusterF994,srclusterR453,srclusterR1150,srclusterR1173,srclusterR54,srclusterR46
ADAAB0000499	zza22417i11t3.scf|541|573	1	33	tRNA	agccgggctagctcagtcggtagagcatgggat	srclusterF5
ADAAB0003357	zza22417i12t3.scf|138|172	1	35	tRNA	gcgggagaccggggtgattccccgacggggagcca	srclusterF996,srclusterR70,srclusterR347,srclusterR964,srclusterR5,srclusterR17
ADAAB0002944	zza22417i12t3.scf|197|228	1	32	tRNA	gcccggatagctcagtcggtaaagcatcagaa	srclusterF965,srclusterF379,srclusterF1526,srclusterF4,srclusterR31,srclusterR19
ADAAB0003777	zza22417i12t3.scf|253|287	2	35	tRNA	ggggatgtagctcagtggtagagctcatgctttgc	srclusterF483,srclusterF1066,srclusterF1029,srclusterR206
ADAAB0000116	zza22417i13t3.scf|134|169	1	36	tRNA	acaggagatcctgggttcggatcccagtggggcctc	srclusterF38,srclusterR1623,srclusterR814,srclusterR1099,srclusterR588
ADAAB0005260	zza22417i13t3.scf|194|231	1	38	tRNA	tcttagggtccagggttcaagtccctgttcgggcgcca	srclusterF965
ADAAB0005728	zza22417i13t3.scf|256|294	2	39	tRNA	tgccgtgatcgtatagtggtcagtactctgcgttgtggc	srclusterF6,srclusterR27
ADAAB0000183	zza22417i13t3.scf|319|352	1	34	tRNA	accaggggtcgcgagttcatctcgctgtggcctc	srclusterR2
ADAAB0002129	zza22417i14t3.scf|130|166	1	37	tRNA	cgcatcaacctcggttcggatccgagtcacggcacca	srclusterF119,srclusterF563,srclusterF6,srclusterF12,srclusterR50,srclusterR7,srclusterR12,srclusterR20,srclusterR27,srclusterR33
ADAAB0000039	zza22417i14t3.scf|191|227	1	37	known_miRNA	aagccagggattgtgggttcgtgtcccacccggggta	srclusterF718
ADAAB0001025	zza22417i14t3.scf|308|343	1	36	tRNA	cagttgacccgggttcggttcccggccaacgcacca	srclusterR1414,srclusterR64,srclusterR1818,srclusterR1620
ADAAB0004588	zza22417i14t3.scf|368|405	1	38	known_miRNA	tccagggattgtgggttcgtgtcccatctggggtgcca	srclusterF133
ADAAB0006145	zza22417i14t3.scf|487|524	2	38	snRNA	tttgtggtagtgggggactgcgttcgcgctctcccctg	srclusterF1252,srclusterF1517,srclusterF994,srclusterR453,srclusterR1150,srclusterR1173,srclusterR54,srclusterR46
ADAAB0005408	zza22417i16t3.scf|135|167	6	33	tRNA	tgcagcaacctcggttcgtatccgagtcacggc	srclusterF12,srclusterF119,srclusterF563,srclusterF6,srclusterR12,srclusterR20,srclusterR27,srclusterR7,srclusterR33,srclusterR50
ADAAB0001767	zza22417i16t3.scf|192|225	2	34	tRNA	cgcagcaacctcggttcggatccgagtaacggca	srclusterF12,srclusterF119,srclusterF563,srclusterF6,srclusterR7,srclusterR27,srclusterR33,srclusterR20,srclusterR50,srclusterR12
ADAAB0004940	zza22417i16t3.scf|250|287	1	38	tRNA	tctaaaggtccctggttcagtcccgggtttcggcacca	srclusterR2135
ADAAB0003483	zza22417i16t3.scf|371|407	1	37	tRNA	gctgtgattgtgggttcgggtcccatctgggtcgcca	srclusterR1
ADAAB0001554	zza22417i19t3.scf|136|169	1	34	tRNA	cgcagcaacctccgttcttatccgagtcacggca	srclusterF563,srclusterF12,srclusterF119,srclusterF6,srclusterR7,srclusterR27,srclusterR12,srclusterR20,srclusterR50,srclusterR33
ADAAB0003993	zza22417i21t3.scf|192|225	1	34	tRNA	gtatgaggccccgggttcaatccccggcatttcc	srclusterF3145
ADAAB0002287	zza22417i21t3.scf|250|285	4	36	tRNA	cgcgggagaccggggttcgattccccgacggggagc	srclusterF846,srclusterF996,srclusterF691,srclusterR347,srclusterR1010,srclusterR964,srclusterR5,srclusterR17,srclusterR567,srclusterR584,srclusterR62,srclusterR70
ADAAB0002457	zza22417i21t3.scf|539|573	1	35	tRNA	ctgtggattgttggttcgggtcccatctgggtcgc	srclusterR1
ADAAB0000699	zza22417i23t3.scf|196|232	1	37	tRNA	atctgagggtccagggttcatgtccctgttcgggcca	srclusterF4,srclusterF379,srclusterF965,srclusterR19,srclusterR31
ADAAB0004954	zza22417i23t3.scf|257|294	1	38	tRNA	tctaagggtccagggttcatgtccctgttcgggcgcaa	srclusterF4,srclusterF379,srclusterF965,srclusterR31,srclusterR19
ADAAB0002573	zza22417i23t3.scf|379|414	1	36	tRNA	gcacgaggccctgggttcgatccccagcacctccaa	srclusterF2470
ADAAB0000040	zza22417j02t3.scf|139|176	1	38	known_miRNA	aagccagggattgtgggttcgtgtcccatctggggtgc	srclusterF133
ADAAB0001848	zza22417j03t3.scf|437|473	12	37	tRNA	cgcagcaacctcggttcgtatcccagtcacggcacca	srclusterF12,srclusterF119,srclusterF563,srclusterF6,srclusterR20,srclusterR50,srclusterR33,srclusterR7,srclusterR27,srclusterR12
ADAAB0005452	zza22417j04t3.scf|193|228	1	36	tRNA	tgcagcagcctcggttcggatccgagtcacggcacc	srclusterF12,srclusterF119,srclusterF6,srclusterF563,srclusterR27,srclusterR50,srclusterR20,srclusterR12,srclusterR7,srclusterR33
ADAAB0003547	zza22417j04t3.scf|253|284	1	32	tRNA	ggccctatagctcaggggttagagcactggtc	srclusterF1255
ADAAB0003844	zza22417j07t3.scf|134|166	6	33	tRNA	gggtatgattctcgcttgggtgcgagaggtccc	srclusterF1236,srclusterF1608,srclusterF2181,srclusterF2493,srclusterF486,srclusterF708,srclusterF1041,srclusterF1890,srclusterF2724,srclusterR58,srclusterR49,srclusterR1441,srclusterR407,srclusterR560,srclusterR893,srclusterR1315
ADAAB0005048	zza22417j08t3.scf|138|173	2	36	tRNA	tctgagcgtccagggttcaggtccctgttcgggcgc	srclusterF379,srclusterF4,srclusterF965,srclusterR31,srclusterR19
ADAAB0004715	zza22417j08t3.scf|198|229	1	32	tRNA	tcccggttagctcagtcggtagagcatgagac	srclusterF45,srclusterF11,srclusterF3444,srclusterR527,srclusterR44,srclusterR1461
ADAAB0003621	zza22417j12t3.scf|428|466	2	39	tRNA	ggccgtgatcgtatagtggttagtactttgcgttgtgga	srclusterF6,srclusterF119,srclusterF563,srclusterF12,srclusterR20,srclusterR27,srclusterR12,srclusterR33,srclusterR7
ADAAB0001686	zza22417j12t3.scf|552|588	3	37	tRNA	cgcagcaacctcggttcgaatcccagtcacggcacca	srclusterF6,srclusterF119,srclusterF563,srclusterF12,srclusterR27,srclusterR20,srclusterR33,srclusterR50,srclusterR7,srclusterR12
ADAAB0002916	zza22417j13t3.scf|200|230	1	31	tRNA	gcccgctagctcagtcggtagagcatgagac	srclusterF11,srclusterF45,srclusterF1976,srclusterF3444,srclusterR279,srclusterR527,srclusterR1461,srclusterR44
ADAAB0000995	zza22417j14t3.scf|248|283	4	36	tRNA	caggagatcctgggttcgtatcccagtggggcctcc	srclusterF43
ADAAB0003457	zza22417j14t3.scf|308|341	1	34	intergenic	gctctgtgatgaacctcatgcgcgtaatctgagc	srclusterR397
ADAAB0003449	zza22417j14t3.scf|366|399	2	34	snoRNA	gctctgtgatgaaccccatgcgtgtcatttgagc	srclusterF9
ADAAB0001118	zza22417j14t3.scf|424|459	1	36	tRNA	ccaggggtcgcgagttcatatctcgctgggcctcca	srclusterR2
ADAAB0004736	zza22417j14t3.scf|484|517	6	34	tRNA	tccctggtggtctagtggttaggattcggcgctc	srclusterF951,srclusterF872,srclusterR1192,srclusterR16,srclusterR1683,srclusterR4,srclusterR239,srclusterR709
ADAAB0006107	zza22417j22t3.scf|128|164	10	37	snRNA	ttgtggtagtgggggactgcgttcgcgctctcccctg	srclusterF1252,srclusterF1517,srclusterF994,srclusterR1173,srclusterR54,srclusterR46,srclusterR453,srclusterR1150
ADAAB0003436	zza22417j22t3.scf|309|342	1	34	snoRNA	gctctgtgataaaccccatgcgtgtcatctgagc	srclusterF9
ADAAB0005184	zza22417j22t3.scf|367|402	1	36	tRNA	tctgagggtccagggttcaggtcccttttcgggcgc	srclusterF965,srclusterF4,srclusterF379,srclusterR31,srclusterR19
ADAAB0005770	zza22417j24t3.scf|192|228	2	37	tRNA	tgcgagaggtagcgggatcgatgcccgcatcctccac	srclusterF245
ADAAB0002884	zza22417k02t3.scf|257|289	1	33	tRNA	gccccgttgcctaatgcataaggcattggcttc	srclusterF718,srclusterF133,srclusterF657,srclusterF3082
ADAAB0001683	zza22417k05t3.scf|138|174	1	37	tRNA	cgcagcaacctcggttcgaatccaagtcacggcacca	srclusterF12,srclusterF119,srclusterF6,srclusterF563,srclusterR12,srclusterR20,srclusterR27,srclusterR33,srclusterR7,srclusterR50
ADAAB0001238	zza22417k06t3.scf|142|177	1	36	TU	cccgcgccgtgggggcgggaacccccgggcgcctgt	srclusterF4266
ADAAB0000975	zza22417k06t3.scf|262|298	9	37	tRNA	caggagatcctgggttcggatcccagcggtgcctcca	srclusterF43
ADAAB0001619	zza22417k06t3.scf|323|356	6	34	tRNA	cgcagcaacctcggtatccgagtcacggcaccaa	srclusterF6,srclusterF12,srclusterF119,srclusterF563,srclusterR12,srclusterR7,srclusterR27,srclusterR50,srclusterR33,srclusterR20
ADAAB0000104	zza22417k06t3.scf|381|413	1	33	tRNA	acaggagatcctgggttcccagcggtgcctcca	srclusterF43
ADAAB0004817	zza22417k07t3.scf|253|289	1	37	tRNA	tccttaggtcgctggttcggctccggctcgaaggaca	srclusterF3368,srclusterF707
ADAAB0001272	zza22417k07t3.scf|370|406	1	37	tRNA	ccgaaaggttggtcgttcgtgcccacccaggacgcca	srclusterR934
ADAAB0002383	zza22417k07t3.scf|431|468	1	38	tRNA	ctcagaggtcgatggatcgtaaccatcctctgctacca	srclusterF860
ADAAB0000143	zza22417k07t3.scf|493|528	1	36	known_miRNA	accagggattgtgggttcgtgtcccacctggggtac	srclusterF2880
ADAAB0003217	zza22417k07t3.scf|553|583	1	31	unmapped	gccgggcgagctggtgaaggctgtctccggc
ADAAB0004091	zza22417k11t3.scf|315|352	1	38	tRNA	gtgagaggtagcgggatcgttgcccgcattctccacca	srclusterR102
ADAAB0002429	zza22417k11t3.scf|377|412	1	36	tRNA	ctgaatccagcgatccgagttcatctcggtggaacc	srclusterF2010,srclusterF2132,srclusterF2065,srclusterR338,srclusterR41,srclusterR1138
ADAAB0002526	zza22417k13t3.scf|202|237	1	36	tRNA	gcaccaggccccgggttcaatccccggcacctccac	srclusterR928,srclusterR175
ADAAB0003627	zza22417k13t3.scf|262|300	2	39	tRNA	ggccgtgatcgtatagtgtttagtactctgcgttgtggc	srclusterF12,srclusterF119,srclusterF563,srclusterF6,srclusterR20,srclusterR27,srclusterR7,srclusterR33,srclusterR12
ADAAB0004266	zza22417k13t3.scf|325|360	1	36	tRNA	taccaggggtcgcgagttcatatctcgctggggcct	srclusterF1255,srclusterR2
ADAAB0002998	zza22417k13t3.scf|385|416	5	32	tRNA	gcccggatagctcagtcggtagggcatcagac	srclusterF379,srclusterF1526,srclusterF4,srclusterF965,srclusterR19,srclusterR31
ADAAB0002202	zza22417k14t3.scf|535|573	1	39	tRNA	cgccaaggtcgcgggttcgttccccgtacggggccacca	srclusterR290
ADAAB0000544	zza22417k16t3.scf|136|173	1	38	tRNA	aggtcccatggtgtaatggttagcactctggactttga	srclusterF856
ADAAB0003918	zza22417k16t3.scf|198|236	3	39	tRNA	ggtgcgagaggtcccgggttcatcccggacgagccccca	srclusterF1236,srclusterR49
ADAAB0005175	zza22417k16t3.scf|495|532	1	38	tRNA	tctgagggtccagggttcaggtccctgttcgggcgtca	srclusterR31
ADAAB0003470	zza22417k17t3.scf|197|234	1	38	known_miRNA	gctggggattgtgggttcgagtcccatctgggtcgcca	srclusterR1
ADAAB0000285	zza22417k24t3.scf|233|270	2	38	tRNA	acgcagcaacctcggttcgtatccgagtcacggcacca	srclusterF563,srclusterF119,srclusterF6,srclusterF12,srclusterR12,srclusterR50,srclusterR7,srclusterR27,srclusterR20,srclusterR33
ADAAB0000278	zza22417k24t3.scf|295|327	1	33	tRNA	acgcagcaacctcggtatccgagtcacggcacc	srclusterF563,srclusterF6,srclusterF12,srclusterF119,srclusterR7,srclusterR27,srclusterR50,srclusterR33,srclusterR20,srclusterR12
ADAAB0001171	zza22417l04t3.scf|139|175	1	37	tRNA	cccagcaacctcggtccgtatccgagtcacggcgcaa	srclusterF6,srclusterF119,srclusterF563,srclusterF12,srclusterR20,srclusterR27,srclusterR33,srclusterR50,srclusterR7,srclusterR12
ADAAB0002795	zza22417l05t3.scf|134|165	1	32	tRNA	gccccagtggcctaatggataaggcactggcc	srclusterF2880,srclusterR162
ADAAB0000313	zza22417l05t3.scf|190|224	1	35	tRNA	acgccaaggtcgcgggttttcccgtacgggccacc	srclusterF1821,srclusterF2265,srclusterF2532,srclusterR290,srclusterR312,srclusterR32
ADAAB0001440	zza22417l15t3.scf|324|358	1	35	tRNA	cgaaaggtcggtggttcgtgcccacccagggacgc	srclusterF2663,srclusterR13,srclusterR793,srclusterR934,srclusterR25
ADAAB0003131	zza22417l22t3.scf|256|287	3	32	tRNA	gcccggctagctcattcggtagagcatgggac	srclusterF5,srclusterF1125,srclusterR37
ADAAB0005852	zza22417m01t3.scf|201|239	1	39	tRNA	tggccgtgatcgtatagtggttagtactctgcgttgtgg	srclusterF119,srclusterF12,srclusterR27,srclusterR33,srclusterR7,srclusterR20,srclusterR12
ADAAB0003774	zza22417m01t3.scf|320|354	1	35	tRNA	ggggatgtagctcagtggtagagcgcgcgcttcgc	srclusterF3042
ADAAB0003374	zza22417m01t3.scf|379|413	2	35	tRNA	gcgggagaccggggttcgattccccgactgggagc	srclusterF691,srclusterF996,srclusterF846,srclusterR347,srclusterR964,srclusterR5,srclusterR17,srclusterR567,srclusterR584,srclusterR70,srclusterR1010,srclusterR62
ADAAB0001550	zza22417m01t3.scf|550|585	1	36	repeat	cgcagcaacctccgttcgtatcccagtttgccccaa	srclusterF4993
ADAAB0003194	zza22417m02t3.scf|137|172	1	36	tRNA	gccgaggttgtgagttcgatcctcacctggacacca	srclusterR398
ADAAB0000066	zza22417m02t3.scf|197|234	1	38	tRNA	aattgagggtacagggttcaagtccctgttcgggcgcc	srclusterF965,srclusterR31
ADAAB0004368	zza22417m02t3.scf|259|294	1	36	tRNA	tcaagaggtccccggttcacatccgggtgccccctc	srclusterF599,srclusterR300,srclusterR159,srclusterR11
ADAAB0001945	zza22417m02t3.scf|319|352	2	34	unmapped	cgcagcaacctcggttcgtatccgagtctgcacc
ADAAB0000644	zza22417m02t3.scf|377|415	2	39	tRNA	atctcagggtcgtgggttcgtgccccacgttgggcgcca	srclusterF11
ADAAB0000222	zza22417m02t3.scf|561|597	1	37	unmapped	acccccggcccgggttcgactcccggtgtgggaacca
ADAAB0000299	zza22417m04t3.scf|199|235	2	37	tRNA	acgccaaggtcgcgggttcgatccccgtacgggccac	srclusterF1821,srclusterF2265,srclusterF2532,srclusterR290,srclusterR32,srclusterR312
ADAAB0004886	zza22417m04t3.scf|260|294	1	35	tRNA	tcgcagcaacctcggttcgaatccgagtcacggca	srclusterF12,srclusterF119,srclusterF563,srclusterF6,srclusterR7,srclusterR33,srclusterR12,srclusterR20,srclusterR27,srclusterR50
ADAAB0003412	zza22417m04t3.scf|319|351	4	33	tRNA	gcgggaggcccgggtttcccggccaatgcacca	srclusterF1800,srclusterF685,srclusterR984
ADAAB0003076	zza22417m04t3.scf|376|407	1	32	tRNA	gcccggctagctcagtcggtagaacatgggac	srclusterF5,srclusterF1125,srclusterR37
ADAAB0005275	zza22417m04t3.scf|432|468	9	37	tRNA	tcttgcgacccgggttcgtttcccgggcggcgcacca	srclusterR827
ADAAB0001148	zza22417m04t3.scf|493|530	1	38	tRNA	cccaaaggttggtggttcgtgcccacccagggacgcca	srclusterR934
ADAAB0000799	zza22417m05t3.scf|430|462	3	33	tRNA	caagaggtccccggttcatccgggtgccccctc	srclusterF599,srclusterR11,srclusterR300,srclusterR159
ADAAB0004457	zza22417m06t3.scf|256|290	1	35	tRNA	tcagaagattgcaggttcgagtcctgccgcggtca	srclusterF2704
ADAAB0002648	zza22417m06t3.scf|375|410	1	36	known_miRNA	gccacggattgtgggttcgggtcccacctggggtac	srclusterF2880
ADAAB0003177	zza22417m06t3.scf|435|473	2	39	tRNA	gcccgtgatcgtatagtggttagtactctgcgttgtggc	srclusterF563,srclusterF12,srclusterF119,srclusterF6,srclusterR33,srclusterR7,srclusterR27,srclusterR12,srclusterR20
ADAAB0001975	zza22417m06t3.scf|498|531	1	34	tRNA	cgcagcaacctcggttctcatccgagtcgcggca	srclusterF563,srclusterF12,srclusterF119,srclusterF6,srclusterR50,srclusterR20,srclusterR27,srclusterR33,srclusterR12,srclusterR7
ADAAB0004494	zza22417m06t3.scf|556|593	1	38	tRNA	tcaggagatcctgggttcgaatcccagcggggcctcca	srclusterF43
ADAAB0002364	zza22417m09t3.scf|431|467	2	37	TU	cgtgggaaatgtggcgtacggaagacccactccccgg	srclusterR1973
ADAAB0001989	zza22417m09t3.scf|492|528	6	37	tRNA	cgcagcaacctcggttggtatccgagtcacggcacca	srclusterF119,srclusterF12,srclusterF563,srclusterF6,srclusterR50,srclusterR7,srclusterR20,srclusterR27,srclusterR33,srclusterR12
ADAAB0001826	zza22417m13t3.scf|140|172	3	33	tRNA	cgcagcaacctcggttcgtatccaagtcacggc	srclusterF119,srclusterF563,srclusterF6,srclusterF12,srclusterR50,srclusterR7,srclusterR20,srclusterR27,srclusterR33,srclusterR12
ADAAB0002694	zza22417m16t3.scf|201|234	1	34	known_miRNA	gccagggattgtgggttcgtcccacctgaggtgc	srclusterR162
ADAAB0002013	zza22417m16t3.scf|315|350	3	36	tRNA	cgcagcaacctcggtttgtatccgagtcacggcacc	srclusterF119,srclusterF563,srclusterF6,srclusterF12,srclusterR12,srclusterR7,srclusterR27,srclusterR33,srclusterR50,srclusterR20
ADAAB0005878	zza22417m16t3.scf|375|410	1	36	known_miRNA	tggggattgtgggttcgtgtcccatctgggtcgcca	srclusterR1
ADAAB0005427	zza22417m16t3.scf|435|471	5	37	tRNA	tgcagcaacctcggttcgtatccgagtctcggcacca	srclusterF119,srclusterF563,srclusterF12,srclusterF6,srclusterR7,srclusterR12,srclusterR27,srclusterR33,srclusterR20,srclusterR50
ADAAB0002230	zza22417m23t3.scf|136|167	1	32	tRNA	cgccccagttgcctaatggataaggcactggc	srclusterF3082
ADAAB0005662	zza22417m23t3.scf|192|229	1	38	tRNA	tgccgaggttgtgagttcgtgcctcacctgtagcacca	srclusterF2742,srclusterF2186,srclusterF17
ADAAB0002880	zza22417m23t3.scf|317|346	1	30	tRNA	gccccgtggcctaatggataaggcattggc	srclusterF133,srclusterF718
ADAAB0000056	zza22417m24t3.scf|254|288	1	35	rRNA	aatcgcgaaggcccgcggcgggtgttgacgcgatg	srclusterF18
ADAAB0000197	zza22417m24t3.scf|313|350	1	38	tRNA	accatgggtcgcgagttcatatctcgctggggcctcca	srclusterR2
ADAAB0005123	zza22417n04t3.scf|194|229	1	36	tRNA	tctgagggtccagggttcaagtccctgttcgggcga	srclusterF4,srclusterF379,srclusterF965,srclusterR19,srclusterR31
ADAAB0001928	zza22417n05t3.scf|137|170	2	34	tRNA	cgcagcaacctcggttcgtatccgagtcactgca	srclusterF12,srclusterF119,srclusterF563,srclusterF6,srclusterR7,srclusterR27,srclusterR50,srclusterR33,srclusterR20,srclusterR12
ADAAB0004490	zza22417n05t3.scf|195|229	2	35	tRNA	tcagcccggatagctcagtcggtagagcatcagac	srclusterR19
ADAAB0003333	zza22417n05t3.scf|372|403	2	32	rRNA	gcgccgctagaggtgaaattcttggaccggcg	srclusterF3463
ADAAB0005823	zza22417n05t3.scf|488|524	1	37	tRNA	tgctccatagctcaggggtagagcactggttttgtaa	srclusterR2,srclusterR994,srclusterR1395
ADAAB0003225	zza22417n05t3.scf|549|582	1	34	tRNA	gccgggctagctcagtcggtagagcatgggactc	srclusterF5,srclusterF1125,srclusterR37
ADAAB0001011	zza22417n09t3.scf|192|227	1	36	rRNA	caggggcgaagccggaggaaactctggtggaggtcc	srclusterF1959
ADAAB0005328	zza22417n15t3.scf|201|236	1	36	tRNA	tgcacgaggtcctgggttcgatccccagtacctcca	srclusterR1072
ADAAB0003734	zza22417n17t3.scf|164|198	1	35	tRNA	ggcttggtctaggggtatgattctcggtttgggta	srclusterR469
ADAAB0002783	zza22417n17t3.scf|340|372	1	33	tRNA	gccccagtggccaatggataaggcactggcgtc	srclusterF2880,srclusterR162
ADAAB0004381	zza22417n18t3.scf|193|230	1	38	tRNA	tcaagaggtccccggttcatattcgggtgccccctcca	srclusterF599,srclusterR159,srclusterR11,srclusterR300
ADAAB0000575	zza22417n18t3.scf|437|475	1	39	tRNA	atccaagggtcgtggcttcgtgccccacgttgggcgcca	srclusterR37
ADAAB0004956	zza22417n18t3.scf|559|595	1	37	unmapped	tctaagggtccagggttcatgtcccttttccggcgct
ADAAB0000440	zza22417n19t3.scf|140|176	4	37	known_miRNA	agccagggattgtgggttcgtgtcccatctggggtgc	srclusterF133
ADAAB0004618	zza22417n19t3.scf|441|476	1	36	tRNA	tcccagggtcgtgggtccgtgccccacgttgggggc	srclusterR37
ADAAB0005423	zza22417n22t3.scf|198|230	1	33	tRNA	tgcagcaacctcggttcgtatccgagtctcggc	srclusterF119,srclusterF6,srclusterF563,srclusterF12,srclusterR20,srclusterR12,srclusterR50,srclusterR7,srclusterR27,srclusterR33
ADAAB0005076	zza22417n22t3.scf|255|291	2	37	tRNA	tctgagggtcagggttcaggtccctgttcgggcgcca	srclusterF965
ADAAB0002250	zza22417o01t3.scf|203|239	3	37	tRNA	cgccgcggcccgggttcgattcccggtcagggaacca	srclusterR1192,srclusterR1683,srclusterR239,srclusterR709
ADAAB0005996	zza22417o01t3.scf|264|299	2	36	tRNA	ttccagggtcgtgggttcgtgccccacgttgggcgc	srclusterR37
ADAAB0000798	zza22417o01t3.scf|324|360	3	37	tRNA	caagaggtccccggttcatatccgggtgccccctcca	srclusterF599,srclusterR300,srclusterR159,srclusterR11
ADAAB0002141	zza22417o04t3.scf|484|517	1	34	tRNA	cgccaagatcgcgggttcgttccccgtacgggcc	srclusterF1821,srclusterF2265,srclusterF2572,srclusterF2615,srclusterF2532,srclusterF2516,srclusterR290,srclusterR312,srclusterR32
ADAAB0000598	zza22417o06t3.scf|138|175	1	38	tRNA	atcccagggtcgtgggttcgtgccccacgttgggcgca	srclusterR37
ADAAB0002809	zza22417o11t3.scf|139|169	12	31	tRNA	gccccagtggcctaatggataaggcattggc	srclusterF133
ADAAB0005835	zza22417o12t3.scf|256|287	1	32	tRNA	tgctttggtctaggggtatgattctcgctttg	srclusterF1890,srclusterF1236,srclusterF2181,srclusterR49,srclusterR560
ADAAB0005086	zza22417o12t3.scf|312|349	1	38	tRNA	tctgagggtccagggctcatgtccctgttcgggcgcca	srclusterF965
ADAAB0005677	zza22417o18t3.scf|136|170	1	35	tRNA	tgccgaggttgtgagttcgttcctcacctgtagca	srclusterR398
ADAAB0001251	zza22417o18t3.scf|257|288	1	32	tRNA	cccgggtagctcagtcggtagagcatgggact	srclusterF1125,srclusterF5,srclusterR37
ADAAB0001447	zza22417o18t3.scf|313|350	1	38	tRNA	cgaaaggttggtggttcgtgcccacccagggacgccat	srclusterR934
ADAAB0001241	zza22417o18t3.scf|375|406	2	32	tRNA	cccggatagctcagtcggtagagcatcagact	srclusterF965,srclusterF4,srclusterF379,srclusterF1526,srclusterR19,srclusterR31
ADAAB0000320	zza22417o18t3.scf|431|468	2	38	tRNA	acgcgggaggcccgggttcgtttcccggccaatgcacc	srclusterF685,srclusterR65
ADAAB0002058	zza22417o20t3.scf|317|353	1	37	tRNA	cgcagcaagctcggttcgtatcccagtcacggcacaa	srclusterF119,srclusterF12,srclusterF6,srclusterR33,srclusterR20,srclusterR27,srclusterR50,srclusterR7,srclusterR12
ADAAB0000217	zza22417o22t3.scf|368|402	1	35	tRNA	acccagtcgatggatcgaaccatcctctgctacca	srclusterF860
ADAAB0001762	zza22417o22t3.scf|482|518	1	37	tRNA	cgcagcaacctcggttcgcatccgagttcagggacca	srclusterF119,srclusterF563,srclusterF6,srclusterF12,srclusterR33,srclusterR20,srclusterR7,srclusterR27,srclusterR12,srclusterR50
ADAAB0003478	zza22417p01t3.scf|137|172	1	36	tRNA	gctggggattgtgggttcgtgtcccatctgggtcgc	srclusterR1
ADAAB0002148	zza22417p05t3.scf|136|173	1	38	tRNA	cgccaaggtcccgggttcgttccccctacgggccacca	srclusterF1821,srclusterF2265,srclusterF2532,srclusterR312,srclusterR32
ADAAB0006140	zza22417p05t3.scf|198|233	1	36	tRNA	tttgcacgcgtgggttcgaatcccatcctcgtcgcc	srclusterF2759
ADAAB0002427	zza22417p06t3.scf|262|296	1	35	tRNA	ctgaaggtcgtgagttcgtcctcacacggggcaca	srclusterR96
ADAAB0003598	zza22417p06t3.scf|321|353	1	33	tRNA	ggccgtgatcgtatagtggttagtactctgcgt	srclusterF6,srclusterF12,srclusterF563,srclusterF119,srclusterR33,srclusterR27,srclusterR7,srclusterR20,srclusterR12
ADAAB0002154	zza22417p08t3.scf|181|217	1	37	tRNA	cgccaaggtcgcggggggttccccgtacgggccaccc	srclusterF1821,srclusterF2265,srclusterF2532,srclusterR312,srclusterR290,srclusterR32
ADAAB0004726	zza22417p09t3.scf|258|289	1	32	tRNA	tccctggtgctctagtggttaggattcggcgc	srclusterF951,srclusterF872,srclusterR1192,srclusterR1683,srclusterR16,srclusterR239,srclusterR4,srclusterR709
ADAAB0001188	zza22417p09t3.scf|374|410	1	37	tRNA	cccaggcggcccgggttcgactcccggtgtgggaacc	srclusterR1075
ADAAB0005497	zza22417p11t3.scf|135|172	1	38	known_miRNA	tgccagggattgtgggttcgtgtcccacctggggtgca	srclusterR162
ADAAB0003038	zza22417p11t3.scf|256|287	1	32	tRNA	gcccggccagctcagtcggtagagcatgggac	srclusterF5,srclusterF1125,srclusterR37
ADAAB0003245	zza22417p11t3.scf|312|344	1	33	tRNA	gcctggatagctcagtcggtagagcatcagact	srclusterR463
ADAAB0004829	zza22417p11t3.scf|369|405	3	37	tRNA	tccttaggtcgctggttcgtttccggctcgaaggacc	srclusterF3368
ADAAB0006074	zza22417p12t3.scf|192|226	1	35	tRNA	ttgccgaggttgtgagttctcctcacctggagcaa	srclusterR398
ADAAB0005736	zza22417p12t3.scf|251|289	3	39	tRNA	tgccgtgatcgtatagtggttagtactctgcgttgtgac	srclusterF6,srclusterR27
ADAAB0005805	zza22417p12t3.scf|437|473	1	37	tRNA	tgcgagaggtcccgggttcatcccggacgagcccccg	srclusterF1236,srclusterR49
ADAAB0005887	zza22417p13t3.scf|138|171	1	34	tRNA	tggtacgattctcgctttgggtgcgagaggtccc	srclusterF2528
ADAAB0005331	zza22417p13t3.scf|196|226	1	31	tRNA	tgcagagtggcgcagcggaagcgtgctgggc	srclusterF1350,srclusterF786,srclusterF860,srclusterR287,srclusterR36,srclusterR59,srclusterR572,srclusterR1239,srclusterR276
ADAAB0002737	zza22417p13t3.scf|309|343	1	35	known_miRNA	gccaggggttgtgggttcgtcccatctggggtgcc	srclusterF133
ADAAB0000108	zza22417p13t3.scf|429|464	1	36	tRNA	acaggagatcctgggttcgaatcccagcggtccctc	srclusterF346,srclusterF43
ADAAB0003268	zza22417p13t3.scf|549|583	2	35	tRNA	gcgagaggtagcgggatcgtgcccgcatcctccac	srclusterF245
ADAAB0002003	zza22417p15t3.scf|363|397	1	35	unmapped	cgcagcaacctcggtttgtatccgagtaatggcac
ADAAB0003604	zza22417p16t3.scf|136|172	4	37	tRNA	ggccgtgatcgtatagtggttagtactctgcgttggc	srclusterF12,srclusterF563,srclusterF6,srclusterF119,srclusterR33,srclusterR7,srclusterR27,srclusterR20,srclusterR12
ADAAB0002515	zza22417p16t3.scf|197|234	1	38	tRNA	gagtccagcgatccgagttcatctcggtggaacctcca	srclusterR41
ADAAB0005372	zza22417p16t3.scf|259|295	1	37	tRNA	tgcagcaacctcggttcgaatccgagtcacggcaccc	srclusterF119,srclusterF563,srclusterF12,srclusterF6,srclusterR12,srclusterR27,srclusterR20,srclusterR33,srclusterR50,srclusterR7
ADAAB0000814	zza22417p17t3.scf|192|230	1	39	tRNA	caatctgagggtccagggttcgtgtccctgttcgggcgc	srclusterF4,srclusterF379,srclusterF965,srclusterR19,srclusterR31
ADAAB0003154	zza22417p17t3.scf|255|286	1	32	tRNA	gcccgggtagctaattcggtagagcatgagac	srclusterF45,srclusterF11,srclusterF3444,srclusterR527,srclusterR1461,srclusterR44
ADAAB0001113	zza22417p17t3.scf|311|347	1	37	tRNA	ccaggggtcgcgagttcagatctagcttgggcctcca	srclusterR2
ADAAB0003195	zza22417p18t3.scf|192|225	1	34	tRNA	gccgaggttgtgagttcgcctcacctggagcacc	srclusterR398
ADAAB0001073	zza22417p18t3.scf|366|398	1	33	tRNA	ccagaggtcgatggatcggaaccatcctctgca	srclusterF786,srclusterF860,srclusterR59,srclusterR36,srclusterR276,srclusterR572,srclusterR1239,srclusterR287
ADAAB0005496	zza22417p18t3.scf|598|634	1	37	known_miRNA	tgccagggattgtgggttcgtgtcccacctggggtgc	srclusterR162
ADAAB0000542	zza22417p22t3.scf|197|231	1	35	tRNA	agggtatgattctcgctttgggtgcgagaggtccc	srclusterF2181,srclusterF1236,srclusterF1890,srclusterR560,srclusterR49
ADAAB0000321	zza22417p22t3.scf|319|357	2	39	tRNA	acgcgggaggcccgggttcgtttcccggccaatgcacca	srclusterF685,srclusterF1800,srclusterR984
ADAAB0005460	zza22418a03t3.scf|253|285	1	33	tRNA	tgcatcaacctcggtatccgagtcacggcacca	srclusterF12,srclusterF119,srclusterF563,srclusterF6,srclusterR50,srclusterR12,srclusterR7,srclusterR33,srclusterR20,srclusterR27
ADAAB0002151	zza22418a03t3.scf|310|345	1	36	unmapped	cgccaaggtcgcgggggggttccccgtacgggccac
ADAAB0001454	zza22418a03t3.scf|549|582	1	34	tRNA	cgaagcaacctcggttcgtatccgagtcacggca	srclusterF563,srclusterF6,srclusterF12,srclusterF119,srclusterR20,srclusterR27,srclusterR33,srclusterR7,srclusterR50,srclusterR12
ADAAB0001060	zza22418a03t3.scf|607|643	1	37	tRNA	ccaagcaacctcggttcgaatccgagtcacggcacaa	srclusterF563
ADAAB0002073	zza22418a04t3.scf|253|283	1	31	tRNA	cgcagcacctcggtatccgagtcacggcacc	srclusterF12,srclusterF6,srclusterF119,srclusterF563,srclusterR7,srclusterR33,srclusterR27,srclusterR20,srclusterR12,srclusterR50
ADAAB0006101	zza22418a04t3.scf|369|406	2	38	tRNA	ttgtgaggtcccgggttcagtccccggcatctccacca	srclusterF3201
ADAAB0005863	zza22418a07t3.scf|307|343	1	37	unmapped	tgggatcctcaactgtgagggatcctcaactgtgagg
ADAAB0005637	zza22418a08t3.scf|190|225	1	36	tRNA	tgccgaggttgtgagttcgtcctcacctgagcacca	srclusterR398
ADAAB0000478	zza22418a08t3.scf|250|283	1	34	tRNA	agcccggctagctcagttggtagagcatgggact	srclusterF5
ADAAB0004548	zza22418a11t3.scf|250|283	1	34	tRNA	tccagcgatccgagttcagatctcggtgggacct	srclusterF856,srclusterR962,srclusterR658,srclusterR788
ADAAB0003850	zza22418a11t3.scf|308|341	1	34	tRNA	gggtatgattctcgctttggatgcgagaggtccc	srclusterF1236,srclusterF2181,srclusterF908,srclusterF1890,srclusterR49,srclusterR560
ADAAB0000588	zza22418a11t3.scf|421|458	1	38	tRNA	atccaggggtcgtgggttcgtgccccacgttgggcgcc	srclusterR37
ADAAB0004443	zza22418a11t3.scf|483|517	2	35	known_miRNA	tcagaagattctaggttctcctggctggctcgcca	srclusterR1244
ADAAB0000202	zza22418a12t3.scf|131|168	1	38	tRNA	acccagaggtcgatggatcgcaaccatcctctgctacc	srclusterF860
ADAAB0003413	zza22418a13t3.scf|254|284	1	31	tRNA	gcgggaggcccggtttcccggccaatgcacc	srclusterF685,srclusterR65
ADAAB0005907	zza22418a13t3.scf|428|461	1	34	tRNA	tggttccatggtgtaatggtgagcactctggact	srclusterF3691
ADAAB0000356	zza22418a15t3.scf|371|406	1	36	repeat	agagaccgcctgggaataccgggtgatgtaggctcc	srclusterF15,srclusterR29,srclusterR273,srclusterR116,srclusterR669,srclusterR1227,srclusterR334,srclusterR1038,srclusterR1611,srclusterR48,srclusterR38,srclusterR884,srclusterR723,srclusterR1285,srclusterR1865,srclusterR587,srclusterR426,srclusterR976,srclusterR1552
ADAAB0004987	zza22418a15t3.scf|486|522	1	37	tRNA	tctcagggtcgtgggttcgggccccacgctgcgcgcc	srclusterF3444,srclusterR44
ADAAB0001152	zza22418a15t3.scf|547|579	1	33	repeat	cccacaaccctcggtatccgagtcacggcacca	srclusterF5871
ADAAB0004197	zza22418a17t3.scf|131|164	1	34	tRNA	gtgtgaggtcccgggttcccctgcatctccacca	srclusterF3201
ADAAB0004924	zza22418a18t3.scf|193|224	1	32	tRNA	tcgcggctatctcagtcgttagagcatgggac	srclusterF5,srclusterF1125,srclusterR37
ADAAB0000997	zza22418a19t3.scf|189|226	2	38	tRNA	caggagatcctgggttcgtatcccagtggggcctccac	srclusterF43
ADAAB0004691	zza22418a20t3.scf|190|220	6	31	tRNA	tcccggatagctcagtcggtagagcatcaga	srclusterF965,srclusterF1526,srclusterF379,srclusterF4,srclusterR31,srclusterR19
ADAAB0000840	zza22418a20t3.scf|245|282	3	38	tRNA	caccgaaaggttggtggttcgtgcccacccagggacgc	srclusterF2663,srclusterR13,srclusterR793,srclusterR25,srclusterR934
ADAAB0004449	zza22418a24t3.scf|192|227	1	36	tRNA	tcagaagattgagggttcgtatcccttcgttgttac	srclusterF927
ADAAB0005898	zza22418a24t3.scf|252|285	1	34	tRNA	tggtatgattctcgcttgggttgcgagaggtccc	srclusterF2528
ADAAB0004738	zza22418a24t3.scf|310|345	1	36	tRNA	tccctggtggtctagtggttaggattcggcgctcac	srclusterF951,srclusterF872,srclusterR4,srclusterR1683,srclusterR239,srclusterR709,srclusterR16,srclusterR1192
ADAAB0004523	zza22418a24t3.scf|494|529	1	36	tRNA	tccaagggtcgtgggttcgggccccatgttgggcgc	srclusterR37
ADAAB0004369	zza22418b02t3.scf|157|194	1	38	tRNA	tcaagaggtccccggttcacatccgggtgccccctcca	srclusterF599,srclusterR159,srclusterR11,srclusterR300
ADAAB0005450	zza22418b02t3.scf|281|313	1	33	repeat	tgcagcaagctcggtatccgagtcactgcacca	srclusterR437
ADAAB0002561	zza22418b02t3.scf|338|374	1	37	tRNA	gcacgaggccccgggttcattccccggcacctccacc	srclusterR175
ADAAB0005259	zza22418b04t3.scf|192|225	1	34	tRNA	tctgtccagggttcaggtccctgttcgggcgcca	srclusterF965
ADAAB0004399	zza22418b04t3.scf|310|345	3	36	tRNA	tcaagaggtccctggttcatccaggtgccccctcca	srclusterR1878
ADAAB0004284	zza22418b04t3.scf|426|462	1	37	rRNA	tacctggttgatcctcccagtagcatatcattgtctc	srclusterF519
ADAAB0004134	zza22418b05t3.scf|317|348	1	32	rRNA	gtggatcgcctcaactgcggcgggcgtcgcgg	srclusterF643
ADAAB0005022	zza22418b06t3.scf|260|295	1	36	tRNA	tctcagtcgtgggttcgtgccccacgttgggcgcca	srclusterF11
ADAAB0000968	zza22418b07t3.scf|194|230	1	37	tRNA	caggagatcctgggttcgaatcccagtgtggcctcca	srclusterF311
ADAAB0001749	zza22418b07t3.scf|433|465	4	33	tRNA	cgcagcaacctcggttcgcatccgagtcacggc	srclusterF12,srclusterF119,srclusterF563,srclusterF6,srclusterR20,srclusterR27,srclusterR33,srclusterR7,srclusterR12,srclusterR50
ADAAB0002226	zza22418b07t3.scf|551|586	1	36	tRNA	cgcccaggtcgcgggttcgatccccgtacgggccac	srclusterF1821,srclusterF2265,srclusterF2532,srclusterR32,srclusterR312,srclusterR290
ADAAB0001010	zza22418b09t3.scf|131|167	1	37	tRNA	caggggatcctgggttcatatcccagcggggcctcca	srclusterF38,srclusterR588,srclusterR814,srclusterR1623
ADAAB0002607	zza22418b09t3.scf|192|227	3	36	tRNA	gcagcaacctcggttcgtatccgagtcacggcacca	srclusterF119,srclusterF563,srclusterF6,srclusterF12,srclusterR12,srclusterR50,srclusterR20,srclusterR27,srclusterR33,srclusterR7
ADAAB0000684	zza22418b12t3.scf|311|349	1	39	tRNA	atctgagggtccagggttcaggtccctgttcgggcgcct	srclusterR31
ADAAB0001750	zza22418b12t3.scf|374|407	3	34	tRNA	cgcagcaacctcggttcgcatccgagtcacggca	srclusterF119,srclusterF563,srclusterF6,srclusterF12,srclusterR33,srclusterR50,srclusterR7,srclusterR12,srclusterR20,srclusterR27
ADAAB0001249	zza22418b12t3.scf|432|461	1	30	tRNA	cccggctagctcagtcggtagagtatgaga	srclusterF45,srclusterF3444,srclusterF11,srclusterR527,srclusterR44,srclusterR1461
ADAAB0005084	zza22418b13t3.scf|129|164	1	36	tRNA	tctgagggtccaggcttcatgtccctgttcggcccc	srclusterF4,srclusterF379,srclusterF965,srclusterR31,srclusterR19
ADAAB0005334	zza22418b13t3.scf|251|286	1	36	tRNA	tgcagagtggcgcagcggaagcgtgctgggcccata	srclusterF1350,srclusterF786,srclusterF860,srclusterR1239,srclusterR276,srclusterR287,srclusterR36,srclusterR59,srclusterR572
ADAAB0001248	zza22418b15t3.scf|190|220	1	31	tRNA	cccggctagctcagtcggtagagcatgggac	srclusterF5,srclusterF1125,srclusterR37
ADAAB0004651	zza22418b17t3.scf|131|167	4	37	tRNA	tcccagggtcgtgggttcgtgccccacgttgggcgcc	srclusterR37
ADAAB0005115	zza22418b18t3.scf|135|171	1	37	tRNA	tctgagggtccagggttaagtccctgttcgggcgcca	srclusterF965
ADAAB0001828	zza22418b18t3.scf|196|230	3	35	tRNA	cgcagcaacctcggttcgtatccaagtcacggcac	srclusterF6,srclusterF12,srclusterF119,srclusterF563,srclusterR50,srclusterR20,srclusterR12,srclusterR7,srclusterR27,srclusterR33
ADAAB0000209	zza22418b18t3.scf|373|411	1	39	tRNA	acccagaggtcgatggatcgtaaccatcctctgctacca	srclusterF860
ADAAB0003261	zza22418b19t3.scf|171|206	6	36	tRNA	gcgagaggtagcgggatcggtgcccgcatcctccac	srclusterF245
ADAAB0002186	zza22418b19t3.scf|231|266	1	36	tRNA	cgccaaggtcgcgggttcgtccccgtacgggccaca	srclusterF1821,srclusterF2532,srclusterR312
ADAAB0006042	zza22418b19t3.scf|291|327	1	37	tRNA	ttctgagggtccagggttcaggtccctgttcgggcca	srclusterF965,srclusterF4,srclusterF379,srclusterR31,srclusterR19
ADAAB0004519	zza22418b19t3.scf|352|387	1	36	rRNA	tcatcgcgaaggcccgcggcgggtgttgacgcgatg	srclusterF18
ADAAB0001607	zza22418c02t3.scf|316|349	1	34	intergenic	cgcagcaacctcggtatccgagtcacgcaccaat	srclusterF4539
ADAAB0001449	zza22418c02t3.scf|544|581	1	38	tRNA	cgaaaggtttggtggttcgggcccacccagggacgcca	srclusterR934
ADAAB0003756	zza22418c03t3.scf|135|167	1	33	known_miRNA	gggccagtggcgcaatggataacgcgtctgact	srclusterF20,srclusterF1189,srclusterF1209,srclusterF1231,srclusterF1254,srclusterF1128,srclusterF3,srclusterF79,srclusterR1688,srclusterR1746,srclusterR1244
ADAAB0001908	zza22418c03t3.scf|192|228	5	37	tRNA	cgcagcaacctcggttcgtatccgagtcacggcacta	srclusterF6
ADAAB0004261	zza22418c03t3.scf|309|346	1	38	tRNA	tacaggagatcctgggttcggatcccagcggtgcctcc	srclusterF43
ADAAB0002788	zza22418c03t3.scf|431|463	1	33	tRNA	gccccagtggcctaatggataaggcactgccct	srclusterF2880,srclusterR162
ADAAB0003668	zza22418c03t3.scf|549|578	1	30	tRNA	ggctccatagctcaggggttaaagcactgg	srclusterR1395,srclusterR2,srclusterR994
ADAAB0003557	zza22418c07t3.scf|191|222	1	32	tRNA	ggccgcctagctcagtcggtagagcatgggac	srclusterF5,srclusterF1125,srclusterR37
ADAAB0001474	zza22418c07t3.scf|247|281	1	35	tRNA	cgagaggtagcgggatcgttgcccgcattctccac	srclusterR102
ADAAB0005280	zza22418c07t3.scf|430|466	1	37	tRNA	tgaagcaacctcggttcgtatccgagtcacggcacca	srclusterF6,srclusterF12,srclusterF119,srclusterF563,srclusterR12,srclusterR7,srclusterR27,srclusterR33,srclusterR50,srclusterR20
ADAAB0001287	zza22418c08t3.scf|133|168	9	36	tRNA	ccgaaaggttggtggttcgagcccacccagggacgc	srclusterF2663,srclusterR793,srclusterR934,srclusterR25,srclusterR13
ADAAB0005948	zza22418c08t3.scf|193|228	1	36	snRNA	tgtggtagtgggggactgcgttcgcgctttccccta	srclusterF994,srclusterF1252,srclusterF1517,srclusterR46,srclusterR453,srclusterR54,srclusterR1150,srclusterR1173
ADAAB0005202	zza22418c08t3.scf|253|288	3	36	tRNA	tctgagggtccagggttcatgtccctgttcggcgcc	srclusterF4,srclusterF379,srclusterF965,srclusterR31,srclusterR19
ADAAB0003361	zza22418c09t3.scf|134|169	6	36	tRNA	gcgggagaccggggttcaattccccgacggggagcc	srclusterF2201
ADAAB0002284	zza22418c09t3.scf|194|230	1	37	tRNA	cgcggcaacctcggttcgtatccgagtcacggcacca	srclusterF6,srclusterF119,srclusterF563,srclusterF12,srclusterR50,srclusterR7,srclusterR20,srclusterR27,srclusterR33,srclusterR12
ADAAB0000505	zza22418c09t3.scf|491|529	1	39	tRNA	agccgtgattgtatagtggttagtactgtgcgttgtgtc	srclusterF563,srclusterF6,srclusterF119,srclusterF12,srclusterR20,srclusterR27,srclusterR33,srclusterR12,srclusterR7
ADAAB0003438	zza22418c10t3.scf|133|166	1	34	snoRNA	gctctgtgatgaaccccatgcgcgtcatctgagc	srclusterF9
ADAAB0001347	zza22418c10t3.scf|252|289	1	38	tRNA	ccgaaaggttggtggttcgtgcccactcagggacgcca	srclusterR934
ADAAB0002147	zza22418c12t3.scf|193|228	1	36	tRNA	cgccaaggtcacgggttcgttccccgtacgggccac	srclusterF1821,srclusterF2265,srclusterF2532,srclusterR312,srclusterR290,srclusterR32
ADAAB0003626	zza22418c12t3.scf|366|403	1	38	tRNA	ggccgtgatcgtatagtgttagtactctgcgttgtggc	srclusterF12,srclusterF119,srclusterF563,srclusterF6,srclusterR33,srclusterR20,srclusterR12,srclusterR7,srclusterR27
ADAAB0006020	zza22418c13t3.scf|193|227	1	35	rRNA	ttcctcccggggctacgcctgtctgagcgtcgctt	srclusterF99
ADAAB0000779	zza22418c13t3.scf|374|411	1	38	tRNA	caacaagaggtccctggttcatccgggtgccccctcca	srclusterR388
ADAAB0003200	zza22418c14t3.scf|248|284	1	37	tRNA	gccgaggttgtgagttcgtgcctcacctggagcacca	srclusterF2186,srclusterF17,srclusterF2742
ADAAB0000937	zza22418c14t3.scf|365|398	2	34	tRNA	caggagatcctggggtatcccagcggtgcctcca	srclusterF43
ADAAB0005880	zza22418c14t3.scf|536|566	2	31	rRNA	tggggggcccaagtccttctgatcgaggccc	srclusterF438
ADAAB0005191	zza22418c15t3.scf|201|236	1	36	tRNA	tctgagggtccagggttcagtccctgttcgggcgcc	srclusterF965,srclusterR31
ADAAB0004957	zza22418c15t3.scf|261|296	1	36	tRNA	tctaagggtccagggttcatgtcccttttcgggcgc	srclusterF4,srclusterF379,srclusterF965,srclusterR31,srclusterR19
ADAAB0003091	zza22418c16t3.scf|192|225	12	34	tRNA	gcccggctagctcagtcggtagagcatgagactc	srclusterF11,srclusterF45,srclusterF3444,srclusterR527,srclusterR44
ADAAB0003513	zza22418c16t3.scf|372|410	1	39	tRNA	ggcagtgattgtatagtggttagtactttgcgttgtggc	srclusterF6,srclusterF119,srclusterF563,srclusterF12,srclusterR7,srclusterR12,srclusterR33,srclusterR20,srclusterR27
ADAAB0003013	zza22418c16t3.scf|435|466	1	32	tRNA	gcccggatagctcattcggtagagcatcagac	srclusterF965,srclusterF1526,srclusterF4,srclusterF379,srclusterR31,srclusterR19
ADAAB0000021	zza22418c16t3.scf|491|526	1	36	tRNA	aacccgaggttgtgagttcgatcctcacctggagca	srclusterR398
ADAAB0006016	zza22418c17t3.scf|399|432	1	34	rRNA	ttcctcccggggctaagcctgttttagcgttcgc	srclusterF99
ADAAB0005588	zza22418c20t3.scf|135|172	4	38	tRNA	tgccgaggttgtgagttcgagcctcacctggagcacca	srclusterF2186,srclusterF2742,srclusterF17
ADAAB0000893	zza22418c21t3.scf|131|163	5	33	tRNA	cagcccggatagctcagtcggtagagcatcaga	srclusterF379,srclusterF965,srclusterR19,srclusterR31
ADAAB0002906	zza22418c21t3.scf|426|456	1	31	tRNA	gcccgatagctcagtgggtaaagcatcagac	srclusterF379,srclusterF218,srclusterF965,srclusterF1526,srclusterF4,srclusterR31,srclusterR19
ADAAB0003491	zza22418c21t3.scf|481|513	1	33	unmapped	ggagaggtggcagagtggtcgaatgtaccgcac
ADAAB0004906	zza22418c21t3.scf|538|568	2	31	rRNA	tcgcgaaggcccgcggcgggtgttgacccga	srclusterF18
ADAAB0004048	zza22418c21t3.scf|593|625	1	33	tRNA	gtcaggattgccgaatggtctaaggggccagac	srclusterF3737,srclusterF3680,srclusterR966,srclusterR792,srclusterR1108
ADAAB0002172	zza22418c22t3.scf|193|230	4	38	tRNA	cgccaaggtcgcgggttcgatccccgtacgggccacca	srclusterR290
ADAAB0005108	zza22418c22t3.scf|255|291	1	37	tRNA	tctgagggtccagggtccatgtccctgttcgggcgca	srclusterF4,srclusterF379,srclusterF965,srclusterR31,srclusterR19
ADAAB0004790	zza22418c23t3.scf|134|165	1	32	rRNA	tcctcccggggctatgcctgtctgagcgtcgc	srclusterF99
ADAAB0001117	zza22418c23t3.scf|362|398	1	37	tRNA	ccaggggtcgcgagttcagatctcgctggtgcctcca	srclusterR2
ADAAB0002443	zza22418c24t3.scf|188|219	1	32	TU	ctgcaggctcctccaaggcagggtccctgtgg	srclusterR522
ADAAB0000851	zza22418c24t3.scf|297|334	3	38	tRNA	cacgccaaggtcgcgggttcgttccccgtacgggccac	srclusterF1821,srclusterF2265,srclusterF2532,srclusterR312,srclusterR32,srclusterR290
ADAAB0000603	zza22418c24t3.scf|539|577	1	39	tRNA	atcccagggtcgtgggtttcgggccccacgttgggcgcc	srclusterR37
ADAAB0000774	zza22418d03t3.scf|155|191	1	37	tRNA	caaaaccaggggtcgcgagatctcgctggggcctcca	srclusterR2
ADAAB0004973	zza22418d03t3.scf|445|478	1	34	tRNA	tctcagggtcctgggtgccccacgttgggcgcca	srclusterF11,srclusterF506,srclusterF2760
ADAAB0000225	zza22418d04t3.scf|357|388	1	32	tRNA	acccggatatctcagtcggtagagcatcagac	srclusterF379,srclusterF965,srclusterF1526,srclusterF4,srclusterR19,srclusterR31
ADAAB0003512	zza22418d04t3.scf|413|444	1	32	repeat	ggcagtaacctctgattggagtcaaggcacca	srclusterR4526
ADAAB0000930	zza22418d04t3.scf|469|501	1	33	repeat	caggagatcaagggttcgtatccgatcggtgcc	srclusterF5899
ADAAB0001288	zza22418d06t3.scf|189|225	8	37	tRNA	ccgaaaggttggtggttcgagcccacccagggacgcc	srclusterF2663,srclusterR13,srclusterR793,srclusterR934,srclusterR25
ADAAB0000914	zza22418d07t3.scf|135|167	1	33	tRNA	cagcccggctagctcagtcggtagagcttgaga	srclusterF3444
ADAAB0005904	zza22418d07t3.scf|192|224	1	33	intergenic	tggtggttagctcagttgggagagcaccagcct	srclusterR2863
ADAAB0005556	zza22418d08t3.scf|255|292	1	38	tRNA	tgccgaggttgtgagtccgtgcctcacctggagcacca	srclusterF17,srclusterF2186,srclusterF2742
ADAAB0003770	zza22418d11t3.scf|252|282	1	31	tRNA	ggggatgtagctcagtggtagagcacatgct	srclusterF1029,srclusterF483,srclusterF1066,srclusterF785,srclusterR88,srclusterR206,srclusterR51,srclusterR775
ADAAB0004078	zza22418d11t3.scf|307|344	1	38	tRNA	gtgagaggtagcgggatcgatgcccgcattctccacca	srclusterR102
ADAAB0003552	zza22418d11t3.scf|369|407	1	39	tRNA	ggccctgatcgtatagtggttagtactctgcgttgtggc	srclusterF119,srclusterF563,srclusterF12,srclusterF6,srclusterR20,srclusterR12,srclusterR7,srclusterR33,srclusterR27
ADAAB0004054	zza22418d12t3.scf|193|229	1	37	unmapped	gtcccgagcttctgatttcgtgcctcacctagagcac
ADAAB0000213	zza22418d13t3.scf|131|167	2	37	tRNA	acccaggcggcccgggttcgactcccggtgtgggaac	srclusterR1075
ADAAB0006090	zza22418d13t3.scf|192|223	1	32	TU	ttgggcagctggtgatcgttgtcccggcgccc	srclusterF1884
ADAAB0000354	zza22418d13t3.scf|248|281	1	34	tRNA	agacccagtgcctaatggataaggcatcagcctc	srclusterR1
ADAAB0003157	zza22418d13t3.scf|366|397	1	32	tRNA	gcccgggtagctcagtcggtagagcatgagac	srclusterF11,srclusterF3444,srclusterF45,srclusterR1461,srclusterR44,srclusterR527
ADAAB0006123	zza22418d13t3.scf|483|518	1	36	tRNA	tttgagggtccagggttcaggtccctgttcgcgcca	srclusterF4,srclusterF379,srclusterF965,srclusterR19,srclusterR31
ADAAB0001452	zza22418d13t3.scf|543|574	1	32	tRNA	cgaagcaacctcggatccgagtcacggcacca	srclusterF6,srclusterF12,srclusterF119,srclusterF563,srclusterR20,srclusterR27,srclusterR12,srclusterR50,srclusterR7,srclusterR33
ADAAB0005158	zza22418d14t3.scf|130|162	2	33	tRNA	tctgagggtccagggttcaggtccctgttcggg	srclusterF965,srclusterF4,srclusterF379,srclusterR31,srclusterR19
ADAAB0000165	zza22418d14t3.scf|308|343	1	36	tRNA	accaggggtcgcgagttcatatctcgctgggcctcc	srclusterR2
ADAAB0002489	zza22418d16t3.scf|188|219	1	32	rRNA	gaccggctccgggacggccgggaaggcccgga	srclusterF1702
ADAAB0000785	zza22418d16t3.scf|244|281	1	38	tRNA	caaccaggggtcgcgagttcaaatctcgctggggcctc	srclusterR2
ADAAB0000156	zza22418d16t3.scf|368|404	1	37	tRNA	accaggggtcgcgagttcaatctcgctggggcctcca	srclusterR2
ADAAB0000936	zza22418d16t3.scf|429|462	1	34	tRNA	caggagatcctggggtatcccagcggggcctcca	srclusterF43
ADAAB0004988	zza22418d16t3.scf|542|579	1	38	tRNA	tctcagggtcgtgggttcgggccccacgttcggcgcca	srclusterF11
ADAAB0001212	zza22418d17t3.scf|195|228	5	34	unmapped	cccccccatcgcctctcccgaggtgcgtggcggg
ADAAB0004129	zza22418d18t3.scf|250|286	1	37	tRNA	gtgccgaggttgtgagtttgtgcctcacctggagcac	srclusterF17,srclusterF2186,srclusterF2742
ADAAB0006006	zza22418d18t3.scf|371|404	1	34	tRNA	ttcccagtggcctaatggataaggcactggcttc	srclusterF2880,srclusterR162
ADAAB0003595	zza22418d22t3.scf|194|232	1	39	tRNA	ggccgtgatcgtatagtggttagtactctgccttgtgcc	srclusterF12,srclusterF6,srclusterF119,srclusterF563,srclusterR27,srclusterR7,srclusterR12,srclusterR33,srclusterR20
ADAAB0002693	zza22418d24t3.scf|132|165	1	34	known_miRNA	gccagggattgtgggttcgtcccacccggggtac	srclusterF718
ADAAB0004122	zza22418d24t3.scf|309|345	1	37	tRNA	gtgccgaggttgtgagttcgtgcctcacctgcagcac	srclusterF2742,srclusterF17,srclusterF2186
ADAAB0001332	zza22418d24t3.scf|370|405	1	36	tRNA	ccgaaaggttggtggttcgtgcccacccagggacga	srclusterF2663,srclusterR934,srclusterR1561,srclusterR13,srclusterR793,srclusterR1549,srclusterR25
ADAAB0001482	zza22418e04t3.scf|368|403	1	36	unmapped	cgaggtgtagcgcagcctggtagcgcactaccttgg
ADAAB0002652	zza22418e08t3.scf|130|165	1	36	tRNA	gccagcccggctagctcagtcggtagagcatgggac	srclusterF5
ADAAB0002120	zza22418e08t3.scf|250|283	1	34	tRNA	cgcagtaacctcggttcgtatcccagtcacggca	srclusterF119,srclusterF563,srclusterF6,srclusterF12,srclusterR20,srclusterR7,srclusterR27,srclusterR12,srclusterR50,srclusterR33
ADAAB0005590	zza22418e08t3.scf|428|463	6	36	tRNA	tgccgaggttgtgagttcgatcctcacctggagcac	srclusterR398
ADAAB0004076	zza22418e11t3.scf|305|340	1	36	tRNA	gtgagaggtagcgagatcggtgcccgcattctccac	srclusterF4088,srclusterR102
ADAAB0003171	zza22418e11t3.scf|365|396	1	32	tRNA	gcccgtctagctcagtcggtagagcatcagac	srclusterF11,srclusterF379,srclusterF45,srclusterF1526,srclusterF4,srclusterF3444,srclusterF965,srclusterR527,srclusterR1461,srclusterR19,srclusterR31,srclusterR44
ADAAB0001904	zza22418e12t3.scf|173|209	2	37	tRNA	cgcagcaacctcggttcgtatccgagtcacggcaccc	srclusterF119,srclusterF563,srclusterF12,srclusterF6,srclusterR7,srclusterR33,srclusterR27,srclusterR20,srclusterR12,srclusterR50
ADAAB0000860	zza22418e13t3.scf|131|163	1	33	TU	cactcccaacccttgtaccagtggtggggggac	srclusterR5668
ADAAB0001964	zza22418e14t3.scf|249|283	1	35	tRNA	cgcagcaacctcggttcgtatctgagtcacggcat	srclusterF119,srclusterR7,srclusterR20
ADAAB0006043	zza22418e14t3.scf|365|403	6	39	tRNA	ttctgagggtccagggttcaggtccctgttcgggcgcca	srclusterF965
ADAAB0003142	zza22418e20t3.scf|134|170	1	37	tRNA	gcccggctatctcagtcggtagagcatgagactctta	srclusterF11,srclusterF3444,srclusterF45,srclusterR527,srclusterR44
ADAAB0005998	zza22418e22t3.scf|133|168	1	36	tRNA	ttccagggtcgtgggttcgtgccccacgttgggcgg	srclusterF1125
ADAAB0005443	zza22418e22t3.scf|193|223	1	31	unmapped	tgcagcaacctcgtatccgagtcacccacca
ADAAB0005692	zza22418e22t3.scf|310|340	1	31	unmapped	tgccgaggttgtgggtgcctcaccttgagca
ADAAB0002343	zza22418f01t3.scf|128|164	1	37	tRNA	cgtagcaacctcggttcgaatccgagtcacggcacca	srclusterF119,srclusterF6,srclusterF12,srclusterF563,srclusterR27,srclusterR7,srclusterR33,srclusterR12,srclusterR50,srclusterR20
ADAAB0006091	zza22418f01t3.scf|189|222	1	34	rRNA	ttgggcgccgcgaggcgtccagtgcggtaacgcg	srclusterF390
ADAAB0002328	zza22418f01t3.scf|247|282	2	36	tRNA	cgggaggcccgggttcgtttcccggccaatgcacca	srclusterF1800,srclusterF685,srclusterR984
ADAAB0000361	zza22418f01t3.scf|307|344	2	38	tRNA	agcacgaggccccgggttcaatccccggcacctccacc	srclusterR175
ADAAB0001725	zza22418f02t3.scf|250|286	2	37	tRNA	cgcagcaacctcggttcgaatccgagtcacgggacca	srclusterF6,srclusterF12,srclusterF119,srclusterF563,srclusterR12,srclusterR20,srclusterR27,srclusterR50,srclusterR7,srclusterR33
ADAAB0001071	zza22418f02t3.scf|311|341	1	31	tRNA	ccagaggtcgatggatcgaaaccatcctctg	srclusterF786,srclusterF860,srclusterR59,srclusterR36,srclusterR572,srclusterR287,srclusterR276,srclusterR1239
ADAAB0003967	zza22418f03t3.scf|180|217	1	38	tRNA	gtactgagggtccagggttcatgtccctgttcgggcgc	srclusterF965,srclusterF4,srclusterF379,srclusterR19,srclusterR31
ADAAB0004111	zza22418f03t3.scf|242|274	1	33	tRNA	gtgccgaggttgtgagtgcctcacctggagcac	srclusterF209,srclusterF2186,srclusterF17,srclusterF2742
ADAAB0004871	zza22418f03t3.scf|355|390	1	36	tRNA	tcgaaaggttggtggttcgtgcccacccagggactc	srclusterF2663,srclusterR13,srclusterR793,srclusterR25,srclusterR934
ADAAB0005628	zza22418f03t3.scf|472|507	2	36	tRNA	tgccgaggttgtgagttcggtcctcacctggagcaa	srclusterR398
ADAAB0003293	zza22418f03t3.scf|532|567	2	36	tRNA	gcgagaggtagtgggatcggtgcccacatcctccac	srclusterF245
ADAAB0000353	zza22418f03t3.scf|592|624	1	33	tRNA	agaagagttgcgcagcggaagcgtgctggcccc	srclusterF1350,srclusterF860,srclusterF786,srclusterR287,srclusterR59,srclusterR36,srclusterR572,srclusterR1239,srclusterR276
ADAAB0003311	zza22418f04t3.scf|194|229	1	36	tRNA	gcgagaggtcccgggttcatatcccggacgagcccc	srclusterF2528,srclusterF908,srclusterF1236,srclusterR49
ADAAB0005231	zza22418f04t3.scf|376|406	2	31	tRNA	tctgagggtccaggtccctgttcgggcgcca	srclusterF965
ADAAB0004458	zza22418f04t3.scf|489|526	2	38	tRNA	tcagaagattgcaggttcgagtcctgccgcggtcgcca	srclusterF2704
ADAAB0004286	zza22418f04t3.scf|551|584	1	34	tRNA	tacgccaaggtcgcgggttccccgtacgggccac	srclusterF2265,srclusterF1821,srclusterF2532,srclusterR312,srclusterR32,srclusterR290
ADAAB0003696	zza22418f05t3.scf|127|158	1	32	tRNA	ggctccatggtgtaatggtagcactctggact	srclusterF989,srclusterF1002,srclusterF943,srclusterF1014,srclusterF954,srclusterF964,srclusterF2010,srclusterF2065,srclusterF2132,srclusterF3564,srclusterF3691,srclusterF984,srclusterR658,srclusterR1368,srclusterR1138,srclusterR788,srclusterR901,srclusterR338,srclusterR41,srclusterR962,srclusterR556
ADAAB0003694	zza22418f05t3.scf|238|275	1	38	intergenic	ggctccatggcttagctggttaaagccctgcttcgtaa	srclusterF203
ADAAB0000388	zza22418f05t3.scf|300|334	1	35	tRNA	agcagcaacctcggttcgtatccgagtcacggcaa	srclusterF12,srclusterF563,srclusterR12,srclusterR50
ADAAB0003140	zza22418f05t3.scf|478|510	1	33	tRNA	gcccggctagttcagtcggtagagcatgggact	srclusterF5,srclusterF1125,srclusterR37
ADAAB0000442	zza22418f08t3.scf|490|526	1	37	known_miRNA	agccagggattgttggttcgtgtcccacctggggtac	srclusterF2880
ADAAB0000633	zza22418f09t3.scf|190|222	3	33	tRNA	atctcagggtcgtgggtgccccacgttgggcgc	srclusterF3444,srclusterR44
ADAAB0000163	zza22418f13t3.scf|248|285	5	38	tRNA	accaggggtcgcgagttcagatctcgctggggcctcca	srclusterR2
ADAAB0005935	zza22418f13t3.scf|310|346	1	37	tRNA	tgtgaggtcccgggttcattccccggcatctccacca	srclusterF3201
ADAAB0002371	zza22418f15t3.scf|133|166	1	34	known_miRNA	ctaagccagggattgtgggtcccatctagggtgc	srclusterF133
ADAAB0000300	zza22418f15t3.scf|247|285	3	39	tRNA	acgccaaggtcgcgggttcgatccccgtacgggccacca	srclusterR290
ADAAB0001119	zza22418f15t3.scf|310|342	2	33	tRNA	ccaggggtcgcgagttcatatctcgctggggcc	srclusterF1255,srclusterR2
ADAAB0005837	zza22418f15t3.scf|423|456	1	34	TU	tggacgggagcggccgcgggtgcgcgtctctcgg	srclusterR5218
ADAAB0002862	zza22418f16t3.scf|563|596	1	34	rRNA	gcccccggcgcgccgggctcgggtcttcccggag	srclusterF3304
ADAAB0001301	zza22418f17t3.scf|125|159	4	35	tRNA	ccgaaaggttggtggttcgggcccacccagggacg	srclusterF2663,srclusterR25,srclusterR1549,srclusterR934,srclusterR1561,srclusterR13,srclusterR793
ADAAB0004250	zza22418f18t3.scf|275|305	1	31	snRNA	taattttttgaggccttgttccgacaaggct	srclusterF2220
ADAAB0000027	zza22418f19t3.scf|126|162	1	37	tRNA	aacgccaaggtcgcgggttccccccgtacgggccacc	srclusterF1821,srclusterF2265,srclusterF2532,srclusterR312,srclusterR32,srclusterR290
ADAAB0002736	zza22418f19t3.scf|425|460	1	36	tRNA	gccaggggtcgcgagttcatatctcgctggggcctc	srclusterR2
ADAAB0000168	zza22418f20t3.scf|254|289	1	36	tRNA	accaggggtcgcgagttcatatctcgctggggccta	srclusterF1255,srclusterR2
ADAAB0001670	zza22418f20t3.scf|375|410	1	36	tRNA	cgcagcaacctcggttcatccgagtcacggcaccca	srclusterF12,srclusterF6,srclusterF119,srclusterF563,srclusterR7,srclusterR50,srclusterR33,srclusterR27,srclusterR20,srclusterR12
ADAAB0001299	zza22418f21t3.scf|132|163	1	32	tRNA	ccgaaaggttggtggttcgggcccacccaggg	srclusterF2663,srclusterR13,srclusterR793,srclusterR1549,srclusterR934,srclusterR25,srclusterR1561
ADAAB0003913	zza22418f21t3.scf|543|581	3	39	tRNA	ggtcgtgatcgtatagtggttagtactctgcgttgtggc	srclusterF119,srclusterF563,srclusterF6,srclusterF12,srclusterR20,srclusterR27,srclusterR12,srclusterR7,srclusterR33
ADAAB0001871	zza22418f22t3.scf|256|287	2	32	tRNA	cgcagcaacctcggttcgtatccgagtcacga	srclusterF12,srclusterF119,srclusterF563,srclusterF6,srclusterR12,srclusterR7,srclusterR33,srclusterR27,srclusterR50,srclusterR20
ADAAB0004363	zza22418f22t3.scf|495|530	1	36	tRNA	tcaagaggtccccggttaatatccgggtgccccctc	srclusterF599,srclusterR300,srclusterR159,srclusterR11
ADAAB0000946	zza22418f23t3.scf|423|459	3	37	tRNA	caggagatcctgggttcatatcccagcggggcctcca	srclusterF43
ADAAB0002553	zza22418f24t3.scf|372|407	1	36	tRNA	gcacgaggccccgggttcaatccccgtcacctccac	srclusterR175,srclusterR928
ADAAB0005270	zza22418g01t3.scf|133|169	1	37	tRNA	tcttgcgacccgggttcgattcccgggcggcgcacca	srclusterR827
ADAAB0002666	zza22418g01t3.scf|252|285	1	34	tRNA	gccagggattgtgggtgtcccacctggggtacca	srclusterR256
ADAAB0001790	zza22418g02t3.scf|134|171	2	38	tRNA	cgcagcaacctcggttcggatccgagtcacggcaccaa	srclusterF119,srclusterF563,srclusterF12,srclusterF6,srclusterR33,srclusterR50,srclusterR7,srclusterR12,srclusterR27,srclusterR20
ADAAB0003130	zza22418g02t3.scf|196|227	2	32	tRNA	gcccggctagctcagttggtagagcatgggac	srclusterF5,srclusterF1125,srclusterR37
ADAAB0003806	zza22418g02t3.scf|252|285	1	34	tRNA	gggggtatagctcagtggtagagcatttgattgc	srclusterF599,srclusterR191,srclusterR300,srclusterR11,srclusterR159,srclusterR388
ADAAB0000268	zza22418g02t3.scf|310|345	1	36	tRNA	acgaaaggttggtggttcaggcccacccagggacgc	srclusterF2663,srclusterR13,srclusterR793,srclusterR934,srclusterR25
ADAAB0005663	zza22418g02t3.scf|370|408	1	39	tRNA	tgccgaggttgtgagttcgtgcctcacgtggagcacctc	srclusterF2186,srclusterF2742,srclusterF17
ADAAB0004420	zza22418g04t3.scf|498|533	1	36	repeat	tcagaagattcagggttcgtttcctggctggctcgc	srclusterR3110
ADAAB0000983	zza22418g06t3.scf|127|159	1	33	tRNA	caggagatcctgggttcgtatcccagcggggcc	srclusterF38,srclusterR1623,srclusterR588,srclusterR814
ADAAB0002199	zza22418g06t3.scf|184|220	8	37	tRNA	cgccaaggtcgcgggttcgttccccgtacgggccacc	srclusterF2532,srclusterF1821,srclusterF2265,srclusterR290,srclusterR32,srclusterR312
ADAAB0004478	zza22418g07t3.scf|131|166	1	36	known_miRNA	tcagaaggttccaggttcgactcctggctggctcgc	srclusterF20,srclusterF3,srclusterF79
ADAAB0001951	zza22418g07t3.scf|315|350	1	36	tRNA	cgcagcaacctcggttcgtatccgattcacgcacca	srclusterF119,srclusterF563,srclusterF12,srclusterF6,srclusterR33,srclusterR20,srclusterR27,srclusterR7,srclusterR12,srclusterR50
ADAAB0005748	zza22418g09t3.scf|189|222	1	34	tRNA	tgccgtgatcgtatagtgttagtactctgcgttg	srclusterF6,srclusterR27
ADAAB0005896	zza22418g09t3.scf|371|404	1	34	tRNA	tggtatgattctcgcttcgggtgcgagaggtccc	srclusterF1608,srclusterF2724,srclusterR1315
ADAAB0001481	zza22418g10t3.scf|126|161	1	36	unmapped	cgagggggtcacaggttcaatccctgtcgcgtccac
ADAAB0005693	zza22418g10t3.scf|186|218	1	33	tRNA	tgccgaggttgtgggttcgcctcacctggagca	srclusterF209,srclusterF2186,srclusterF2742,srclusterF17,srclusterR398
ADAAB0003156	zza22418g11t3.scf|128|159	3	32	tRNA	gcccgggtagctcagtcggtagagcatcagac	srclusterF965,srclusterF379,srclusterF1526,srclusterF4,srclusterR31,srclusterR19,srclusterR483
ADAAB0005647	zza22418g11t3.scf|365|402	1	38	tRNA	tgccgaggttgtgagttcgtgcctcacctgcagcacca	srclusterF2186,srclusterF2742,srclusterF17
ADAAB0004899	zza22418g11t3.scf|427|464	1	38	known_miRNA	tcgccagggattgtgggttcgtgtcccatctggggtgc	srclusterF133
ADAAB0001731	zza22418g11t3.scf|489|522	1	34	tRNA	cgcagcaacctcggttcgaatccgagtcactgca	srclusterF119,srclusterF563,srclusterF12,srclusterF6,srclusterR27,srclusterR33,srclusterR7,srclusterR50,srclusterR20,srclusterR12
ADAAB0001009	zza22418g11t3.scf|547|577	1	31	repeat	cagggctccagagtcattcaagggagtcttg	srclusterR1757
ADAAB0000724	zza22418g12t3.scf|132|167	1	36	tRNA	atgccgaggttgtgagttcgatcctcacctggagca	srclusterR398
ADAAB0004208	zza22418g12t3.scf|251|288	1	38	tRNA	gtgtgaggtcctgggttcattccccggcatctccacca	srclusterF3201
ADAAB0004615	zza22418g12t3.scf|313|349	1	37	tRNA	tcccagggtcgtggattcgggccccacgttgggcgcc	srclusterR37
ADAAB0006075	zza22418g12t3.scf|437|467	2	31	rRNA	ttgcgaaggcccgcggcgggtgttgacgcga	srclusterF18
ADAAB0002231	zza22418g13t3.scf|129|163	1	35	tRNA	cgcccgactagctcagtgggtagagcatgggactc	srclusterR37
ADAAB0002444	zza22418g13t3.scf|188|224	2	37	tRNA	ctgccgaggttgtgagttcgtgcctcacctggagcac	srclusterF2742,srclusterF2186,srclusterF17
ADAAB0000597	zza22418g15t3.scf|128|164	5	37	tRNA	atcccagggtcgtgggttcgtgccccacgttgggcgc	srclusterR37
ADAAB0003183	zza22418g17t3.scf|360|390	1	31	tRNA	gccctagtggcctaatggataaggcactggc	srclusterF2880,srclusterR162
ADAAB0005962	zza22418g18t3.scf|125|162	1	38	tRNA	ttaatctcagggtcgtgggttcgggccccacgttgggc	srclusterF5,srclusterF45,srclusterF11,srclusterF3444,srclusterR44,srclusterR1719,srclusterR527
ADAAB0004695	zza22418g19t3.scf|188|219	1	32	tRNA	tcccggatagctcagtcggtagagcatgagac	srclusterF965,srclusterF11,srclusterF379,srclusterF45,srclusterF1526,srclusterF4,srclusterF3444,srclusterR19,srclusterR527,srclusterR31,srclusterR1461,srclusterR44
ADAAB0003875	zza22418g20t3.scf|125|157	1	33	snRNA	ggtagtgggggactgcgttcgcgctctccccta	srclusterF994,srclusterF1252,srclusterF1517,srclusterR46,srclusterR453,srclusterR1150,srclusterR1173,srclusterR54
ADAAB0003676	zza22418g20t3.scf|244|275	2	32	tRNA	ggctccatagctcaggggttagagcactggtc	srclusterR1395,srclusterR2,srclusterR994
ADAAB0004009	zza22418g20t3.scf|417|453	1	37	tRNA	gtatgaggccccgggttcggtccccggcatccccacc	srclusterF483,srclusterR206,srclusterR51
ADAAB0006099	zza22418g20t3.scf|478|513	1	36	tRNA	ttgtgaggtcccgggttcagtccccggcatctccac	srclusterF3201
ADAAB0006025	zza22418h04t3.scf|135|168	1	34	tRNA	ttcgccaaggtcgcgggttccccgtacgggccaa	srclusterF2516
ADAAB0001987	zza22418h05t3.scf|131|165	3	35	tRNA	cgcagcaacctcggttggtatccgagtcacggcac	srclusterF119,srclusterF563,srclusterF12,srclusterF6,srclusterR7,srclusterR33,srclusterR27,srclusterR20,srclusterR12,srclusterR50
ADAAB0001450	zza22418h05t3.scf|190|224	1	35	tRNA	cgaaatcctgggttcgtatcccagcagtgcctcca	srclusterF43
ADAAB0002743	zza22418h07t3.scf|311|345	1	35	tRNA	gcccaagtgccctaatggataaggcactggcttcc	srclusterF2880,srclusterR162
ADAAB0005347	zza22418h07t3.scf|370|401	1	32	unmapped	tgcagcaacctcggtatccgagtcaagcacca
ADAAB0000791	zza22418h12t3.scf|133|168	1	36	tRNA	caaccgaagatcgcgggtaccccgtccgtgcctcca	srclusterF226
ADAAB0003590	zza22418h12t3.scf|371|409	2	39	tRNA	ggccgtgatcgtatagtggttagtaccctgcgttgtggc	srclusterF119,srclusterF6,srclusterF563,srclusterF12,srclusterR12,srclusterR20,srclusterR33,srclusterR7,srclusterR27
ADAAB0005433	zza22418h12t3.scf|490|521	1	32	tRNA	tgcagcaacctcggttcgtccgagtcacggca	srclusterF6,srclusterF119,srclusterF563,srclusterF12,srclusterR50,srclusterR20,srclusterR27,srclusterR33,srclusterR7,srclusterR12
ADAAB0000939	zza22418h15t3.scf|136|168	3	33	tRNA	caggagatcctgggtatcccagcggtgcctcca	srclusterF43
ADAAB0004531	zza22418h15t3.scf|193|230	1	38	tRNA	tccagaggttctgggttcgtgtcccagcagagatgcca	srclusterR1497
ADAAB0003322	zza22418h15t3.scf|255|290	1	36	known_miRNA	gcgccagggattgcgggttcgtcccacctggggtgc	srclusterR162
ADAAB0005850	zza22418h16t3.scf|254|292	1	39	tRNA	tggccgtatcgtatagtggttagtactctgcgttgtggc	srclusterF119,srclusterF12,srclusterR20,srclusterR27,srclusterR33,srclusterR12,srclusterR7
ADAAB0001894	zza22418h16t3.scf|381|417	8	37	tRNA	cgcagcaacctcggttcgtatccgagtcacggcacaa	srclusterF563
ADAAB0003226	zza22418h16t3.scf|442|473	1	32	tRNA	gccgggctaggtcagtcggtagagcatgggac	srclusterF5,srclusterF1125,srclusterR37
ADAAB0000585	zza22418h17t3.scf|131|168	1	38	tRNA	atccagcgatccgagttcatatctcggtgggacctcca	srclusterF856
ADAAB0002436	zza22418h18t3.scf|134|168	1	35	tRNA	ctgagggtccagggttcaggtccctgttcgggcgc	srclusterF4,srclusterF379,srclusterF965,srclusterR19,srclusterR31
ADAAB0004318	zza22418h18t3.scf|494|524	1	31	snRNA	tagtgggggactgcgttcgcgctcctccctg	srclusterF994,srclusterF1252,srclusterF1517,srclusterR46,srclusterR453,srclusterR1150,srclusterR1173,srclusterR54
ADAAB0001493	zza22418h18t3.scf|549|580	1	32	tRNA	cgcacaacctcggtatccgagtcacggcacca	srclusterF12,srclusterF119,srclusterF563,srclusterF6,srclusterR7,srclusterR33,srclusterR20,srclusterR50,srclusterR27,srclusterR12
ADAAB0005658	zza22418h21t3.scf|135|170	1	36	tRNA	tgccgaggttgtgagttcgtgcctcacctggagcat	srclusterF2742,srclusterF2186
ADAAB0002317	zza22418h21t3.scf|256|289	2	34	rRNA	cggctcgtgcgtcgatgaagaacgcagctagctg	srclusterF31
ADAAB0004887	zza22418h21t3.scf|314|351	1	38	tRNA	tcgcagcaacctcggttcgaatccgagtcacggcacca	srclusterF6,srclusterF12,srclusterF119,srclusterF563,srclusterR12,srclusterR7,srclusterR27,srclusterR50,srclusterR33,srclusterR20
ADAAB0002390	zza22418h23t3.scf|133|169	4	37	tRNA	ctcagcaacctcggttcgtatccgagtcacggcacca	srclusterF563,srclusterF119,srclusterF6,srclusterF12,srclusterR27,srclusterR20,srclusterR33,srclusterR12,srclusterR50,srclusterR7
ADAAB0001491	zza22418h24t3.scf|132|169	1	38	tRNA	cgcaacaacctcggttcgtattcgagtcacggcaccaa	srclusterF12,srclusterF119,srclusterF563,srclusterF6,srclusterR7,srclusterR27,srclusterR33,srclusterR20,srclusterR12,srclusterR50
ADAAB0002289	zza22418i02t3.scf|134|169	1	36	tRNA	cgcgggaggcccgggttcgtttcccggccaatgcac	srclusterF685,srclusterR65
ADAAB0003523	zza22418i02t3.scf|313|344	1	32	tRNA	ggcccagtggcctaatggataaggcactggct	srclusterF2880,srclusterR162
ADAAB0004796	zza22418i02t3.scf|427|459	1	33	rRNA	tcctcctggggctacgcctgtctgagcgtcgct	srclusterF99
ADAAB0000682	zza22418i03t3.scf|135|172	5	38	tRNA	atctgagggtccagggttcaggtccctgttcgggcgcc	srclusterF965,srclusterR31
ADAAB0002968	zza22418i03t3.scf|255|287	4	33	tRNA	gcccggatagctcagtcggtagagcatcagaca	srclusterF965,srclusterF379,srclusterF1526,srclusterF4,srclusterR31,srclusterR19
ADAAB0002402	zza22418i05t3.scf|133|164	2	32	TU	ctcccgccttttttcccggcggcgggagaaca	srclusterR1852,srclusterR1938
ADAAB0001925	zza22418i06t3.scf|182|217	2	36	tRNA	cgcagcaacctcggttcgtatccgagtcacgtcacc	srclusterF119,srclusterF563,srclusterF6,srclusterF12,srclusterR50,srclusterR7,srclusterR27,srclusterR20,srclusterR12,srclusterR33
ADAAB0001499	zza22418i06t3.scf|301|331	1	31	tRNA	cgcaccaacctcggtatccgagtcacggcac	srclusterF12,srclusterF119,srclusterF563,srclusterF6,srclusterR12,srclusterR7,srclusterR27,srclusterR50,srclusterR33,srclusterR20
ADAAB0005465	zza22418i06t3.scf|356|389	1	34	tRNA	tgcatgaggtcctgggggatccccagaatctcca	srclusterR61
ADAAB0003936	zza22418i06t3.scf|414|447	1	34	tRNA	ggttccatggtgtaatggttagcactctggaatc	srclusterF2010,srclusterF2065,srclusterF2132,srclusterF3564,srclusterR1138,srclusterR338,srclusterR41
ADAAB0003188	zza22418i10t3.scf|130|162	1	33	tRNA	gccctgatagctcagtcggtagagcatcggact	srclusterF379,srclusterF1526,srclusterF965,srclusterF4,srclusterR31,srclusterR19
ADAAB0004462	zza22418i10t3.scf|250|284	2	35	tRNA	tcagaagattgcaggttcggtcctgccgcggtcgc	srclusterF2704
ADAAB0002167	zza22418i11t3.scf|186|220	2	35	tRNA	cgccaaggtcgcgggttccccgtacgggccaccaa	srclusterR290
ADAAB0001973	zza22418i14t3.scf|213|245	1	33	tRNA	cgcagcaacctcggttctatccgagtcacggca	srclusterF12,srclusterF119,srclusterF6,srclusterF563,srclusterR33,srclusterR7,srclusterR12,srclusterR50,srclusterR20,srclusterR27
ADAAB0002367	zza22418i14t3.scf|450|479	1	30	snRNA	cgtgggggactgcgttcgcgctctcccctg	srclusterF994,srclusterF1252,srclusterF1517,srclusterR1150,srclusterR46,srclusterR453,srclusterR54,srclusterR1173
ADAAB0002447	zza22418i15t3.scf|416|453	1	38	tRNA	ctgccgaggttgtgagttcgttcctcacctggagcacc	srclusterR398
ADAAB0002302	zza22418i16t3.scf|132|166	1	35	tRNA	cggagcaacctcggttcatccgagtcacggcacca	srclusterF119,srclusterF563,srclusterF12,srclusterF6,srclusterR33,srclusterR20,srclusterR27,srclusterR50,srclusterR7,srclusterR12
ADAAB0000879	zza22418i18t3.scf|483|517	1	35	intergenic	cagcaggcactcccagggagggctcctgcttgctg	srclusterR6546
ADAAB0003047	zza22418i20t3.scf|188|219	1	32	tRNA	gcccggctacctcagtcggtagagcatgggac	srclusterF1125,srclusterF5,srclusterR37
ADAAB0005385	zza22418i20t3.scf|301|335	1	35	unmapped	tgcagcaacctcggttcgcatccgagtctgcacca
ADAAB0004540	zza22418i21t3.scf|188|224	2	37	tRNA	tccagcgatccgagttcaaatctcggtggaacctcca	srclusterR41
ADAAB0003234	zza22418i21t3.scf|309|341	1	33	TU	gcctaggtccggccccagcgcaccggcagtggc	srclusterR3981
ADAAB0002234	zza22418i23t3.scf|133|164	1	32	rRNA	cgcccgggggcccgaggtgggatcccgaggcc	srclusterF1546
ADAAB0001734	zza22418j02t3.scf|134|167	1	34	tRNA	cgcagcaacctcggttcgaatccgagtcatggca	srclusterF12,srclusterF119,srclusterF563,srclusterF6,srclusterR27,srclusterR7,srclusterR50,srclusterR12,srclusterR20,srclusterR33
ADAAB0002434	zza22418j02t3.scf|252|284	1	33	tRNA	ctgagggtccagggttcaggtccctgttcgggc	srclusterF4,srclusterF379,srclusterF965,srclusterR31,srclusterR19
ADAAB0003215	zza22418j02t3.scf|427|458	1	32	tRNA	gccgggatagctcagtcggtagagcatgggac	srclusterF5,srclusterF1125,srclusterR37
ADAAB0004073	zza22418j03t3.scf|132|167	1	36	tRNA	gtgagagctagcgggatcggtgcccgcattctccac	srclusterR102
ADAAB0003122	zza22418j03t3.scf|315|346	3	32	tRNA	gcccggctagctcagtcggtatagcatgggac	srclusterF5,srclusterF1125,srclusterR37
ADAAB0000938	zza22418j04t3.scf|302|333	1	32	tRNA	caggagatcctgggtatcccagcggtcctcca	srclusterF43
ADAAB0005890	zza22418j04t3.scf|476|509	1	34	snRNA	tggtagtgggggactgcgtccgcgctttcccctt	srclusterR550,srclusterR4093
ADAAB0002978	zza22418j05t3.scf|132|163	5	32	tRNA	gcccggatagctcagtcggtagagcatcaggc	srclusterF965,srclusterF379,srclusterF1526,srclusterF4,srclusterR31,srclusterR19
ADAAB0000395	zza22418j05t3.scf|188|222	1	35	tRNA	agcagttgacccgggttcgtttcccggccaacgca	srclusterF2930,srclusterF2886,srclusterF2983,srclusterR1620,srclusterR1414,srclusterR215,srclusterR64,srclusterR1818
ADAAB0005429	zza22418j05t3.scf|247|283	1	37	tRNA	tgcagcaacctcggttcgtatccgagtctcggcacct	srclusterF563,srclusterF12,srclusterF119,srclusterF6,srclusterR27,srclusterR12,srclusterR20,srclusterR33,srclusterR50,srclusterR7
ADAAB0004279	zza22418j05t3.scf|432|465	1	34	tRNA	taccgaggttgtgagttcgttcctcacctgtagc	srclusterR398
ADAAB0003276	zza22418j06t3.scf|191|227	3	37	tRNA	gcgagaggtagcgggatcgttgcccgcatcctccacc	srclusterF245
ADAAB0002847	zza22418j06t3.scf|490|523	2	34	tRNA	gccccagttgcctaatggataaggcattggcttc	srclusterF3082,srclusterF133,srclusterF657
ADAAB0000154	zza22418j06t3.scf|548|583	3	36	tRNA	accaggggtcgcgagttcaaatctcgctggggcctc	srclusterR2
ADAAB0001741	zza22418j07t3.scf|191|224	1	34	tRNA	cgcagcaacctcggttcgatccgagtcaccacca	srclusterF563,srclusterF6,srclusterF12,srclusterF119,srclusterR20,srclusterR27,srclusterR50,srclusterR33,srclusterR7,srclusterR12
ADAAB0000525	zza22418j10t3.scf|191|221	1	31	tRNA	aggccctatagctcaggggttagagcactgg	srclusterF1255
ADAAB0002562	zza22418j10t3.scf|363|400	1	38	tRNA	gcacgaggccccgggttcattccccggcacctccacca	srclusterR175
ADAAB0004374	zza22418j11t3.scf|130|163	1	34	tRNA	tcaagaggtccccggttcatatccgggtgccccc	srclusterF599,srclusterF628,srclusterF1468,srclusterR1884,srclusterR159,srclusterR908,srclusterR1795,srclusterR11,srclusterR300
ADAAB0005340	zza22418j11t3.scf|188|220	1	33	repeat	tgcagcaacctcggatccgagtcacggcaccaa	srclusterR437
ADAAB0000586	zza22418j11t3.scf|245|280	3	36	tRNA	atccagcgatccgagttcatctcggtggaacctcca	srclusterR41
ADAAB0002430	zza22418j11t3.scf|305|342	1	38	tRNA	ctgaatccagcgatccgagttcatctcggtggaacctc	srclusterF2010,srclusterF2132,srclusterF2065,srclusterR1138,srclusterR41,srclusterR338
ADAAB0001655	zza22418j11t3.scf|367|399	1	33	tRNA	cgcagcaacctcggtgtccgagtcacggcacca	srclusterF6,srclusterF119,srclusterF563,srclusterF12,srclusterR50,srclusterR7,srclusterR12,srclusterR20,srclusterR27,srclusterR33
ADAAB0003817	zza22418j12t3.scf|194|228	3	35	tRNA	ggggtatgattctcgcttcgggtgcgagaggtccc	srclusterF1608,srclusterF2724,srclusterR1315
ADAAB0002959	zza22418j13t3.scf|250|280	4	31	tRNA	gcccggatagctcagtcggtagagcatcaaa	srclusterF1526,srclusterF379,srclusterF965,srclusterF4,srclusterR19,srclusterR31
ADAAB0003809	zza22418j14t3.scf|131|167	1	37	tRNA	gggggtgtagctcagtggtagagcgcatgctttgcgt	srclusterR434,srclusterR835,srclusterR949
ADAAB0004939	zza22418j14t3.scf|253|290	1	38	tRNA	tcgtagcaacctcggttcgtatccgagtcacggcacca	srclusterF119,srclusterF6,srclusterF563,srclusterF12,srclusterR7,srclusterR50,srclusterR33,srclusterR20,srclusterR27,srclusterR12
ADAAB0001385	zza22418j14t3.scf|315|352	3	38	tRNA	ccgcagcaacctcggttcggatccgagtcacggcacca	srclusterF563,srclusterF6,srclusterF12,srclusterF119,srclusterR20,srclusterR27,srclusterR33,srclusterR7,srclusterR50,srclusterR12
ADAAB0001590	zza22418j15t3.scf|131|167	1	37	tRNA	cgcagcaacctcggctcggatccgagtcacggcacca	srclusterF12,srclusterF563,srclusterF119,srclusterF6,srclusterR7,srclusterR33,srclusterR50,srclusterR20,srclusterR27,srclusterR12
ADAAB0001705	zza22418j16t3.scf|188|221	3	34	tRNA	cgcagcaacctcggttcgaatccgagtcacggaa	srclusterF563,srclusterF6,srclusterF119,srclusterF12,srclusterR50,srclusterR20,srclusterR12,srclusterR33,srclusterR7,srclusterR27
ADAAB0000078	zza22418j17t3.scf|133|168	1	36	tRNA	acaagaggtccctggttcatccgggtgccccctcca	srclusterR388
ADAAB0004267	zza22418j17t3.scf|193|227	1	35	tRNA	taccaggggtcgcgagttcatctcgctggggcctc	srclusterR2
ADAAB0003533	zza22418j17t3.scf|315|347	1	33	tRNA	ggccccattgtgtaatggttagcactctggact	srclusterR962,srclusterR658,srclusterR788
ADAAB0004555	zza22418j17t3.scf|372|404	4	33	tRNA	tccagcgatccgagttcatatctcggtggaacc	srclusterF2010,srclusterF2132,srclusterF2065,srclusterR41,srclusterR338
ADAAB0000483	zza22418j23t3.scf|186|219	1	34	tRNA	agccgaggttgtgagttcgggcctcacctggaga	srclusterF2186,srclusterF2742,srclusterF17
ADAAB0002379	zza22418j24t3.scf|135|172	1	38	tRNA	ctagtggttaggattcggcgctctcaccgccgcggccc	srclusterF951,srclusterF872,srclusterR16,srclusterR239,srclusterR4,srclusterR709,srclusterR1192,srclusterR1683
ADAAB0004345	zza22418j24t3.scf|314|348	1	35	tRNA	tatgaggctccaggtttcaagtccctgttctacac	srclusterF753,srclusterF965,srclusterF4,srclusterF379,srclusterR320,srclusterR2010,srclusterR31,srclusterR19,srclusterR6525
ADAAB0005603	zza22418j24t3.scf|373|409	1	37	tRNA	tgccgaggttgtgagttcgctcctcacctggagcacc	srclusterR398
ADAAB0001587	zza22418j24t3.scf|546|578	1	33	repeat	cgcagcaacctcggcatccgagtcacgtcacca	srclusterR437
ADAAB0001485	zza22418k04t3.scf|134|171	1	38	tRNA	cgcaaaggtcgcgggttcggtccccgtacgggccacca	srclusterR290
ADAAB0004765	zza22418k04t3.scf|196|234	1	39	tRNA	tccgaaaggttggtggttcgtgcccacccagggacgcca	srclusterR934
ADAAB0003860	zza22418k06t3.scf|133|165	1	33	tRNA	gggtccatggtgtaatggttagcactctggact	srclusterF2065,srclusterF3564,srclusterF2010,srclusterF2132,srclusterR1138,srclusterR338,srclusterR41
ADAAB0002913	zza22418k06t3.scf|190|223	1	34	tRNA	gcccgcctagctcagtcggtagagcatgagactc	srclusterF45,srclusterF3444,srclusterF11,srclusterR527,srclusterR44
ADAAB0003810	zza22418k06t3.scf|420|454	3	35	tRNA	gggggtgtagctcagtggtagagcgcgtgcttggc	srclusterF2728,srclusterF2746,srclusterF2801,srclusterF2470,srclusterR928,srclusterR175
ADAAB0000460	zza22418k06t3.scf|479|511	1	33	tRNA	agcccgcatagctcagtcggtagagcatcagac	srclusterF965,srclusterF379,srclusterR19,srclusterR31
ADAAB0002605	zza22418k07t3.scf|134|166	1	33	tRNA	gcagcaacctcggttcgtatccgagtcacggca	srclusterF119,srclusterF563,srclusterF6,srclusterF12,srclusterR33,srclusterR50,srclusterR7,srclusterR27,srclusterR12,srclusterR20
ADAAB0003583	zza22418k09t3.scf|129|167	1	39	tRNA	ggccgtgatcgaatagtggttagtactctgcgttgtggc	srclusterF563,srclusterF12,srclusterF119,srclusterF6,srclusterR20,srclusterR27,srclusterR33,srclusterR7,srclusterR12
ADAAB0005593	zza22418k09t3.scf|305|342	4	38	tRNA	tgccgaggttgtgagttcgatcctcacctggagcacca	srclusterR398
ADAAB0002860	zza22418k09t3.scf|423|453	1	31	TU	gccccccctaatggataaggcactggcttcc	srclusterF6413
ADAAB0000151	zza22418k11t3.scf|129|164	1	36	tRNA	accaggggtcgcgagttatatctcgctggggcctcc	srclusterR2
ADAAB0004814	zza22418k12t3.scf|127|162	1	36	tRNA	tccttaggtcgctggttcggatccggctcgaaggac	srclusterF707
ADAAB0002961	zza22418k12t3.scf|243|276	1	34	tRNA	gcccggatagctcagtcggtagagcatcaaacaa	srclusterF379,srclusterF965,srclusterF4,srclusterF1526,srclusterR19,srclusterR31
ADAAB0001650	zza22418k13t3.scf|375|408	1	34	tRNA	cgcagcaacctcggtcgtatccgagtcacgccac	srclusterF119,srclusterF563,srclusterF6,srclusterF12,srclusterR12,srclusterR7,srclusterR33,srclusterR27,srclusterR50,srclusterR20
ADAAB0003978	zza22418k13t3.scf|433|469	1	37	tRNA	gtatgaggcaccgggttcgtttcccggcatctccacc	srclusterF483,srclusterR206,srclusterR51
ADAAB0001723	zza22418k18t3.scf|189|222	1	34	tRNA	cgcagcaacctcggttcgaatccgagtcacggcc	srclusterF119,srclusterF563,srclusterF6,srclusterF12,srclusterR50,srclusterR7,srclusterR27,srclusterR20,srclusterR12,srclusterR33
ADAAB0003904	zza22418l08t3.scf|130|162	1	33	tRNA	ggtcccatggtgtaatggttagcactttggact	srclusterF1446,srclusterF856
ADAAB0000754	zza22418l09t3.scf|131|165	1	35	tRNA	atgctcccatggtgtaatggttagcactctggact	srclusterF1446
ADAAB0000837	zza22418l09t3.scf|307|344	1	38	tRNA	caccgaaaggttggtggttcggcccacccagggacgcc	srclusterF2663,srclusterR793,srclusterR25,srclusterR13,srclusterR934
ADAAB0001224	zza22418l09t3.scf|369|400	2	32	tRNA	ccccggatagctcagtcggtagagcatcagac	srclusterF965,srclusterF379,srclusterF1526,srclusterF4,srclusterR19,srclusterR31
ADAAB0002946	zza22418l10t3.scf|135|166	1	32	tRNA	gcccggatagctcagtcggtaaagcgtcatac	srclusterF965,srclusterF1526,srclusterF4,srclusterF379,srclusterR19,srclusterR31
ADAAB0004947	zza22418l10t3.scf|312|348	1	37	tRNA	tctaagggtccagggtccaggtccctgttcgggcgca	srclusterF379,srclusterF965,srclusterF4,srclusterR19,srclusterR31
ADAAB0005961	zza22418l10t3.scf|496|532	1	37	snRNA	ttaagctaattttttgaggcctttttccgacaagggt	srclusterF2220
ADAAB0001907	zza22418l11t3.scf|135|170	3	36	tRNA	cgcagcaacctcggttcgtatccgagtcacggcact	srclusterF119,srclusterF6,srclusterF12,srclusterR50,srclusterR20,srclusterR12,srclusterR7
ADAAB0000565	zza22418l11t3.scf|195|229	1	35	tRNA	agttgacccgggttcgtttcccggccaacgcacca	srclusterR1818,srclusterR1620,srclusterR1414,srclusterR64
ADAAB0001271	zza22418l11t3.scf|316|351	1	36	tRNA	ccgaaaggttggtcgttcgggcccacccagggacga	srclusterF2663,srclusterR1561,srclusterR13,srclusterR793,srclusterR1549,srclusterR25,srclusterR934
ADAAB0004950	zza22418l17t3.scf|498|532	1	35	tRNA	tctaagggtccagggttcaggtccctgttcaggca	srclusterR320
ADAAB0002956	zza22418l17t3.scf|557|587	1	31	tRNA	gcccggatagctcagtcggtagagcataaga	srclusterF379,srclusterF965,srclusterF1526,srclusterF4,srclusterR31,srclusterR19
ADAAB0001468	zza22418l18t3.scf|133|170	6	38	rRNA	cgactcttagcggtggatcactcggctcgtgcgtcgat	srclusterF31
ADAAB0004162	zza22418l18t3.scf|195|232	3	38	tRNA	gtgtgaggtcccgggttcaatccccggcatctccacca	srclusterF3201
ADAAB0003167	zza22418l18t3.scf|257|287	2	31	tRNA	gcccgtatagctcagtcggtagagcatcaga	srclusterF379,srclusterF1526,srclusterF4,srclusterF965,srclusterR19,srclusterR31
ADAAB0005214	zza22418l19t3.scf|134|172	2	39	tRNA	tctgagggtccagggttcatgtccctgttcgggcgccaa	srclusterF965
ADAAB0001716	zza22418l21t3.scf|253|290	3	38	tRNA	cgcagcaacctcggttcgaatccgagtcacggcaccat	srclusterF119,srclusterF12,srclusterF563,srclusterF6,srclusterR50,srclusterR20,srclusterR12,srclusterR33,srclusterR7,srclusterR27
ADAAB0004566	zza22418l21t3.scf|315|348	2	34	tRNA	tccagcgatccgagttcatctcggtggaacctcc	srclusterR41,srclusterR1138
ADAAB0004100	zza22418l21t3.scf|373|404	1	32	tRNA	gtgagaggtagcgggtgcccgcattctccacc	srclusterR102
ADAAB0000623	zza22418l21t3.scf|429|460	1	32	rRNA	atcgcgaaggccctcggcgggtgttgacgcga	srclusterF18
ADAAB0003556	zza22418l23t3.scf|196|232	1	37	tRNA	ggccgaggttgtgagttcgttcctcacctggagcacc	srclusterR398
ADAAB0001548	zza22418l24t3.scf|133|165	1	33	tRNA	cgcagcaacctccgtatccgagtcacggcacca	srclusterF119,srclusterF563,srclusterF6,srclusterF12,srclusterR12,srclusterR20,srclusterR27,srclusterR33,srclusterR50,srclusterR7
ADAAB0004559	zza22418l24t3.scf|190|226	9	37	tRNA	tccagcgatccgagttcatatctcggtggaacctcca	srclusterR41
ADAAB0005349	zza22418l24t3.scf|313|344	1	32	unmapped	tgcagcaacctcggtatccgagtcacgcacca
ADAAB0004547	zza22418l24t3.scf|369|405	5	37	tRNA	tccagcgatccgagttcagatctcggtggaacctcca	srclusterR41
ADAAB0002134	zza22418l24t3.scf|430|465	1	36	tRNA	cgcatcaacctcggttcgtatccgagtcacggcacc	srclusterF119,srclusterF563,srclusterF6,srclusterF12,srclusterR50,srclusterR20,srclusterR12,srclusterR7,srclusterR27,srclusterR33
ADAAB0000114	zza22418l24t3.scf|490|527	4	38	tRNA	acaggagatcctgggttcggatcccagcggtgcctcca	srclusterF43
ADAAB0002324	zza22418l24t3.scf|552|585	1	34	tRNA	cgggagaccggggttcgattcctcgacggggagc	srclusterF691,srclusterF996,srclusterF846,srclusterR70,srclusterR567,srclusterR584,srclusterR62,srclusterR347,srclusterR964,srclusterR1010,srclusterR5,srclusterR17
ADAAB0005016	zza22418m04t3.scf|130|167	1	38	tRNA	tctcagggtcgtgggttcgtgcctcacgttgggcccca	srclusterF3444,srclusterR44
ADAAB0003274	zza22418m05t3.scf|133|167	2	35	tRNA	gcgagaggtagcgggatcgttgcccgcatcctcca	srclusterF1227,srclusterF245
ADAAB0003191	zza22418m05t3.scf|192|225	2	34	snoRNA	gccctgtgatgaaccccatgcgtgtcatctgagc	srclusterF9
ADAAB0005151	zza22418m05t3.scf|250|285	1	36	tRNA	tctgagggtccagggttcaggtccctgttcggacgc	srclusterF965,srclusterF4,srclusterF379,srclusterR31,srclusterR19
ADAAB0002529	zza22418m05t3.scf|310|346	1	37	tRNA	gcacgagaccccgggttcaatccccggcacctccacc	srclusterR175
ADAAB0001023	zza22418m05t3.scf|371|402	1	32	tRNA	cagttgacccgggttcgattcccggccaacgc	srclusterF2930,srclusterF2983,srclusterF2886,srclusterR1414,srclusterR215,srclusterR64,srclusterR1818,srclusterR1620
ADAAB0001000	zza22418m07t3.scf|140|176	1	37	tRNA	caggagatcctgggtttggctcccagtggggcctcca	srclusterR1099
ADAAB0004608	zza22418m07t3.scf|433|468	1	36	tRNA	tcccagggtcgagggctcgggccccacgttgggcgt	srclusterF1125,srclusterR37
ADAAB0001730	zza22418m08t3.scf|134|170	2	37	tRNA	cgcagcaacctcggttcgaatccgagtcacgtcacca	srclusterF119,srclusterF563,srclusterF6,srclusterF12,srclusterR20,srclusterR50,srclusterR33,srclusterR7,srclusterR27,srclusterR12
ADAAB0003029	zza22418m08t3.scf|195|226	1	32	tRNA	gcccggatgatcctcagtggtctggggtgcag	srclusterR1065
ADAAB0004440	zza22418m08t3.scf|251|286	1	36	known_miRNA	tcagaagattctaggttcggctcctggctggctcgc	srclusterR1244,srclusterR1027
ADAAB0001878	zza22418m08t3.scf|311|345	9	35	tRNA	cgcagcaacctcggttcgtatccgagtcacgcacc	srclusterF6,srclusterF119,srclusterF563,srclusterF12,srclusterR20,srclusterR27,srclusterR33,srclusterR12,srclusterR50,srclusterR7
ADAAB0005054	zza22418m09t3.scf|190|227	1	38	tRNA	tctgaggctccagggttcaagtccctgttcgggcgcca	srclusterF965
ADAAB0001594	zza22418m11t3.scf|312|348	2	37	tRNA	cgcagcaacctcggctcgtatccgagtcacggcacca	srclusterF6,srclusterF119,srclusterF563,srclusterF12,srclusterR27,srclusterR33,srclusterR20,srclusterR50,srclusterR7,srclusterR12
ADAAB0002049	zza22418m11t3.scf|373|407	1	35	tRNA	cgcagcaacttcggttcggatccgagtcacggcac	srclusterF119,srclusterF6,srclusterF563,srclusterF12,srclusterR7,srclusterR33,srclusterR20,srclusterR27,srclusterR50,srclusterR12
ADAAB0002322	zza22418m14t3.scf|133|166	1	34	tRNA	cgggagaccggggttcgattccccgacggggagc	srclusterF846,srclusterF996,srclusterF691,srclusterR347,srclusterR964,srclusterR584,srclusterR62,srclusterR5,srclusterR17,srclusterR1010,srclusterR70,srclusterR567
ADAAB0003316	zza22418m14t3.scf|191|227	1	37	tRNA	gcgagaggtcccgggttcatcccggacgagcccccat	srclusterF1236,srclusterF2493,srclusterR49
ADAAB0005332	zza22418m14t3.scf|315|346	1	32	tRNA	tgcagagtggcgcagcggaagcgtgctgggcc	srclusterF1350,srclusterF786,srclusterF860,srclusterR287,srclusterR36,srclusterR59,srclusterR572,srclusterR1239,srclusterR276
ADAAB0004888	zza22418m14t3.scf|427|464	1	38	tRNA	tcgcagcaacctcggttcgcatccgagtcgcggcacca	srclusterF119,srclusterF563,srclusterF6,srclusterF12,srclusterR20,srclusterR27,srclusterR33,srclusterR50,srclusterR7,srclusterR12
ADAAB0000735	zza22418m14t3.scf|549|584	2	36	tRNA	atgccgaggttgtgagttcggtcctcacctggagca	srclusterR398
ADAAB0003705	zza22418m16t3.scf|134|165	1	32	tRNA	ggctcgttcgtctaggggtatgattctcgctt	srclusterF486,srclusterF708,srclusterF908,srclusterF1041,srclusterF1236,srclusterF2181,srclusterF2724,srclusterF1617,srclusterF1608,srclusterF1890,srclusterF2493,srclusterF3067,srclusterR560,srclusterR1441,srclusterR407,srclusterR49,srclusterR893,srclusterR1315,srclusterR58
ADAAB0005934	zza22418m16t3.scf|190|224	1	35	tRNA	tgtgaggtcccgggttcattccccggcatctccac	srclusterF3201
ADAAB0002643	zza22418m16t3.scf|249|281	1	33	tRNA	gccaaggtcgcgggttcgatccccgtacgggca	srclusterF1821,srclusterF2532,srclusterF2615,srclusterF2265,srclusterF2516,srclusterF2572,srclusterR32,srclusterR312,srclusterR290
ADAAB0005350	zza22418m16t3.scf|306|335	2	30	tRNA	tgcagcaacctcggtatccgagtcacggca	srclusterF12,srclusterF119,srclusterF563,srclusterF6,srclusterR27,srclusterR7,srclusterR50,srclusterR12,srclusterR20,srclusterR33
ADAAB0001684	zza22418m16t3.scf|422|457	1	36	tRNA	cgcagcaacctcggttcgaatccagtcacggcacca	srclusterF6,srclusterF12,srclusterF119,srclusterF563,srclusterR33,srclusterR20,srclusterR50,srclusterR12,srclusterR7,srclusterR27
ADAAB0004732	zza22418m17t3.scf|133|163	6	31	tRNA	tccctggtggtctagtggttaggattcggcg	srclusterF872,srclusterF951,srclusterR1192,srclusterR1683,srclusterR16,srclusterR239,srclusterR4,srclusterR709
ADAAB0004317	zza22418m17t3.scf|247|277	1	31	snRNA	tagtgggggactgcgttcccgctctcccctg	srclusterF994,srclusterF1252,srclusterF1517,srclusterR54,srclusterR1150,srclusterR46,srclusterR453,srclusterR1173
ADAAB0001666	zza22418m18t3.scf|131|163	1	33	tRNA	cgcagcaacctcggttcatccgagtcacggcac	srclusterF563,srclusterF6,srclusterF12,srclusterF119,srclusterR20,srclusterR27,srclusterR50,srclusterR7,srclusterR33,srclusterR12
ADAAB0005026	zza22418m20t3.scf|135|166	1	32	rRNA	tctcccggggctacgcctgtctgagcgtcgct	srclusterF99
ADAAB0004473	zza22418m20t3.scf|191|226	1	36	tRNA	tcagaagattgtaggttcgtcctgccgcggtcgcca	srclusterF2704
ADAAB0002421	zza22418m20t3.scf|251|287	1	37	tRNA	ctctgagggtccagggttcaggtccctgttcgggcgc	srclusterF379,srclusterF965,srclusterF4,srclusterR19,srclusterR31
ADAAB0000095	zza22418m20t3.scf|312|349	2	38	tRNA	acaggagatcctgggttcatatcccagcagggcctcca	srclusterF38,srclusterR1623,srclusterR814,srclusterR588
ADAAB0000230	zza22418m20t3.scf|374|405	4	32	tRNA	acccggctagctcagtcggtagagcatgggac	srclusterF5,srclusterF1125,srclusterR37
ADAAB0002775	zza22418m20t3.scf|430|464	1	35	tRNA	gccccagtcgcctaatggataaggcactggcttcc	srclusterF2880,srclusterR162
ADAAB0005320	zza22418m21t3.scf|134|170	1	37	tRNA	tgcacgaggccccgtgttcaatccccggcacctccac	srclusterR928,srclusterR175
ADAAB0004240	zza22418m21t3.scf|319|355	1	37	known_miRNA	taagccagggattgtgggttcgtcccatctggggtgc	srclusterF133
ADAAB0005776	zza22418m21t3.scf|441|476	1	36	tRNA	tgcgagaggtagcgggatcgtgcccgcattctccac	srclusterR102
ADAAB0000087	zza22418n02t3.scf|135|171	1	37	tRNA	acaggagatccagggttcgtatcccagcggtgcctcc	srclusterF43
ADAAB0005532	zza22418n05t3.scf|379|415	1	37	tRNA	tgccgagattgtgagttcgtgcctcacctgtagcacc	srclusterF2742,srclusterF17,srclusterF2186
ADAAB0004737	zza22418n07t3.scf|134|169	1	36	tRNA	tccctggtggtctagtggttaggattcggcgctcaa	srclusterF951,srclusterF872,srclusterR1192,srclusterR16,srclusterR1683,srclusterR4,srclusterR239,srclusterR709
ADAAB0002130	zza22418n08t3.scf|133|168	1	36	unmapped	cgcatcaacctcggttcggatccgagtcactcacca
ADAAB0002290	zza22418n08t3.scf|252|289	1	38	tRNA	cgcgggaggcccgggttcgtttcccggccaatgcacca	srclusterF1800,srclusterF685,srclusterR984
ADAAB0003012	zza22418n13t3.scf|190|221	1	32	tRNA	gcccggatagctcagttggtagagcatcagac	srclusterF477,srclusterF1526,srclusterF379,srclusterF1090,srclusterF965,srclusterF4,srclusterR19,srclusterR410,srclusterR31
ADAAB0000504	zza22418n15t3.scf|129|167	10	39	tRNA	agccgtgatcgtatagtggttagtactctgcgttgtggc	srclusterF12,srclusterF119,srclusterF563,srclusterF6,srclusterR12,srclusterR7,srclusterR27,srclusterR33,srclusterR20
ADAAB0000475	zza22418n19t3.scf|133|164	8	32	tRNA	agcccggctagctcagtcggtagagcatggga	srclusterF5
ADAAB0004223	zza22418n21t3.scf|135|167	1	33	rRNA	gtttccgtaggtgaacctgcggaaggatcatta	srclusterF1877
ADAAB0001770	zza22418n21t3.scf|192|227	1	36	tRNA	cgcagcaacctcggttcggatccgagtcaccgcacc	srclusterF6,srclusterF119,srclusterF563,srclusterF12,srclusterR27,srclusterR7,srclusterR12,srclusterR50,srclusterR33,srclusterR20
ADAAB0002451	zza22418n21t3.scf|430|463	1	34	tRNA	ctggagaccggggttcgattccccgacggggagc	srclusterF846,srclusterF691,srclusterF996,srclusterR70,srclusterR567,srclusterR584,srclusterR62,srclusterR347,srclusterR964,srclusterR1010,srclusterR5,srclusterR17
ADAAB0000185	zza22418n23t3.scf|193|230	2	38	tRNA	accaggggtcgcgagttcatttctcgctggggcctcca	srclusterR1046
ADAAB0000302	zza22418n23t3.scf|255|291	3	37	tRNA	acgccaaggtcgcgggttcggtccccgtacgggccac	srclusterF1821,srclusterF2265,srclusterF2532,srclusterR312,srclusterR32,srclusterR290
ADAAB0000439	zza22418o01t3.scf|136|174	1	39	known_miRNA	agccagggattgtgggttcgtgtcccacctggggtgcca	srclusterR162
ADAAB0004804	zza22418o02t3.scf|134|166	1	33	tRNA	tccttaggtcgctggtctccggctcgaaggacc	srclusterF3368,srclusterF707
ADAAB0001379	zza22418o05t3.scf|130|161	1	32	tRNA	ccgcagcaaccccggatccgagtcacggcaca	srclusterF563
ADAAB0000733	zza22418o06t3.scf|134|171	3	38	tRNA	atgccgaggttgtgagttcgggcctcacctggagcacc	srclusterF2742,srclusterF2186,srclusterF17
ADAAB0000450	zza22418o06t3.scf|259|290	3	32	tRNA	agccccagtggcctaatggataaggcactggc	srclusterF2880
ADAAB0003221	zza22418o07t3.scf|138|174	3	37	repeat	gccgggcgcggtggcgcacgcctgtagtcccagctac	srclusterF1430,srclusterF1551,srclusterF1677,srclusterF1723,srclusterF1785,srclusterF1862,srclusterF1372,srclusterF1398,srclusterF1409,srclusterF1478,srclusterF1489,srclusterF1519,srclusterF1530,srclusterF1571,srclusterF1610,srclusterF1619,srclusterF1628,srclusterF1638,srclusterF1657,srclusterF1666,srclusterF1741,srclusterF1820,srclusterF1836,srclusterR1076,srclusterR1246,srclusterR1570,srcluster…
ADAAB0000924	zza22418o07t3.scf|199|235	1	37	tRNA	caggaaatcctgggttcggatcccagcggtgcctcca	srclusterF43
ADAAB0000386	zza22418o07t3.scf|489|524	1	36	unmapped	agcagcaaacctcggtttgtatgcgagtcaatggca
ADAAB0003405	zza22418o08t3.scf|194|230	4	37	tRNA	gcgggaggcccgggttcgtttcccggcccatgcacca	srclusterF1073,srclusterF1077,srclusterF1904,srclusterF2060,srclusterR623
ADAAB0003041	zza22418o10t3.scf|137|168	1	32	tRNA	gcccggctaaatcagtcggtagagcatgggac	srclusterF5,srclusterF1125,srclusterR37
ADAAB0003630	zza22418o10t3.scf|193|231	1	39	tRNA	ggccgtgatcgtatattgtttagtactctgcgttgtggt	srclusterR6134
ADAAB0005298	zza22418o10t3.scf|256|294	2	39	tRNA	tgcacaaggccccgggttcaatccccggcacctccacca	srclusterR175
ADAAB0002756	zza22418o12t3.scf|181|214	1	34	tRNA	gccccagtagcctaatggataaggcactggcgtc	srclusterF2880,srclusterF3082,srclusterR162
ADAAB0000787	zza22418o12t3.scf|297|334	1	38	tRNA	caaccaggggtcgcgagttcatatctcgctggggcctc	srclusterR2
ADAAB0004755	zza22418o14t3.scf|257|289	1	33	tRNA	tccctgtggtctagtggttaggattcggcacca	srclusterF821
ADAAB0003624	zza22418o17t3.scf|249|287	1	39	tRNA	ggccgtgatcgtatagtggtttgtactctgcgttgtggc	srclusterF119,srclusterF563,srclusterF6,srclusterF12,srclusterR20,srclusterR27,srclusterR33,srclusterR12,srclusterR7
ADAAB0003499	zza22418o18t3.scf|193|226	1	34	TU	ggaggaaccagcgggcccccggtggggcgggggg	srclusterF2779
ADAAB0000016	zza22418o19t3.scf|308|343	1	36	tRNA	aaccaggggtcgcgagttcagttctcgctggggcct	srclusterR1046
ADAAB0004470	zza22418o19t3.scf|481|516	1	36	tRNA	tcagaagattgcaggttcgtgttctgccgcggtcgc	srclusterF2704
ADAAB0003882	zza22418o21t3.scf|185|217	1	33	tRNA	ggtatgattctcgcttcgggtgcgagaggtccc	srclusterF2724,srclusterF1608,srclusterR1315
ADAAB0001549	zza22418o21t3.scf|361|397	1	37	tRNA	cgcagcaacctccgttcggatccgagtcacggcacca	srclusterF12,srclusterF563,srclusterF119,srclusterF6,srclusterR7,srclusterR33,srclusterR20,srclusterR27,srclusterR12,srclusterR50
ADAAB0005009	zza22418p05t3.scf|134|171	3	38	tRNA	tctcagggtcgtgggttcgtgccccacgttgggcgcaa	srclusterR527
ADAAB0004685	zza22418p09t3.scf|134|171	1	38	tRNA	tcccgaggttgtgagttcgatccttacctggagcacca	srclusterR398
ADAAB0004885	zza22418p09t3.scf|196|228	1	33	tRNA	tcgcagcaacctcggtatccgagtcacgtcacc	srclusterF119,srclusterF563,srclusterF6,srclusterF12,srclusterR20,srclusterR12,srclusterR7,srclusterR27,srclusterR50,srclusterR33
ADAAB0002476	zza22418p09t3.scf|306|337	1	32	tRNA	gacccagtggcctaatggataaggcactggct	srclusterF2880,srclusterR162
ADAAB0003994	zza22418p12t3.scf|188|225	1	38	tRNA	gtatgaggccccgggttcagtccccggcatctccacca	srclusterF3145
ADAAB0003906	zza22418p12t3.scf|250|286	1	37	tRNA	ggtcccatgtgtaatggttagcactctggactttgaa	srclusterF856,srclusterF1446
ADAAB0000988	zza22418p12t3.scf|311|346	1	36	tRNA	caggagatcctgggttcgtatcccagcggtgcctca	srclusterF346
ADAAB0001842	zza22418p12t3.scf|490|525	2	36	tRNA	cgcagcaacctcggttcgtatcccagtcacgcacca	srclusterF119,srclusterF12,srclusterF563,srclusterF6,srclusterR27,srclusterR33,srclusterR20,srclusterR7,srclusterR12,srclusterR50
ADAAB0001533	zza22418p18t3.scf|192|226	1	35	tRNA	cgcagcaaccccggttcggatccgagtcacggcac	srclusterF12,srclusterF119,srclusterF6,srclusterF563,srclusterR7,srclusterR33,srclusterR27,srclusterR50,srclusterR20,srclusterR12
ADAAB0000711	zza22418p19t3.scf|132|165	1	34	tRNA	atctgagtccagggttcaggtccctgttcgggcg	srclusterF965,srclusterF4,srclusterF379,srclusterR31,srclusterR19
ADAAB0001727	zza22418p19t3.scf|190|222	1	33	tRNA	cgcagcaacctcggttcgaatccgagtcacgtc	srclusterF563,srclusterF119,srclusterF6,srclusterF12,srclusterR50,srclusterR7,srclusterR33,srclusterR12,srclusterR27,srclusterR20
ADAAB0004196	zza22418p19t3.scf|303|336	6	34	tRNA	gtgtgaggtcccgggttccccggcatctccacca	srclusterF3201
ADAAB0005953	zza22418p19t3.scf|361|397	1	37	tRNA	tgttccatggtgtaatggttagcactctggaccctga	srclusterF2010,srclusterF2065,srclusterF2132,srclusterF3564,srclusterR41,srclusterR1138,srclusterR4522,srclusterR5990,srclusterR338
ADAAB0000956	zza22419a07t3.scf|374|410	1	37	tRNA	caggagatcctgggttcgaatccaagcggtgcctcca	srclusterF43
ADAAB0002085	zza22419a08t3.scf|370|403	1	34	tRNA	cgcagcagctcggttcgaatccgagtcacggcac	srclusterF563,srclusterF12,srclusterF119,srclusterF6,srclusterR20,srclusterR50,srclusterR33,srclusterR7,srclusterR27,srclusterR12
ADAAB0002852	zza22419a12t3.scf|418|451	1	34	tRNA	gccccagttgcctaatggatgaggcactggcttc	srclusterF3082
ADAAB0000563	zza22419a13t3.scf|193|227	1	35	tRNA	agtgtgaggtcccgggttcattccccggcatctcc	srclusterF3201
ADAAB0005596	zza22419a13t3.scf|370|403	2	34	tRNA	tgccgaggttgtgagttcgcctcacctggagcac	srclusterR398
ADAAB0003222	zza22419a13t3.scf|428|465	1	38	tRNA	gccgggctagctcagtcgctagagcatgagactcttaa	srclusterF3444,srclusterF11,srclusterF45,srclusterR44,srclusterR442,srclusterR527
ADAAB0003956	zza22419a18t3.scf|135|172	1	38	tRNA	ggttccattgtgtaatggttagcactctggactctgaa	srclusterF2065,srclusterF2010,srclusterF2132,srclusterF3564,srclusterR1138,srclusterR338,srclusterR41
ADAAB0000737	zza22419a18t3.scf|197|235	1	39	tRNA	atgccgaggttgtgagttcggtcctcacctggagcacca	srclusterR398
ADAAB0003654	zza22419a18t3.scf|618|653	1	36	rRNA	ggcggtggagcgtcgggcccatacccggccgtcgcc	srclusterF1044
ADAAB0003572	zza22419a22t3.scf|138|170	5	33	tRNA	ggccggttagctcagttggttagagcttggtgc	srclusterF2177,srclusterF2615,srclusterF2516,srclusterF2572,srclusterR290,srclusterR32,srclusterR1738,srclusterR1540,srclusterR516,srclusterR1656
ADAAB0004622	zza22419a23t3.scf|193|228	3	36	tRNA	tcccagggtcgtgggttcgagccccacgttgggcgc	srclusterR37
ADAAB0003748	zza22419a23t3.scf|370|401	1	32	tRNA	ggctttgtctaggggtctgattctcgctttgg	srclusterF1236,srclusterF1890,srclusterF2181,srclusterR560,srclusterR49
ADAAB0003440	zza22419a23t3.scf|426|459	5	34	snoRNA	gctctgtgatgaaccccatgcgtgtaatctgagc	srclusterF9
ADAAB0000740	zza22419b01t3.scf|137|172	3	36	tRNA	atgccgaggttgtgagttcgtgcctcacctggagca	srclusterF2186,srclusterF2742,srclusterF17
ADAAB0005200	zza22419b04t3.scf|197|232	1	36	tRNA	tctgagggtccagggttcatgtccctgttcggccgc	srclusterF4,srclusterF379,srclusterF965,srclusterR31,srclusterR19
ADAAB0001405	zza22419b05t3.scf|190|220	1	31	tRNA	ccgcggcccgggttcgattcccggtcaggaa	srclusterF872
ADAAB0005707	zza22419b06t3.scf|188|225	1	38	tRNA	tgccgcgatcgtatagtgttagtactctgcgttgtggc	srclusterF6,srclusterR27
ADAAB0004082	zza22419b06t3.scf|483|519	1	37	tRNA	gtgagaggtagcgggatcggtgccgcattctccacca	srclusterR1176
ADAAB0004248	zza22419b07t3.scf|253|289	1	37	tRNA	taatgccaaggttgtgagttcctcacctggagcacca	srclusterR398
ADAAB0005531	zza22419b12t3.scf|255|292	1	38	TU	tgccgacattgtgagttcggacctcacctggggcacca	srclusterR5231
ADAAB0003772	zza22419b15t3.scf|256|287	2	32	tRNA	ggggatgtagctcagtggtagagcgcatgctt	srclusterF1029,srclusterF483,srclusterF1066,srclusterF785,srclusterR51,srclusterR88,srclusterR206
ADAAB0003224	zza22419b15t3.scf|421|453	2	33	tRNA	gccgggctagctcagtcggtagagcatgggact	srclusterF5,srclusterF1125,srclusterR37
ADAAB0000980	zza22419b17t3.scf|134|169	1	36	tRNA	caggagatcctgggttcggctcccagtggtgcctcc	srclusterF43
ADAAB0003579	zza22419b17t3.scf|257|295	1	39	tRNA	ggccgtaatcgtatggtggttagtactctgcgttgtggc	srclusterF119,srclusterF563,srclusterF6,srclusterF12,srclusterR7,srclusterR27,srclusterR20,srclusterR33,srclusterR12
ADAAB0003363	zza22419b17t3.scf|377|411	1	35	tRNA	gcgggagaccggggttcaattccccgacggggggc	srclusterF2201
ADAAB0002313	zza22419b17t3.scf|436|468	1	33	TU	cggcctggccaaccatgtcggacgcggctgagg	srclusterF5466
ADAAB0000464	zza22419b18t3.scf|135|166	1	32	tRNA	agcccggatagctcagtcggtagagcatgaga	srclusterF379,srclusterF3444,srclusterF965,srclusterR31,srclusterR19
ADAAB0003900	zza22419b18t3.scf|424|459	2	36	tRNA	ggtcccatggtgtaatggttagcactctggactttg	srclusterF1446,srclusterF856
ADAAB0004024	zza22419b18t3.scf|484|519	1	36	tRNA	gtatgaggtcccgggttcgatccccggcatctccac	srclusterF469,srclusterF446
ADAAB0001476	zza22419b20t3.scf|250|284	1	35	tRNA	cgagaggtagtgggatcggtgcccacatcctccac	srclusterF245
ADAAB0002468	zza22419b23t3.scf|137|173	1	37	tRNA	gaatccagcgatccgagttcatctcggtgggacctca	srclusterF856
ADAAB0001050	zza22419b23t3.scf|259|296	1	38	tRNA	catgccgaggttgtgagttcgtgcctcacctggagcac	srclusterF2742,srclusterF17,srclusterF2186
ADAAB0001087	zza22419b23t3.scf|321|351	1	31	repeat	ccagccggtagtggtggcgcacgccggtagg	srclusterF2503
ADAAB0005685	zza22419c01t3.scf|134|167	1	34	tRNA	tgccgaggttgtgagttgggcctcacctggagca	srclusterF17,srclusterF2186,srclusterF2742
ADAAB0002828	zza22419c02t3.scf|194|225	2	32	tRNA	gccccagttgcctaatggataaggcactggca	srclusterF3082
ADAAB0005564	zza22419c02t3.scf|306|337	6	32	tRNA	tgccgaggttgtgagtgcctcacctggagcac	srclusterF209,srclusterF2186,srclusterF17,srclusterF2742
ADAAB0006093	zza22419c02t3.scf|362|396	3	35	snRNA	ttggtagtgggggactgcgttcgcgctctcccctg	srclusterF994,srclusterF1252,srclusterF1517,srclusterR46,srclusterR453,srclusterR54,srclusterR1150,srclusterR1173
ADAAB0005046	zza22419c02t3.scf|421|458	1	38	tRNA	tctgagcgtccagggttcaggtccctgttcaggcgcca	srclusterF753,srclusterR2010
ADAAB0003811	zza22419c02t3.scf|483|515	3	33	tRNA	gggggtgtagctcagtggtagagcgtgcttggc	srclusterF2728,srclusterF2746,srclusterF2470,srclusterF2801,srclusterR434,srclusterR949,srclusterR175,srclusterR1035,srclusterR835,srclusterR928
ADAAB0003559	zza22419c02t3.scf|540|578	1	39	tRNA	ggccgcgatcgtatagtggttagtactttgcgttgtggc	srclusterF563,srclusterF6,srclusterF119,srclusterF12,srclusterR12,srclusterR33,srclusterR20,srclusterR27,srclusterR7
ADAAB0001616	zza22419c03t3.scf|255|288	1	34	tRNA	cgcagcaacctcggtatccgagtcacggcacaca	srclusterF563
[truncated: 10,135 more rows]
