# Supplementary material for: Hidden layers of human small RNAs
Source: BMC Genomics. 2008 Apr 10;9:157. doi: 10.1186/1471-2164-9-157 (PMC2359750; doi:10.1186/1471-2164-9-157)
Supplement: Additional file 19 — Genomic coordinates of the small RNA clusters. Genomic coordinates of the clusters are described in GFF format. [file 1471-2164-9-157-S19.zip]

Archive with 1 entries (1 files):
- srcluster.gff
