# Supplementary material for: Hidden layers of human small RNAs
Source: BMC Genomics. 2008 Apr 10;9:157. doi: 10.1186/1471-2164-9-157 (PMC2359750; doi:10.1186/1471-2164-9-157)
Supplement: Additional file 19 — Genomic coordinates of the small RNA clusters. Genomic coordinates of the clusters are described in GFF format. [file 1471-2164-9-157-S19.zip › srcluster.gff]

chrX	srcluster	region	1731903	1731933	.	+	.	Sequence srclusterF1
chr16	srcluster	region	55891363	55891438	.	+	.	Sequence srclusterF10
chr9	srcluster	region	129780968	129780998	.	+	.	Sequence srclusterF100
chr22	srcluster	region	30277611	30277632	.	+	.	Sequence srclusterF1000
chr11	srcluster	region	39452584	39452614	.	+	.	Sequence srclusterF1001
chr18	srcluster	region	30315877	30315910	.	+	.	Sequence srclusterF1002
chr7	srcluster	region	138316768	138316798	.	+	.	Sequence srclusterF1003
chr9	srcluster	region	16269841	16269880	.	+	.	Sequence srclusterF1004
chr3	srcluster	region	161605096	161605118	.	+	.	Sequence srclusterF1005
chr9	srcluster	region	76416465	76416504	.	+	.	Sequence srclusterF1006
chr2	srcluster	region	91256325	91256355	.	+	.	Sequence srclusterF1007
chr21	srcluster	region	15545008	15545028	.	+	.	Sequence srclusterF1008
chr11	srcluster	region	38661253	38661283	.	+	.	Sequence srclusterF1009
chr9	srcluster	region	99080037	99080056	.	+	.	Sequence srclusterF101
chr7	srcluster	region	137742998	137743028	.	+	.	Sequence srclusterF1010
chr2	srcluster	region	88222624	88222654	.	+	.	Sequence srclusterF1011
chr7	srcluster	region	89548595	89548628	.	+	.	Sequence srclusterF1012
chr11	srcluster	region	36439495	36439525	.	+	.	Sequence srclusterF1013
chr1	srcluster	region	144915848	144915881	.	+	.	Sequence srclusterF1014
chr7	srcluster	region	134055017	134055047	.	+	.	Sequence srclusterF1015
chr2	srcluster	region	86736061	86736091	.	+	.	Sequence srclusterF1016
chr1	srcluster	region	67973075	67973096	.	+	.	Sequence srclusterF1017
chr11	srcluster	region	35292584	35292614	.	+	.	Sequence srclusterF1018
chr7	srcluster	region	132876965	132876995	.	+	.	Sequence srclusterF1019
chr22	srcluster	region	17573579	17573609	.	+	.	Sequence srclusterF102
chr8	srcluster	region	143423039	143423063	.	+	.	Sequence srclusterF1020
chr2	srcluster	region	85647658	85647688	.	+	.	Sequence srclusterF1021
chr10	srcluster	region	98442469	98442502	.	+	.	Sequence srclusterF1022
chr11	srcluster	region	33992940	33992970	.	+	.	Sequence srclusterF1023
chr7	srcluster	region	129640122	129640152	.	+	.	Sequence srclusterF1024
chr8	srcluster	region	141151875	141151905	.	+	.	Sequence srclusterF1025
chrX	srcluster	region	150534457	150534477	.	+	.	Sequence srclusterF1026
chr2	srcluster	region	85017055	85017085	.	+	.	Sequence srclusterF1027
chr11	srcluster	region	33635665	33635695	.	+	.	Sequence srclusterF1028
chr6	srcluster	region	28719200	28719235	.	+	.	Sequence srclusterF1029
chr13	srcluster	region	21177712	21177742	.	+	.	Sequence srclusterF103
chr7	srcluster	region	129337627	129337657	.	+	.	Sequence srclusterF1030
chr8	srcluster	region	125613508	125613532	.	+	.	Sequence srclusterF1031
chr14	srcluster	region	93563460	93563480	.	+	.	Sequence srclusterF1032
chr2	srcluster	region	82131184	82131214	.	+	.	Sequence srclusterF1033
chr14	srcluster	region	100491461	100491483	.	+	.	Sequence srclusterF1034
chr11	srcluster	region	32550084	32550114	.	+	.	Sequence srclusterF1035
chr7	srcluster	region	129245399	129245429	.	+	.	Sequence srclusterF1036
chr8	srcluster	region	87202925	87202964	.	+	.	Sequence srclusterF1037
chr17	srcluster	region	2237087	2237107	.	+	.	Sequence srclusterF1038
chr2	srcluster	region	74912410	74912440	.	+	.	Sequence srclusterF1039
chr9	srcluster	region	89914882	89914907	.	+	.	Sequence srclusterF104
chr3	srcluster	region	11918011	11918035	.	+	.	Sequence srclusterF1040
chr16	srcluster	region	3179634	3179706	.	+	.	Sequence srclusterF1041
chr11	srcluster	region	20596805	20596835	.	+	.	Sequence srclusterF1042
chr7	srcluster	region	127786989	127787019	.	+	.	Sequence srclusterF1043
chrUn_28S_rRNA	srcluster	region	2022	2065	.	+	.	Sequence srclusterF1044
chr2	srcluster	region	74627593	74627623	.	+	.	Sequence srclusterF1045
chr11	srcluster	region	20485975	20486005	.	+	.	Sequence srclusterF1046
chr7	srcluster	region	123655332	123655362	.	+	.	Sequence srclusterF1047
chr9	srcluster	region	114051317	114051342	.	+	.	Sequence srclusterF1048
chr2	srcluster	region	74416078	74416108	.	+	.	Sequence srclusterF1049
chr9	srcluster	region	129552313	129552343	.	+	.	Sequence srclusterF105
chr11	srcluster	region	19073717	19073747	.	+	.	Sequence srclusterF1050
chr7	srcluster	region	122110072	122110102	.	+	.	Sequence srclusterF1051
chr8	srcluster	region	74083837	74083861	.	+	.	Sequence srclusterF1052
chr2	srcluster	region	73338156	73338186	.	+	.	Sequence srclusterF1053
chr8	srcluster	region	12614497	12614520	.	+	.	Sequence srclusterF1054
chr11	srcluster	region	18388069	18388099	.	+	.	Sequence srclusterF1055
chr16	srcluster	region	67127040	67127066	.	+	.	Sequence srclusterF1056
chr7	srcluster	region	119581509	119581539	.	+	.	Sequence srclusterF1057
chr8	srcluster	region	36072843	36072894	.	+	.	Sequence srclusterF1058
chr2	srcluster	region	72624900	72624930	.	+	.	Sequence srclusterF1059
chr4	srcluster	region	131181666	131181685	.	+	.	Sequence srclusterF106
chr6	srcluster	region	31262019	31262041	.	+	.	Sequence srclusterF1060
chr11	srcluster	region	17225764	17225794	.	+	.	Sequence srclusterF1061
chr7	srcluster	region	115919429	115919459	.	+	.	Sequence srclusterF1062
chr2	srcluster	region	70137271	70137301	.	+	.	Sequence srclusterF1063
chr1	srcluster	region	243043627	243043648	.	+	.	Sequence srclusterF1064
chr11	srcluster	region	16925785	16925815	.	+	.	Sequence srclusterF1065
chr12	srcluster	region	123949390	123949426	.	+	.	Sequence srclusterF1066
chr7	srcluster	region	113814330	113814360	.	+	.	Sequence srclusterF1067
chr2	srcluster	region	69927367	69927397	.	+	.	Sequence srclusterF1068
chr4	srcluster	region	91004163	91004184	.	+	.	Sequence srclusterF1069
chr22	srcluster	region	16612869	16612899	.	+	.	Sequence srclusterF107
chr11	srcluster	region	14258596	14258626	.	+	.	Sequence srclusterF1070
chr7	srcluster	region	113434907	113434937	.	+	.	Sequence srclusterF1071
chr2	srcluster	region	65205261	65205291	.	+	.	Sequence srclusterF1072
chr1	srcluster	region	158240952	158241026	.	+	.	Sequence srclusterF1073
chr11	srcluster	region	12933198	12933228	.	+	.	Sequence srclusterF1074
chr7	srcluster	region	111637354	111637384	.	+	.	Sequence srclusterF1075
chr2	srcluster	region	64978138	64978168	.	+	.	Sequence srclusterF1076
chr1	srcluster	region	158226166	158226240	.	+	.	Sequence srclusterF1077
chr11	srcluster	region	9703553	9703583	.	+	.	Sequence srclusterF1078
chr7	srcluster	region	110443145	110443175	.	+	.	Sequence srclusterF1079
chr13	srcluster	region	20892172	20892202	.	+	.	Sequence srclusterF108
chr8	srcluster	region	7672210	7672234	.	+	.	Sequence srclusterF1080
chr2	srcluster	region	62636917	62636947	.	+	.	Sequence srclusterF1081
chr6	srcluster	region	52893890	52893909	.	+	.	Sequence srclusterF1082
chr11	srcluster	region	9561484	9561514	.	+	.	Sequence srclusterF1083
chr1	srcluster	region	25020104	25020125	.	+	.	Sequence srclusterF1084
chr7	srcluster	region	107219766	107219796	.	+	.	Sequence srclusterF1085
chr7	srcluster	region	139188955	139188985	.	+	.	Sequence srclusterF1086
chr2	srcluster	region	62118011	62118041	.	+	.	Sequence srclusterF1087
chr19	srcluster	region	10510508	10510527	.	+	.	Sequence srclusterF1088
chr11	srcluster	region	4319652	4319682	.	+	.	Sequence srclusterF1089
chr9	srcluster	region	129532904	129532934	.	+	.	Sequence srclusterF109
chr17	srcluster	region	56218374	56218406	.	+	.	Sequence srclusterF1090
chr7	srcluster	region	105391988	105392018	.	+	.	Sequence srclusterF1091
chrUn_28S_rRNA	srcluster	region	4354	4400	.	+	.	Sequence srclusterF1092
chr2	srcluster	region	62014111	62014141	.	+	.	Sequence srclusterF1093
chr12	srcluster	region	29429539	29429558	.	+	.	Sequence srclusterF1094
chr11	srcluster	region	3923129	3923159	.	+	.	Sequence srclusterF1095
chr7	srcluster	region	105063565	105063595	.	+	.	Sequence srclusterF1096
chr7	srcluster	region	103563147	103563171	.	+	.	Sequence srclusterF1097
chr2	srcluster	region	60978602	60978632	.	+	.	Sequence srclusterF1098
chrUn_18S_rRNA	srcluster	region	1699	1799	.	+	.	Sequence srclusterF1099
chr5	srcluster	region	180567358	180567437	.	+	.	Sequence srclusterF11
chr9	srcluster	region	124885013	124885037	.	+	.	Sequence srclusterF110
chr11	srcluster	region	3044434	3044464	.	+	.	Sequence srclusterF1100
chr7	srcluster	region	98711987	98712029	.	+	.	Sequence srclusterF1101
chr7	srcluster	region	104915571	104915601	.	+	.	Sequence srclusterF1102
chr7	srcluster	region	100976581	100976605	.	+	.	Sequence srclusterF1103
chr2	srcluster	region	60582489	60582519	.	+	.	Sequence srclusterF1104
chr11	srcluster	region	906645	906675	.	+	.	Sequence srclusterF1105
chr7	srcluster	region	104653847	104653877	.	+	.	Sequence srclusterF1106
chr7	srcluster	region	84211223	84211250	.	+	.	Sequence srclusterF1107
chr2	srcluster	region	57603308	57603338	.	+	.	Sequence srclusterF1108
chr11	srcluster	region	514378	514408	.	+	.	Sequence srclusterF1109
chr22	srcluster	region	16195767	16195797	.	+	.	Sequence srclusterF111
chr6	srcluster	region	26629413	26629497	.	+	.	Sequence srclusterF1110
chr7	srcluster	region	102824708	102824738	.	+	.	Sequence srclusterF1111
chr7	srcluster	region	83965022	83965052	.	+	.	Sequence srclusterF1112
chr18	srcluster	region	30656355	30656373	.	+	.	Sequence srclusterF1113
chr2	srcluster	region	55719786	55719816	.	+	.	Sequence srclusterF1114
chr10	srcluster	region	132032447	132032477	.	+	.	Sequence srclusterF1115
chr7	srcluster	region	101568043	101568073	.	+	.	Sequence srclusterF1116
chr7	srcluster	region	74890554	74890581	.	+	.	Sequence srclusterF1117
chr19	srcluster	region	51081705	51081730	.	+	.	Sequence srclusterF1118
chr2	srcluster	region	52451722	52451752	.	+	.	Sequence srclusterF1119
chr18	srcluster	region	56209798	56209818	.	+	.	Sequence srclusterF112
chr17	srcluster	region	70542840	70542878	.	+	.	Sequence srclusterF1120
chr10	srcluster	region	127033275	127033305	.	+	.	Sequence srclusterF1121
chr16	srcluster	region	19417548	19417574	.	+	.	Sequence srclusterF1122
chr7	srcluster	region	100493599	100493629	.	+	.	Sequence srclusterF1123
chr7	srcluster	region	74086184	74086238	.	+	.	Sequence srclusterF1124
chr15	srcluster	region	76939957	76940032	.	+	.	Sequence srclusterF1125
chr2	srcluster	region	48759316	48759346	.	+	.	Sequence srclusterF1126
chr10	srcluster	region	126371020	126371050	.	+	.	Sequence srclusterF1127
chr6	srcluster	region	27290930	27290965	.	+	.	Sequence srclusterF1128
chr7	srcluster	region	100176396	100176426	.	+	.	Sequence srclusterF1129
chr9	srcluster	region	94927896	94927924	.	+	.	Sequence srclusterF113
chr2	srcluster	region	47956684	47956714	.	+	.	Sequence srclusterF1130
chr9	srcluster	region	138036008	138036029	.	+	.	Sequence srclusterF1131
chr10	srcluster	region	125031281	125031311	.	+	.	Sequence srclusterF1132
chr7	srcluster	region	99404567	99404597	.	+	.	Sequence srclusterF1133
chr2	srcluster	region	47713388	47713418	.	+	.	Sequence srclusterF1134
chr18	srcluster	region	54164947	54164968	.	+	.	Sequence srclusterF1135
chr10	srcluster	region	121451034	121451064	.	+	.	Sequence srclusterF1136
chr7	srcluster	region	98750774	98750804	.	+	.	Sequence srclusterF1137
chr2	srcluster	region	47302774	47302804	.	+	.	Sequence srclusterF1138
chrY	srcluster	region	9916169	9916191	.	+	.	Sequence srclusterF1139
chr13	srcluster	region	20358497	20358527	.	+	.	Sequence srclusterF114
chr10	srcluster	region	121112528	121112558	.	+	.	Sequence srclusterF1140
chr7	srcluster	region	97874718	97874748	.	+	.	Sequence srclusterF1141
chr2	srcluster	region	45124800	45124830	.	+	.	Sequence srclusterF1142
chrY	srcluster	region	9236699	9236721	.	+	.	Sequence srclusterF1143
chr10	srcluster	region	119257568	119257598	.	+	.	Sequence srclusterF1144
chr7	srcluster	region	96451212	96451242	.	+	.	Sequence srclusterF1145
chr2	srcluster	region	43795554	43795584	.	+	.	Sequence srclusterF1146
chrY	srcluster	region	14845116	14845137	.	+	.	Sequence srclusterF1147
chr10	srcluster	region	118747340	118747370	.	+	.	Sequence srclusterF1148
chr7	srcluster	region	95646508	95646538	.	+	.	Sequence srclusterF1149
chr5	srcluster	region	68772520	68772545	.	+	.	Sequence srclusterF115
chr7	srcluster	region	65009351	65009375	.	+	.	Sequence srclusterF1150
chr2	srcluster	region	42509161	42509191	.	+	.	Sequence srclusterF1151
chrX	srcluster	region	69525535	69525556	.	+	.	Sequence srclusterF1152
chr10	srcluster	region	116091109	116091139	.	+	.	Sequence srclusterF1153
chr7	srcluster	region	95316871	95316901	.	+	.	Sequence srclusterF1154
chr7	srcluster	region	50629176	50629200	.	+	.	Sequence srclusterF1155
chr2	srcluster	region	41658876	41658906	.	+	.	Sequence srclusterF1156
chrX	srcluster	region	32886172	32886193	.	+	.	Sequence srclusterF1157
chr10	srcluster	region	114531336	114531366	.	+	.	Sequence srclusterF1158
chr7	srcluster	region	93787046	93787076	.	+	.	Sequence srclusterF1159
chr7	srcluster	region	1901423	1901444	.	+	.	Sequence srclusterF116
chr7	srcluster	region	24386157	24386190	.	+	.	Sequence srclusterF1160
chr2	srcluster	region	39307274	39307304	.	+	.	Sequence srclusterF1161
chr9	srcluster	region	102927750	102927771	.	+	.	Sequence srclusterF1162
chr10	srcluster	region	112343066	112343096	.	+	.	Sequence srclusterF1163
chr7	srcluster	region	86548828	86548858	.	+	.	Sequence srclusterF1164
chr2	srcluster	region	37064317	37064347	.	+	.	Sequence srclusterF1165
chr9	srcluster	region	83615161	83615182	.	+	.	Sequence srclusterF1166
chr10	srcluster	region	109912889	109912919	.	+	.	Sequence srclusterF1167
chr7	srcluster	region	79429770	79429800	.	+	.	Sequence srclusterF1168
chr7	srcluster	region	5125876	5125903	.	+	.	Sequence srclusterF1169
chr9	srcluster	region	129206183	129206213	.	+	.	Sequence srclusterF117
chr4	srcluster	region	7702401	7702436	.	+	.	Sequence srclusterF1170
chr2	srcluster	region	36576674	36576704	.	+	.	Sequence srclusterF1171
chr7	srcluster	region	139446806	139446827	.	+	.	Sequence srclusterF1172
chr10	srcluster	region	108788824	108788854	.	+	.	Sequence srclusterF1173
chr7	srcluster	region	77787803	77787833	.	+	.	Sequence srclusterF1174
chr6	srcluster	region	169675701	169675734	.	+	.	Sequence srclusterF1175
chr2	srcluster	region	34908486	34908516	.	+	.	Sequence srclusterF1176
chr7	srcluster	region	76864659	76864680	.	+	.	Sequence srclusterF1177
chr10	srcluster	region	105124619	105124649	.	+	.	Sequence srclusterF1178
chr7	srcluster	region	77403659	77403689	.	+	.	Sequence srclusterF1179
chr3	srcluster	region	59063097	59063118	.	+	.	Sequence srclusterF118
chr2	srcluster	region	34573076	34573106	.	+	.	Sequence srclusterF1180
chr6	srcluster	region	170824581	170824602	.	+	.	Sequence srclusterF1181
chr10	srcluster	region	104898096	104898126	.	+	.	Sequence srclusterF1182
chrUn_28S_rRNA	srcluster	region	0	36	.	+	.	Sequence srclusterF1183
chr7	srcluster	region	77044087	77044117	.	+	.	Sequence srclusterF1184
chr6	srcluster	region	163567189	163567225	.	+	.	Sequence srclusterF1185
chr2	srcluster	region	32738046	32738076	.	+	.	Sequence srclusterF1186
chr6	srcluster	region	74378587	74378608	.	+	.	Sequence srclusterF1187
chr10	srcluster	region	104779356	104779386	.	+	.	Sequence srclusterF1188
chr6	srcluster	region	18161595	18161630	.	+	.	Sequence srclusterF1189
chr15	srcluster	region	43280638	43280714	.	+	.	Sequence srclusterF119
chr7	srcluster	region	76247501	76247531	.	+	.	Sequence srclusterF1190
chr2	srcluster	region	32468536	32468566	.	+	.	Sequence srclusterF1191
chr6	srcluster	region	27564918	27564939	.	+	.	Sequence srclusterF1192
chr10	srcluster	region	104567450	104567480	.	+	.	Sequence srclusterF1193
chr7	srcluster	region	75678645	75678675	.	+	.	Sequence srclusterF1194
chr6	srcluster	region	157192137	157192161	.	+	.	Sequence srclusterF1195
chr2	srcluster	region	30186975	30187005	.	+	.	Sequence srclusterF1196
chr5	srcluster	region	155194554	155194575	.	+	.	Sequence srclusterF1197
chr10	srcluster	region	104328203	104328233	.	+	.	Sequence srclusterF1198
chr7	srcluster	region	74965514	74965544	.	+	.	Sequence srclusterF1199
chr1	srcluster	region	144868380	144868456	.	+	.	Sequence srclusterF12
chr22	srcluster	region	15814388	15814418	.	+	.	Sequence srclusterF120
chr6	srcluster	region	148536418	148536445	.	+	.	Sequence srclusterF1200
chr2	srcluster	region	28545413	28545443	.	+	.	Sequence srclusterF1201
chr4	srcluster	region	79333869	79333890	.	+	.	Sequence srclusterF1202
chr10	srcluster	region	104196505	104196535	.	+	.	Sequence srclusterF1203
chr7	srcluster	region	74546135	74546165	.	+	.	Sequence srclusterF1204
chr6	srcluster	region	104491076	104491112	.	+	.	Sequence srclusterF1205
chr2	srcluster	region	26263539	26263569	.	+	.	Sequence srclusterF1206
chr4	srcluster	region	16317484	16317505	.	+	.	Sequence srclusterF1207
chr10	srcluster	region	103695211	103695241	.	+	.	Sequence srclusterF1208
chr5	srcluster	region	104733734	104733769	.	+	.	Sequence srclusterF1209
chr9	srcluster	region	28014801	28014823	.	+	.	Sequence srclusterF121
chr7	srcluster	region	73959927	73959957	.	+	.	Sequence srclusterF1210
chr2	srcluster	region	25837705	25837735	.	+	.	Sequence srclusterF1211
chr3	srcluster	region	172771963	172771984	.	+	.	Sequence srclusterF1212
chr10	srcluster	region	103099787	103099817	.	+	.	Sequence srclusterF1213
chr7	srcluster	region	73448424	73448454	.	+	.	Sequence srclusterF1214
chr8	srcluster	region	3075336	3075357	.	+	.	Sequence srclusterF1215
chr2	srcluster	region	24762566	24762596	.	+	.	Sequence srclusterF1216
chr3	srcluster	region	123751747	123751768	.	+	.	Sequence srclusterF1217
chr10	srcluster	region	102455278	102455308	.	+	.	Sequence srclusterF1218
chr7	srcluster	region	73168585	73168615	.	+	.	Sequence srclusterF1219
chr13	srcluster	region	19217204	19217234	.	+	.	Sequence srclusterF122
chr6	srcluster	region	45895730	45895754	.	+	.	Sequence srclusterF1220
chr11	srcluster	region	110889385	110889408	.	+	.	Sequence srclusterF1221
chr2	srcluster	region	24107091	24107121	.	+	.	Sequence srclusterF1222
chr3	srcluster	region	101272296	101272317	.	+	.	Sequence srclusterF1223
chr10	srcluster	region	101569885	101569915	.	+	.	Sequence srclusterF1224
chr7	srcluster	region	72630740	72630770	.	+	.	Sequence srclusterF1225
chr5	srcluster	region	169894055	169894082	.	+	.	Sequence srclusterF1226
chr8	srcluster	region	67189015	67189051	.	+	.	Sequence srclusterF1227
chr2	srcluster	region	21985947	21985977	.	+	.	Sequence srclusterF1228
chr22	srcluster	region	23307184	23307205	.	+	.	Sequence srclusterF1229
chrX	srcluster	region	47882077	47882096	.	+	.	Sequence srclusterF123
chr10	srcluster	region	99266269	99266299	.	+	.	Sequence srclusterF1230
chr4	srcluster	region	140436647	140436682	.	+	.	Sequence srclusterF1231
chr7	srcluster	region	71733558	71733588	.	+	.	Sequence srclusterF1232
chr5	srcluster	region	159260964	159260988	.	+	.	Sequence srclusterF1233
chr2	srcluster	region	20161189	20161219	.	+	.	Sequence srclusterF1234
chr20	srcluster	region	3186320	3186341	.	+	.	Sequence srclusterF1235
chr16	srcluster	region	3178094	3178170	.	+	.	Sequence srclusterF1236
chr10	srcluster	region	99160207	99160237	.	+	.	Sequence srclusterF1237
chrUn_28S_rRNA	srcluster	region	4000	4033	.	+	.	Sequence srclusterF1238
chr7	srcluster	region	70783657	70783687	.	+	.	Sequence srclusterF1239
chr9	srcluster	region	128861285	128861315	.	+	.	Sequence srclusterF124
chr5	srcluster	region	154920127	154920160	.	+	.	Sequence srclusterF1240
chr2	srcluster	region	14236569	14236599	.	+	.	Sequence srclusterF1241
chr2	srcluster	region	187434891	187434912	.	+	.	Sequence srclusterF1242
chr10	srcluster	region	98876784	98876814	.	+	.	Sequence srclusterF1243
chr7	srcluster	region	70544591	70544621	.	+	.	Sequence srclusterF1244
chr2	srcluster	region	12971554	12971584	.	+	.	Sequence srclusterF1245
chr2	srcluster	region	27279981	27280002	.	+	.	Sequence srclusterF1246
chr10	srcluster	region	98513174	98513204	.	+	.	Sequence srclusterF1247
chr7	srcluster	region	69996731	69996761	.	+	.	Sequence srclusterF1248
chr5	srcluster	region	141701634	141701658	.	+	.	Sequence srclusterF1249
chrUn_18S_rRNA	srcluster	region	822	846	.	+	.	Sequence srclusterF125
chr2	srcluster	region	11636648	11636678	.	+	.	Sequence srclusterF1250
chr19	srcluster	region	8520527	8520548	.	+	.	Sequence srclusterF1251
chr1	srcluster	region	16967906	16967946	.	+	.	Sequence srclusterF1252
chr10	srcluster	region	95164030	95164060	.	+	.	Sequence srclusterF1253
chr15	srcluster	region	24208646	24208682	.	+	.	Sequence srclusterF1254
chr14	srcluster	region	20219687	20219761	.	+	.	Sequence srclusterF1255
chr7	srcluster	region	69626017	69626047	.	+	.	Sequence srclusterF1256
chr5	srcluster	region	140933748	140933781	.	+	.	Sequence srclusterF1257
chr2	srcluster	region	10795171	10795201	.	+	.	Sequence srclusterF1258
chr17	srcluster	region	63400214	63400235	.	+	.	Sequence srclusterF1259
chr21	srcluster	region	46708481	46708511	.	+	.	Sequence srclusterF126
chr10	srcluster	region	94089153	94089183	.	+	.	Sequence srclusterF1260
chr7	srcluster	region	68457199	68457229	.	+	.	Sequence srclusterF1261
chr2	srcluster	region	10230720	10230750	.	+	.	Sequence srclusterF1262
chr17	srcluster	region	10636912	10636933	.	+	.	Sequence srclusterF1263
chr10	srcluster	region	92526966	92526996	.	+	.	Sequence srclusterF1264
chr7	srcluster	region	67957962	67957992	.	+	.	Sequence srclusterF1265
chr5	srcluster	region	125731024	125731060	.	+	.	Sequence srclusterF1266
chr2	srcluster	region	6866210	6866240	.	+	.	Sequence srclusterF1267
chr16	srcluster	region	68411776	68411797	.	+	.	Sequence srclusterF1268
chr10	srcluster	region	88754735	88754765	.	+	.	Sequence srclusterF1269
chr20	srcluster	region	61280310	61280332	.	+	.	Sequence srclusterF127
chrX	srcluster	region	108103868	108103901	.	+	.	Sequence srclusterF1270
chr7	srcluster	region	66873996	66874026	.	+	.	Sequence srclusterF1271
chr2	srcluster	region	1949679	1949709	.	+	.	Sequence srclusterF1272
chr15	srcluster	region	68887848	68887869	.	+	.	Sequence srclusterF1273
chr10	srcluster	region	88523072	88523102	.	+	.	Sequence srclusterF1274
chr7	srcluster	region	65468869	65468899	.	+	.	Sequence srclusterF1275
chr5	srcluster	region	100465236	100465260	.	+	.	Sequence srclusterF1276
chr19	srcluster	region	63548588	63548618	.	+	.	Sequence srclusterF1277
chr14	srcluster	region	56669555	56669576	.	+	.	Sequence srclusterF1278
chr10	srcluster	region	86581888	86581918	.	+	.	Sequence srclusterF1279
chr13	srcluster	region	18587466	18587496	.	+	.	Sequence srclusterF128
chr7	srcluster	region	65007247	65007277	.	+	.	Sequence srclusterF1280
chr5	srcluster	region	92597191	92597218	.	+	.	Sequence srclusterF1281
chr19	srcluster	region	63143210	63143240	.	+	.	Sequence srclusterF1282
chr13	srcluster	region	44252450	44252471	.	+	.	Sequence srclusterF1283
chr10	srcluster	region	86150396	86150426	.	+	.	Sequence srclusterF1284
chr7	srcluster	region	64151341	64151371	.	+	.	Sequence srclusterF1285
chr5	srcluster	region	82573530	82573557	.	+	.	Sequence srclusterF1286
chr19	srcluster	region	62943297	62943327	.	+	.	Sequence srclusterF1287
chr11	srcluster	region	127935348	127935369	.	+	.	Sequence srclusterF1288
chr10	srcluster	region	82944042	82944072	.	+	.	Sequence srclusterF1289
chr22	srcluster	region	29440148	29440173	.	+	.	Sequence srclusterF129
chr7	srcluster	region	62939786	62939816	.	+	.	Sequence srclusterF1290
chr5	srcluster	region	40159706	40159736	.	+	.	Sequence srclusterF1291
chr19	srcluster	region	62612204	62612234	.	+	.	Sequence srclusterF1292
chr11	srcluster	region	111661460	111661481	.	+	.	Sequence srclusterF1293
chr10	srcluster	region	82190184	82190214	.	+	.	Sequence srclusterF1294
chr13	srcluster	region	90801192	90801216	.	+	.	Sequence srclusterF1295
chr7	srcluster	region	56852825	56852855	.	+	.	Sequence srclusterF1296
chr19	srcluster	region	62472435	62472465	.	+	.	Sequence srclusterF1297
chr10	srcluster	region	45103680	45103701	.	+	.	Sequence srclusterF1298
chr10	srcluster	region	79489019	79489049	.	+	.	Sequence srclusterF1299
chr13	srcluster	region	40587357	40587387	.	+	.	Sequence srclusterF13
chr22	srcluster	region	20332196	20332218	.	+	.	Sequence srclusterF130
chr6	srcluster	region	31871773	31871794	.	+	.	Sequence srclusterF1300
chr7	srcluster	region	56570663	56570693	.	+	.	Sequence srclusterF1301
chr4	srcluster	region	166143169	166143199	.	+	.	Sequence srclusterF1302
chr19	srcluster	region	62303497	62303527	.	+	.	Sequence srclusterF1303
chr1	srcluster	region	32372238	32372259	.	+	.	Sequence srclusterF1304
chr10	srcluster	region	79046316	79046346	.	+	.	Sequence srclusterF1305
chr19	srcluster	region	45150667	45150687	.	+	.	Sequence srclusterF1306
chr7	srcluster	region	56177143	56177173	.	+	.	Sequence srclusterF1307
chr19	srcluster	region	61421569	61421599	.	+	.	Sequence srclusterF1308
chr1	srcluster	region	17650952	17650973	.	+	.	Sequence srclusterF1309
chr9	srcluster	region	128372796	128372826	.	+	.	Sequence srclusterF131
chr10	srcluster	region	77128711	77128741	.	+	.	Sequence srclusterF1310
chr7	srcluster	region	55701828	55701858	.	+	.	Sequence srclusterF1311
chr4	srcluster	region	157292786	157292813	.	+	.	Sequence srclusterF1312
chr19	srcluster	region	60779662	60779692	.	+	.	Sequence srclusterF1313
chr6	srcluster	region	30880152	30880173	.	+	.	Sequence srclusterF1314
chr10	srcluster	region	75305688	75305718	.	+	.	Sequence srclusterF1315
chr1	srcluster	region	94025198	94025234	.	+	.	Sequence srclusterF1316
chr7	srcluster	region	55571158	55571188	.	+	.	Sequence srclusterF1317
chr4	srcluster	region	141348145	141348178	.	+	.	Sequence srclusterF1318
chr19	srcluster	region	60628883	60628913	.	+	.	Sequence srclusterF1319
chr2	srcluster	region	4751053	4751075	.	+	.	Sequence srclusterF132
chr10	srcluster	region	75194035	75194065	.	+	.	Sequence srclusterF1320
chr7	srcluster	region	52926555	52926585	.	+	.	Sequence srclusterF1321
chr9	srcluster	region	13995379	13995404	.	+	.	Sequence srclusterF1322
chr19	srcluster	region	59442431	59442461	.	+	.	Sequence srclusterF1323
chr4	srcluster	region	155726973	155726993	.	+	.	Sequence srclusterF1324
chr10	srcluster	region	75090162	75090192	.	+	.	Sequence srclusterF1325
chr7	srcluster	region	50749053	50749083	.	+	.	Sequence srclusterF1326
chr4	srcluster	region	54592293	54592362	.	+	.	Sequence srclusterF1327
chr19	srcluster	region	58866001	58866031	.	+	.	Sequence srclusterF1328
chr11	srcluster	region	84872843	84872878	.	+	.	Sequence srclusterF1329
chr7	srcluster	region	138482699	138482776	.	+	.	Sequence srclusterF133
chr10	srcluster	region	75009834	75009864	.	+	.	Sequence srclusterF1330
chr7	srcluster	region	50254096	50254126	.	+	.	Sequence srclusterF1331
chr2	srcluster	region	239343635	239343653	.	+	.	Sequence srclusterF1332
chr19	srcluster	region	58654289	58654319	.	+	.	Sequence srclusterF1333
chr5	srcluster	region	116589008	116589026	.	+	.	Sequence srclusterF1334
chr10	srcluster	region	74759962	74759992	.	+	.	Sequence srclusterF1335
chr7	srcluster	region	48018335	48018365	.	+	.	Sequence srclusterF1336
chr1	srcluster	region	43385897	43385917	.	+	.	Sequence srclusterF1337
chr19	srcluster	region	57896611	57896641	.	+	.	Sequence srclusterF1338
chr3	srcluster	region	140061297	140061317	.	+	.	Sequence srclusterF1339
chr21	srcluster	region	45765109	45765139	.	+	.	Sequence srclusterF134
chr10	srcluster	region	74005724	74005754	.	+	.	Sequence srclusterF1340
chrX	srcluster	region	149823307	149823347	.	+	.	Sequence srclusterF1341
chr7	srcluster	region	44687113	44687143	.	+	.	Sequence srclusterF1342
chr21	srcluster	region	16884443	16884465	.	+	.	Sequence srclusterF1343
chr19	srcluster	region	57318384	57318414	.	+	.	Sequence srclusterF1344
chr12	srcluster	region	109352331	109352352	.	+	.	Sequence srclusterF1345
chr10	srcluster	region	72304234	72304264	.	+	.	Sequence srclusterF1346
chrUn_28S_rRNA	srcluster	region	106	128	.	+	.	Sequence srclusterF1347
chr2	srcluster	region	167425642	167425665	.	+	.	Sequence srclusterF1348
chr7	srcluster	region	44618314	44618344	.	+	.	Sequence srclusterF1349
chr6	srcluster	region	149680774	149680797	.	+	.	Sequence srclusterF135
chr6	srcluster	region	27853641	27853714	.	+	.	Sequence srclusterF1350
chr19	srcluster	region	56606955	56606985	.	+	.	Sequence srclusterF1351
chr16	srcluster	region	20166476	20166494	.	+	.	Sequence srclusterF1352
chr10	srcluster	region	71816371	71816401	.	+	.	Sequence srclusterF1353
chr7	srcluster	region	31058743	31058764	.	+	.	Sequence srclusterF1354
chr7	srcluster	region	43912916	43912946	.	+	.	Sequence srclusterF1355
chr19	srcluster	region	55995558	55995588	.	+	.	Sequence srclusterF1356
chr14	srcluster	region	32023768	32023800	.	+	.	Sequence srclusterF1357
chr10	srcluster	region	70333176	70333206	.	+	.	Sequence srclusterF1358
chrX	srcluster	region	135743818	135743843	.	+	.	Sequence srclusterF1359
chr1	srcluster	region	158246585	158246670	.	+	.	Sequence srclusterF136
chr7	srcluster	region	42984863	42984893	.	+	.	Sequence srclusterF1360
chr19	srcluster	region	55160097	55160127	.	+	.	Sequence srclusterF1361
chr9	srcluster	region	135561904	135561926	.	+	.	Sequence srclusterF1362
chr10	srcluster	region	70210741	70210771	.	+	.	Sequence srclusterF1363
chr7	srcluster	region	40028448	40028478	.	+	.	Sequence srclusterF1364
chr19	srcluster	region	55005490	55005520	.	+	.	Sequence srclusterF1365
chr6	srcluster	region	111718013	111718035	.	+	.	Sequence srclusterF1366
chr10	srcluster	region	69646649	69646679	.	+	.	Sequence srclusterF1367
chr7	srcluster	region	39880680	39880710	.	+	.	Sequence srclusterF1368
chr4	srcluster	region	41002854	41002890	.	+	.	Sequence srclusterF1369
chr12	srcluster	region	132346930	132346960	.	+	.	Sequence srclusterF137
chr19	srcluster	region	54672554	54672584	.	+	.	Sequence srclusterF1370
chr10	srcluster	region	69506633	69506663	.	+	.	Sequence srclusterF1371
chrX	srcluster	region	40217993	40218030	.	+	.	Sequence srclusterF1372
chr7	srcluster	region	39738406	39738436	.	+	.	Sequence srclusterF1373
chr19	srcluster	region	54221414	54221444	.	+	.	Sequence srclusterF1374
chr10	srcluster	region	85921695	85921717	.	+	.	Sequence srclusterF1375
chr10	srcluster	region	68151889	68151919	.	+	.	Sequence srclusterF1376
chr7	srcluster	region	39564586	39564616	.	+	.	Sequence srclusterF1377
chr19	srcluster	region	53383847	53383877	.	+	.	Sequence srclusterF1378
chr1	srcluster	region	1438997	1439019	.	+	.	Sequence srclusterF1379
chr9	srcluster	region	127806681	127806711	.	+	.	Sequence srclusterF138
chr10	srcluster	region	65099516	65099546	.	+	.	Sequence srclusterF1380
chr9	srcluster	region	34812912	34812946	.	+	.	Sequence srclusterF1381
chr7	srcluster	region	38486021	38486051	.	+	.	Sequence srclusterF1382
chr4	srcluster	region	10201980	10202010	.	+	.	Sequence srclusterF1383
chr19	srcluster	region	52954596	52954626	.	+	.	Sequence srclusterF1384
chr10	srcluster	region	64042114	64042144	.	+	.	Sequence srclusterF1385
chr8	srcluster	region	131455903	131455937	.	+	.	Sequence srclusterF1386
chr7	srcluster	region	37548847	37548877	.	+	.	Sequence srclusterF1387
chr5	srcluster	region	149092622	149092644	.	+	.	Sequence srclusterF1388
chr19	srcluster	region	52577817	52577847	.	+	.	Sequence srclusterF1389
chr22	srcluster	region	41335777	41335801	.	+	.	Sequence srclusterF139
chr9	srcluster	region	2621058	2621079	.	+	.	Sequence srclusterF1390
chr10	srcluster	region	61045326	61045356	.	+	.	Sequence srclusterF1391
chr8	srcluster	region	67743261	67743295	.	+	.	Sequence srclusterF1392
chr7	srcluster	region	36509453	36509483	.	+	.	Sequence srclusterF1393
chr3	srcluster	region	185818180	185818204	.	+	.	Sequence srclusterF1394
chr19	srcluster	region	51629785	51629815	.	+	.	Sequence srclusterF1395
chr11	srcluster	region	114713820	114713841	.	+	.	Sequence srclusterF1396
chr10	srcluster	region	60914751	60914781	.	+	.	Sequence srclusterF1397
chr8	srcluster	region	37875182	37875219	.	+	.	Sequence srclusterF1398
chr7	srcluster	region	35981350	35981380	.	+	.	Sequence srclusterF1399
chrUn_18S_rRNA	srcluster	region	489	515	.	+	.	Sequence srclusterF14
chrUn_28S_rRNA	srcluster	region	3041	3064	.	+	.	Sequence srclusterF140
chr3	srcluster	region	184976446	184976473	.	+	.	Sequence srclusterF1400
chr19	srcluster	region	50488112	50488142	.	+	.	Sequence srclusterF1401
chr10	srcluster	region	112842052	112842072	.	+	.	Sequence srclusterF1402
chr10	srcluster	region	57378220	57378250	.	+	.	Sequence srclusterF1403
chr7	srcluster	region	35551228	35551258	.	+	.	Sequence srclusterF1404
chr3	srcluster	region	168531333	168531363	.	+	.	Sequence srclusterF1405
chr19	srcluster	region	50246813	50246843	.	+	.	Sequence srclusterF1406
chr5	srcluster	region	149662187	149662211	.	+	.	Sequence srclusterF1407
chr10	srcluster	region	51207456	51207486	.	+	.	Sequence srclusterF1408
chr8	srcluster	region	23032024	23032061	.	+	.	Sequence srclusterF1409
chr21	srcluster	region	44717598	44717628	.	+	.	Sequence srclusterF141
chr7	srcluster	region	34174036	34174066	.	+	.	Sequence srclusterF1410
chr19	srcluster	region	49366476	49366506	.	+	.	Sequence srclusterF1411
chr10	srcluster	region	50923452	50923482	.	+	.	Sequence srclusterF1412
chr7	srcluster	region	32384128	32384158	.	+	.	Sequence srclusterF1413
chr3	srcluster	region	130657439	130657466	.	+	.	Sequence srclusterF1414
chr19	srcluster	region	47168505	47168535	.	+	.	Sequence srclusterF1415
chr10	srcluster	region	48916558	48916588	.	+	.	Sequence srclusterF1416
chr7	srcluster	region	156586075	156586109	.	+	.	Sequence srclusterF1417
chr7	srcluster	region	31074870	31074900	.	+	.	Sequence srclusterF1418
chr3	srcluster	region	125270850	125270907	.	+	.	Sequence srclusterF1419
chr17	srcluster	region	8030400	8030472	.	+	.	Sequence srclusterF142
chr19	srcluster	region	46488548	46488578	.	+	.	Sequence srclusterF1420
chr19	srcluster	region	1077219	1077238	.	+	.	Sequence srclusterF1421
chr10	srcluster	region	48078225	48078255	.	+	.	Sequence srclusterF1422
chr7	srcluster	region	104596724	104596758	.	+	.	Sequence srclusterF1423
chr7	srcluster	region	30987030	30987060	.	+	.	Sequence srclusterF1424
chr18	srcluster	region	21135929	21135949	.	+	.	Sequence srclusterF1425
chr19	srcluster	region	45573144	45573174	.	+	.	Sequence srclusterF1426
chr20	srcluster	region	3846187	3846210	.	+	.	Sequence srclusterF1427
chr10	srcluster	region	46160109	46160139	.	+	.	Sequence srclusterF1428
chrX	srcluster	region	114602480	114602505	.	+	.	Sequence srclusterF1429
chr12	srcluster	region	131050641	131050671	.	+	.	Sequence srclusterF143
chr6	srcluster	region	150507581	150507618	.	+	.	Sequence srclusterF1430
chr7	srcluster	region	28914203	28914233	.	+	.	Sequence srclusterF1431
chr11	srcluster	region	43559533	43559554	.	+	.	Sequence srclusterF1432
chr19	srcluster	region	45338007	45338037	.	+	.	Sequence srclusterF1433
chr10	srcluster	region	45612543	45612573	.	+	.	Sequence srclusterF1434
chr7	srcluster	region	26832679	26832709	.	+	.	Sequence srclusterF1435
chrUn_18S_rRNA	srcluster	region	1409	1475	.	+	.	Sequence srclusterF1436
chr19	srcluster	region	44368686	44368716	.	+	.	Sequence srclusterF1437
chr14	srcluster	region	100558160	100558181	.	+	.	Sequence srclusterF1438
chr10	srcluster	region	43220058	43220088	.	+	.	Sequence srclusterF1439
chr17	srcluster	region	40802415	40802440	.	+	.	Sequence srclusterF144
chr6	srcluster	region	134582609	134582643	.	+	.	Sequence srclusterF1440
chr7	srcluster	region	25830282	25830312	.	+	.	Sequence srclusterF1441
chr19	srcluster	region	43675295	43675325	.	+	.	Sequence srclusterF1442
chr10	srcluster	region	37200431	37200461	.	+	.	Sequence srclusterF1443
chr6	srcluster	region	3409021	3409055	.	+	.	Sequence srclusterF1444
chr7	srcluster	region	23417602	23417632	.	+	.	Sequence srclusterF1445
chr6	srcluster	region	28665133	28665206	.	+	.	Sequence srclusterF1446
chr19	srcluster	region	43285193	43285223	.	+	.	Sequence srclusterF1447
chr10	srcluster	region	36883325	36883355	.	+	.	Sequence srclusterF1448
chr6	srcluster	region	1265903	1265937	.	+	.	Sequence srclusterF1449
chr18	srcluster	region	60647907	60647925	.	+	.	Sequence srclusterF145
chr7	srcluster	region	20768815	20768845	.	+	.	Sequence srclusterF1450
chr3	srcluster	region	122009292	122009319	.	+	.	Sequence srclusterF1451
chr19	srcluster	region	42884773	42884803	.	+	.	Sequence srclusterF1452
chr10	srcluster	region	35575292	35575322	.	+	.	Sequence srclusterF1453
chr6	srcluster	region	1264830	1264864	.	+	.	Sequence srclusterF1454
chr7	srcluster	region	18610437	18610467	.	+	.	Sequence srclusterF1455
chr3	srcluster	region	85040800	85040845	.	+	.	Sequence srclusterF1456
chr19	srcluster	region	42118050	42118080	.	+	.	Sequence srclusterF1457
chr19	srcluster	region	17658175	17658196	.	+	.	Sequence srclusterF1458
chr10	srcluster	region	35224590	35224620	.	+	.	Sequence srclusterF1459
chr9	srcluster	region	127588382	127588412	.	+	.	Sequence srclusterF146
chr6	srcluster	region	1264159	1264193	.	+	.	Sequence srclusterF1460
chr7	srcluster	region	15472372	15472402	.	+	.	Sequence srclusterF1461
chr19	srcluster	region	41728016	41728046	.	+	.	Sequence srclusterF1462
chr10	srcluster	region	34395375	34395405	.	+	.	Sequence srclusterF1463
chr5	srcluster	region	133550812	133550848	.	+	.	Sequence srclusterF1464
chr7	srcluster	region	12691182	12691212	.	+	.	Sequence srclusterF1465
chr19	srcluster	region	41345702	41345732	.	+	.	Sequence srclusterF1466
chr10	srcluster	region	31068060	31068090	.	+	.	Sequence srclusterF1467
chr14	srcluster	region	72499462	72499506	.	+	.	Sequence srclusterF1468
chr7	srcluster	region	10166651	10166681	.	+	.	Sequence srclusterF1469
chr18	srcluster	region	74445288	74445310	.	+	.	Sequence srclusterF147
chr19	srcluster	region	40719068	40719098	.	+	.	Sequence srclusterF1470
chr10	srcluster	region	30067114	30067144	.	+	.	Sequence srclusterF1471
chr5	srcluster	region	128197261	128197295	.	+	.	Sequence srclusterF1472
chr7	srcluster	region	8080567	8080597	.	+	.	Sequence srclusterF1473
chr3	srcluster	region	66575563	66575587	.	+	.	Sequence srclusterF1474
chr19	srcluster	region	40061702	40061732	.	+	.	Sequence srclusterF1475
chr18	srcluster	region	14757283	14757303	.	+	.	Sequence srclusterF1476
chr10	srcluster	region	27826475	27826505	.	+	.	Sequence srclusterF1477
chr5	srcluster	region	73177422	73177459	.	+	.	Sequence srclusterF1478
chr7	srcluster	region	7440269	7440299	.	+	.	Sequence srclusterF1479
chr9	srcluster	region	136840940	136840963	.	+	.	Sequence srclusterF148
chr3	srcluster	region	51397782	51397812	.	+	.	Sequence srclusterF1480
chr19	srcluster	region	39414901	39414931	.	+	.	Sequence srclusterF1481
chr2	srcluster	region	100982266	100982285	.	+	.	Sequence srclusterF1482
chr10	srcluster	region	27514314	27514344	.	+	.	Sequence srclusterF1483
chr7	srcluster	region	5401944	5401974	.	+	.	Sequence srclusterF1484
chr3	srcluster	region	42271411	42271435	.	+	.	Sequence srclusterF1485
chr19	srcluster	region	38275681	38275711	.	+	.	Sequence srclusterF1486
chrUn_28S_rRNA	srcluster	region	3450	3475	.	+	.	Sequence srclusterF1487
chr10	srcluster	region	25240950	25240980	.	+	.	Sequence srclusterF1488
chr5	srcluster	region	12685081	12685118	.	+	.	Sequence srclusterF1489
chr21	srcluster	region	43165535	43165565	.	+	.	Sequence srclusterF149
chr7	srcluster	region	4639351	4639381	.	+	.	Sequence srclusterF1490
chr3	srcluster	region	42226582	42226612	.	+	.	Sequence srclusterF1491
chr19	srcluster	region	38199871	38199901	.	+	.	Sequence srclusterF1492
chr16	srcluster	region	1907250	1907286	.	+	.	Sequence srclusterF1493
chr10	srcluster	region	23088212	23088242	.	+	.	Sequence srclusterF1494
chr7	srcluster	region	4290413	4290443	.	+	.	Sequence srclusterF1495
chr3	srcluster	region	41204181	41204220	.	+	.	Sequence srclusterF1496
chr19	srcluster	region	38095535	38095565	.	+	.	Sequence srclusterF1497
chr19	srcluster	region	21415283	21415307	.	+	.	Sequence srclusterF1498
chr10	srcluster	region	21793751	21793781	.	+	.	Sequence srclusterF1499
chr6	srcluster	region	4373281	4373316	.	+	.	Sequence srclusterF15
chr12	srcluster	region	129857834	129857864	.	+	.	Sequence srclusterF150
chrX	srcluster	region	48761326	48761351	.	+	.	Sequence srclusterF1500
chr4	srcluster	region	180332002	180332036	.	+	.	Sequence srclusterF1501
chr1	srcluster	region	1143217	1143241	.	+	.	Sequence srclusterF1502
chr7	srcluster	region	2262919	2262949	.	+	.	Sequence srclusterF1503
chr19	srcluster	region	36973615	36973645	.	+	.	Sequence srclusterF1504
chr3	srcluster	region	188445593	188445615	.	+	.	Sequence srclusterF1505
chr10	srcluster	region	19620766	19620796	.	+	.	Sequence srclusterF1506
chr4	srcluster	region	112416887	112416921	.	+	.	Sequence srclusterF1507
chr7	srcluster	region	1473770	1473800	.	+	.	Sequence srclusterF1508
chr19	srcluster	region	23730714	23730744	.	+	.	Sequence srclusterF1509
chr1	srcluster	region	3025561	3025584	.	+	.	Sequence srclusterF151
chr1	srcluster	region	245135188	245135208	.	+	.	Sequence srclusterF1510
chr10	srcluster	region	18075383	18075413	.	+	.	Sequence srclusterF1511
chr4	srcluster	region	33348487	33348521	.	+	.	Sequence srclusterF1512
chr7	srcluster	region	995288	995318	.	+	.	Sequence srclusterF1513
chr3	srcluster	region	4301127	4301157	.	+	.	Sequence srclusterF1514
chr19	srcluster	region	22189428	22189458	.	+	.	Sequence srclusterF1515
chr8	srcluster	region	41637160	41637181	.	+	.	Sequence srclusterF1516
chr1	srcluster	region	16812442	16812482	.	+	.	Sequence srclusterF1517
chr10	srcluster	region	17620573	17620603	.	+	.	Sequence srclusterF1518
chr4	srcluster	region	23398086	23398123	.	+	.	Sequence srclusterF1519
chr9	srcluster	region	126592403	126592433	.	+	.	Sequence srclusterF152
chr7	srcluster	region	647700	647730	.	+	.	Sequence srclusterF1520
chr19	srcluster	region	20025486	20025516	.	+	.	Sequence srclusterF1521
chr20	srcluster	region	4413523	4413544	.	+	.	Sequence srclusterF1522
chr10	srcluster	region	17037122	17037152	.	+	.	Sequence srclusterF1523
chr7	srcluster	region	518659	518689	.	+	.	Sequence srclusterF1524
chr22	srcluster	region	47713214	47713250	.	+	.	Sequence srclusterF1525
chr11	srcluster	region	59080476	59080514	.	+	.	Sequence srclusterF1526
chr19	srcluster	region	19954750	19954780	.	+	.	Sequence srclusterF1527
chr7	srcluster	region	10668693	10668718	.	+	.	Sequence srclusterF1528
chr10	srcluster	region	15834526	15834556	.	+	.	Sequence srclusterF1529
chr12	srcluster	region	83352748	83352768	.	+	.	Sequence srclusterF153
chr3	srcluster	region	129084011	129084048	.	+	.	Sequence srclusterF1530
chr6	srcluster	region	169254830	169254860	.	+	.	Sequence srclusterF1531
chr19	srcluster	region	19652172	19652202	.	+	.	Sequence srclusterF1532
chr1	srcluster	region	40889177	40889199	.	+	.	Sequence srclusterF1533
chr10	srcluster	region	14117164	14117194	.	+	.	Sequence srclusterF1534
chr6	srcluster	region	162289171	162289201	.	+	.	Sequence srclusterF1535
chr22	srcluster	region	46523983	46524007	.	+	.	Sequence srclusterF1536
chr19	srcluster	region	19367876	19367906	.	+	.	Sequence srclusterF1537
chr21	srcluster	region	34460811	34460833	.	+	.	Sequence srclusterF1538
chr10	srcluster	region	12801158	12801188	.	+	.	Sequence srclusterF1539
chr21	srcluster	region	41514738	41514768	.	+	.	Sequence srclusterF154
chr3	srcluster	region	35282787	35282822	.	+	.	Sequence srclusterF1540
chr6	srcluster	region	160472307	160472337	.	+	.	Sequence srclusterF1541
chr22	srcluster	region	40699398	40699434	.	+	.	Sequence srclusterF1542
chr19	srcluster	region	18874220	18874250	.	+	.	Sequence srclusterF1543
chr10	srcluster	region	12523564	12523594	.	+	.	Sequence srclusterF1544
chr3	srcluster	region	3605491	3605525	.	+	.	Sequence srclusterF1545
chrUn_28S_rRNA	srcluster	region	1386	1422	.	+	.	Sequence srclusterF1546
chr6	srcluster	region	159273980	159274010	.	+	.	Sequence srclusterF1547
chr19	srcluster	region	18737517	18737547	.	+	.	Sequence srclusterF1548
chrX	srcluster	region	122554324	122554346	.	+	.	Sequence srclusterF1549
chr17	srcluster	region	35509330	35509353	.	+	.	Sequence srclusterF155
chr10	srcluster	region	12456694	12456724	.	+	.	Sequence srclusterF1550
chr22	srcluster	region	27665150	27665187	.	+	.	Sequence srclusterF1551
chr6	srcluster	region	158650417	158650447	.	+	.	Sequence srclusterF1552
chr19	srcluster	region	18051466	18051496	.	+	.	Sequence srclusterF1553
chr3	srcluster	region	13010609	13010633	.	+	.	Sequence srclusterF1554
chr10	srcluster	region	10209940	10209970	.	+	.	Sequence srclusterF1555
chr6	srcluster	region	157080093	157080123	.	+	.	Sequence srclusterF1556
chr22	srcluster	region	31156887	31156917	.	+	.	Sequence srclusterF1557
chr19	srcluster	region	17850060	17850090	.	+	.	Sequence srclusterF1558
chr10	srcluster	region	7782170	7782200	.	+	.	Sequence srclusterF1559
chr12	srcluster	region	122312819	122312849	.	+	.	Sequence srclusterF156
chr22	srcluster	region	23841702	23841736	.	+	.	Sequence srclusterF1560
chr6	srcluster	region	155708360	155708390	.	+	.	Sequence srclusterF1561
chr22	srcluster	region	26861476	26861500	.	+	.	Sequence srclusterF1562
chr19	srcluster	region	16789158	16789188	.	+	.	Sequence srclusterF1563
chr10	srcluster	region	7564094	7564124	.	+	.	Sequence srclusterF1564
chr22	srcluster	region	20294117	20294151	.	+	.	Sequence srclusterF1565
chr6	srcluster	region	151814167	151814197	.	+	.	Sequence srclusterF1566
chr21	srcluster	region	36079104	36079128	.	+	.	Sequence srclusterF1567
chr19	srcluster	region	16699618	16699648	.	+	.	Sequence srclusterF1568
chr18	srcluster	region	11417233	11417255	.	+	.	Sequence srclusterF1569
chr17	srcluster	region	30955743	30955768	.	+	.	Sequence srclusterF157
chr10	srcluster	region	5810353	5810383	.	+	.	Sequence srclusterF1570
chr22	srcluster	region	19579623	19579660	.	+	.	Sequence srclusterF1571
chr6	srcluster	region	151502598	151502628	.	+	.	Sequence srclusterF1572
chr21	srcluster	region	32546424	32546463	.	+	.	Sequence srclusterF1573
chr19	srcluster	region	16656944	16656974	.	+	.	Sequence srclusterF1574
chrUn_28S_rRNA	srcluster	region	3932	3955	.	+	.	Sequence srclusterF1575
chr10	srcluster	region	3622250	3622280	.	+	.	Sequence srclusterF1576
chr8	srcluster	region	12395255	12395280	.	+	.	Sequence srclusterF1577
chr6	srcluster	region	150569021	150569051	.	+	.	Sequence srclusterF1578
chr19	srcluster	region	16230962	16230992	.	+	.	Sequence srclusterF1579
chr9	srcluster	region	125044409	125044439	.	+	.	Sequence srclusterF158
chr2	srcluster	region	78840459	78840482	.	+	.	Sequence srclusterF1580
chr10	srcluster	region	1931346	1931376	.	+	.	Sequence srclusterF1581
chr21	srcluster	region	34127760	34127794	.	+	.	Sequence srclusterF1582
chr6	srcluster	region	150495785	150495815	.	+	.	Sequence srclusterF1583
chr19	srcluster	region	16138773	16138803	.	+	.	Sequence srclusterF1584
chr2	srcluster	region	219444813	219444836	.	+	.	Sequence srclusterF1585
chr10	srcluster	region	1503002	1503032	.	+	.	Sequence srclusterF1586
chr21	srcluster	region	18272625	18272659	.	+	.	Sequence srclusterF1587
chr6	srcluster	region	148783656	148783686	.	+	.	Sequence srclusterF1588
chr20	srcluster	region	56732410	56732440	.	+	.	Sequence srclusterF1589
chr1	srcluster	region	91026891	91026911	.	+	.	Sequence srclusterF159
chr19	srcluster	region	15314847	15314877	.	+	.	Sequence srclusterF1590
chr9	srcluster	region	71124688	71124706	.	+	.	Sequence srclusterF1591
chr10	srcluster	region	1104168	1104198	.	+	.	Sequence srclusterF1592
chr20	srcluster	region	47014202	47014238	.	+	.	Sequence srclusterF1593
chr6	srcluster	region	147925398	147925428	.	+	.	Sequence srclusterF1594
chr20	srcluster	region	44084990	44085020	.	+	.	Sequence srclusterF1595
chr19	srcluster	region	15046972	15047002	.	+	.	Sequence srclusterF1596
chr15	srcluster	region	76706288	76706306	.	+	.	Sequence srclusterF1597
chr1	srcluster	region	244366662	244366692	.	+	.	Sequence srclusterF1598
chr6	srcluster	region	144403105	144403135	.	+	.	Sequence srclusterF1599
chr8	srcluster	region	65454316	65454344	.	+	.	Sequence srclusterF16
chr21	srcluster	region	38734360	38734390	.	+	.	Sequence srclusterF160
chr19	srcluster	region	14565519	14565549	.	+	.	Sequence srclusterF1600
chr20	srcluster	region	17487411	17487438	.	+	.	Sequence srclusterF1601
chr1	srcluster	region	243684327	243684357	.	+	.	Sequence srclusterF1602
chr2	srcluster	region	231312344	231312378	.	+	.	Sequence srclusterF1603
chr6	srcluster	region	139961893	139961923	.	+	.	Sequence srclusterF1604
chr20	srcluster	region	22513311	22513353	.	+	.	Sequence srclusterF1605
chr19	srcluster	region	14436344	14436374	.	+	.	Sequence srclusterF1606
chr1	srcluster	region	60306690	60306711	.	+	.	Sequence srclusterF1607
chr16	srcluster	region	3162048	3162121	.	+	.	Sequence srclusterF1608
chr1	srcluster	region	243099372	243099402	.	+	.	Sequence srclusterF1609
chr3	srcluster	region	116069129	116069164	.	+	.	Sequence srclusterF161
chr2	srcluster	region	229267841	229267878	.	+	.	Sequence srclusterF1610
chr6	srcluster	region	138955175	138955205	.	+	.	Sequence srclusterF1611
chr19	srcluster	region	13339875	13339905	.	+	.	Sequence srclusterF1612
chr1	srcluster	region	22064484	22064505	.	+	.	Sequence srclusterF1613
chr1	srcluster	region	242068899	242068929	.	+	.	Sequence srclusterF1614
chr6	srcluster	region	137926545	137926575	.	+	.	Sequence srclusterF1615
chr19	srcluster	region	12743443	12743473	.	+	.	Sequence srclusterF1616
chr6	srcluster	region	27167499	27167573	.	+	.	Sequence srclusterF1617
chr1	srcluster	region	241504800	241504830	.	+	.	Sequence srclusterF1618
chr2	srcluster	region	206036254	206036291	.	+	.	Sequence srclusterF1619
chr12	srcluster	region	121818959	121818989	.	+	.	Sequence srclusterF162
chr6	srcluster	region	137237717	137237747	.	+	.	Sequence srclusterF1620
chr19	srcluster	region	11711777	11711807	.	+	.	Sequence srclusterF1621
chr1	srcluster	region	241373918	241373948	.	+	.	Sequence srclusterF1622
chr6	srcluster	region	134723748	134723778	.	+	.	Sequence srclusterF1623
chr20	srcluster	region	17988039	17988072	.	+	.	Sequence srclusterF1624
chr19	srcluster	region	11023520	11023550	.	+	.	Sequence srclusterF1625
chr16	srcluster	region	3150454	3150478	.	+	.	Sequence srclusterF1626
chr1	srcluster	region	240377211	240377241	.	+	.	Sequence srclusterF1627
chr2	srcluster	region	202483508	202483545	.	+	.	Sequence srclusterF1628
chr6	srcluster	region	133750984	133751014	.	+	.	Sequence srclusterF1629
chr9	srcluster	region	124760828	124760858	.	+	.	Sequence srclusterF163
chr6	srcluster	region	26685309	26685343	.	+	.	Sequence srclusterF1630
chr19	srcluster	region	10220157	10220187	.	+	.	Sequence srclusterF1631
chr1	srcluster	region	239417859	239417889	.	+	.	Sequence srclusterF1632
chr6	srcluster	region	132928369	132928399	.	+	.	Sequence srclusterF1633
chr2	srcluster	region	233075332	233075380	.	+	.	Sequence srclusterF1634
chr19	srcluster	region	9586031	9586061	.	+	.	Sequence srclusterF1635
chrUn_28S_rRNA	srcluster	region	3578	3612	.	+	.	Sequence srclusterF1636
chr1	srcluster	region	238561403	238561433	.	+	.	Sequence srclusterF1637
chr2	srcluster	region	105152074	105152111	.	+	.	Sequence srclusterF1638
chr6	srcluster	region	128722336	128722366	.	+	.	Sequence srclusterF1639
chr4	srcluster	region	187987577	187987598	.	+	.	Sequence srclusterF164
chr19	srcluster	region	8268122	8268152	.	+	.	Sequence srclusterF1640
chr1	srcluster	region	237748742	237748772	.	+	.	Sequence srclusterF1641
chr6	srcluster	region	119514425	119514455	.	+	.	Sequence srclusterF1642
chr19	srcluster	region	8111094	8111124	.	+	.	Sequence srclusterF1643
chr18	srcluster	region	38994675	38994697	.	+	.	Sequence srclusterF1644
chr1	srcluster	region	235235048	235235078	.	+	.	Sequence srclusterF1645
chr4	srcluster	region	159507479	159507504	.	+	.	Sequence srclusterF1646
chr2	srcluster	region	69862756	69862791	.	+	.	Sequence srclusterF1647
chr6	srcluster	region	119145354	119145384	.	+	.	Sequence srclusterF1648
chr19	srcluster	region	6910377	6910407	.	+	.	Sequence srclusterF1649
chr21	srcluster	region	36729928	36729958	.	+	.	Sequence srclusterF165
chr6	srcluster	region	2262851	2262874	.	+	.	Sequence srclusterF1650
chr1	srcluster	region	233432653	233432683	.	+	.	Sequence srclusterF1651
chr2	srcluster	region	58152376	58152410	.	+	.	Sequence srclusterF1652
chr6	srcluster	region	118500167	118500197	.	+	.	Sequence srclusterF1653
chr2	srcluster	region	229454717	229454753	.	+	.	Sequence srclusterF1654
chr19	srcluster	region	6879383	6879413	.	+	.	Sequence srclusterF1655
chr1	srcluster	region	232816354	232816384	.	+	.	Sequence srclusterF1656
chr2	srcluster	region	37290713	37290750	.	+	.	Sequence srclusterF1657
chr6	srcluster	region	113353331	113353361	.	+	.	Sequence srclusterF1658
chr6	srcluster	region	26677063	26677097	.	+	.	Sequence srclusterF1659
chr6	srcluster	region	15277616	15277638	.	+	.	Sequence srclusterF166
chr19	srcluster	region	6776782	6776812	.	+	.	Sequence srclusterF1660
chr21	srcluster	region	20293879	20293902	.	+	.	Sequence srclusterF1661
chr1	srcluster	region	232124030	232124060	.	+	.	Sequence srclusterF1662
chr6	srcluster	region	112761225	112761255	.	+	.	Sequence srclusterF1663
chr19	srcluster	region	6620241	6620271	.	+	.	Sequence srclusterF1664
chr1	srcluster	region	229234527	229234557	.	+	.	Sequence srclusterF1665
chr19	srcluster	region	61154109	61154146	.	+	.	Sequence srclusterF1666
chr6	srcluster	region	111401948	111401978	.	+	.	Sequence srclusterF1667
chr2	srcluster	region	212529385	212529424	.	+	.	Sequence srclusterF1668
chr19	srcluster	region	6148034	6148064	.	+	.	Sequence srclusterF1669
chr12	srcluster	region	120807042	120807072	.	+	.	Sequence srclusterF167
chr17	srcluster	region	45852339	45852361	.	+	.	Sequence srclusterF1670
chr1	srcluster	region	225203300	225203330	.	+	.	Sequence srclusterF1671
chr6	srcluster	region	109790817	109790847	.	+	.	Sequence srclusterF1672
chrUn_18S_rRNA	srcluster	region	225	280	.	+	.	Sequence srclusterF1673
chr19	srcluster	region	5824300	5824330	.	+	.	Sequence srclusterF1674
chr12	srcluster	region	71504319	71504342	.	+	.	Sequence srclusterF1675
chr1	srcluster	region	223788454	223788484	.	+	.	Sequence srclusterF1676
chr19	srcluster	region	46015303	46015340	.	+	.	Sequence srclusterF1677
chr6	srcluster	region	108656903	108656933	.	+	.	Sequence srclusterF1678
chr19	srcluster	region	5548887	5548917	.	+	.	Sequence srclusterF1679
chr17	srcluster	region	18894003	18894028	.	+	.	Sequence srclusterF168
chr1	srcluster	region	222736041	222736071	.	+	.	Sequence srclusterF1680
chr6	srcluster	region	106851132	106851162	.	+	.	Sequence srclusterF1681
chr2	srcluster	region	180385189	180385222	.	+	.	Sequence srclusterF1682
chr19	srcluster	region	5133101	5133131	.	+	.	Sequence srclusterF1683
chrUn_18S_rRNA	srcluster	region	1083	1109	.	+	.	Sequence srclusterF1684
chr1	srcluster	region	221006359	221006389	.	+	.	Sequence srclusterF1685
chr18	srcluster	region	70159198	70159232	.	+	.	Sequence srclusterF1686
chr6	srcluster	region	105422382	105422412	.	+	.	Sequence srclusterF1687
chr14	srcluster	region	67051812	67051835	.	+	.	Sequence srclusterF1688
chr19	srcluster	region	4437583	4437613	.	+	.	Sequence srclusterF1689
chr6	srcluster	region	26646260	26646334	.	+	.	Sequence srclusterF169
chr1	srcluster	region	220750608	220750638	.	+	.	Sequence srclusterF1690
chr18	srcluster	region	818485	818519	.	+	.	Sequence srclusterF1691
chr6	srcluster	region	100073355	100073385	.	+	.	Sequence srclusterF1692
chr2	srcluster	region	170338516	170338540	.	+	.	Sequence srclusterF1693
chr12	srcluster	region	61283792	61283817	.	+	.	Sequence srclusterF1694
chrUn_28S_rRNA	srcluster	region	3504	3563	.	+	.	Sequence srclusterF1695
chr19	srcluster	region	3944532	3944562	.	+	.	Sequence srclusterF1696
chr1	srcluster	region	217255562	217255592	.	+	.	Sequence srclusterF1697
chr17	srcluster	region	44375549	44375583	.	+	.	Sequence srclusterF1698
chr6	srcluster	region	96987222	96987252	.	+	.	Sequence srclusterF1699
chr2	srcluster	region	42949381	42949422	.	+	.	Sequence srclusterF17
chr9	srcluster	region	122050411	122050441	.	+	.	Sequence srclusterF170
chr2	srcluster	region	125180604	125180631	.	+	.	Sequence srclusterF1700
chr19	srcluster	region	2914548	2914578	.	+	.	Sequence srclusterF1701
chrUn_28S_rRNA	srcluster	region	619	728	.	+	.	Sequence srclusterF1702
chr1	srcluster	region	216576948	216576978	.	+	.	Sequence srclusterF1703
chr15	srcluster	region	27988368	27988402	.	+	.	Sequence srclusterF1704
chr6	srcluster	region	90584998	90585028	.	+	.	Sequence srclusterF1705
chr2	srcluster	region	119642759	119642783	.	+	.	Sequence srclusterF1706
chr6	srcluster	region	87797834	87797872	.	+	.	Sequence srclusterF1707
chr19	srcluster	region	2833172	2833202	.	+	.	Sequence srclusterF1708
chr12	srcluster	region	131785392	131785413	.	+	.	Sequence srclusterF1709
chr20	srcluster	region	34932538	34932561	.	+	.	Sequence srclusterF171
chr1	srcluster	region	214918695	214918725	.	+	.	Sequence srclusterF1710
chr14	srcluster	region	89324301	89324335	.	+	.	Sequence srclusterF1711
chr6	srcluster	region	90444460	90444490	.	+	.	Sequence srclusterF1712
chr2	srcluster	region	118567747	118567780	.	+	.	Sequence srclusterF1713
chr19	srcluster	region	1792956	1792986	.	+	.	Sequence srclusterF1714
chr12	srcluster	region	131784979	131785000	.	+	.	Sequence srclusterF1715
chr1	srcluster	region	213775048	213775078	.	+	.	Sequence srclusterF1716
chr14	srcluster	region	51664432	51664466	.	+	.	Sequence srclusterF1717
chr6	srcluster	region	89744214	89744244	.	+	.	Sequence srclusterF1718
chr19	srcluster	region	1268106	1268136	.	+	.	Sequence srclusterF1719
chr21	srcluster	region	36419287	36419317	.	+	.	Sequence srclusterF172
chr12	srcluster	region	131784885	131784906	.	+	.	Sequence srclusterF1720
chr1	srcluster	region	213236844	213236874	.	+	.	Sequence srclusterF1721
chr22	srcluster	region	28136112	28136137	.	+	.	Sequence srclusterF1722
chr13	srcluster	region	94451173	94451210	.	+	.	Sequence srclusterF1723
chr9	srcluster	region	89281553	89281577	.	+	.	Sequence srclusterF1724
chr6	srcluster	region	87353200	87353230	.	+	.	Sequence srclusterF1725
chr2	srcluster	region	118567669	118567693	.	+	.	Sequence srclusterF1726
chr19	srcluster	region	805190	805220	.	+	.	Sequence srclusterF1727
chr8	srcluster	region	21599391	21599412	.	+	.	Sequence srclusterF1728
chr1	srcluster	region	210969009	210969039	.	+	.	Sequence srclusterF1729
chr7	srcluster	region	121066007	121066027	.	+	.	Sequence srclusterF173
chr6	srcluster	region	84195448	84195478	.	+	.	Sequence srclusterF1730
chr2	srcluster	region	118567469	118567496	.	+	.	Sequence srclusterF1731
chr19	srcluster	region	525001	525031	.	+	.	Sequence srclusterF1732
chr15	srcluster	region	20505423	20505444	.	+	.	Sequence srclusterF1733
chr1	srcluster	region	209571534	209571564	.	+	.	Sequence srclusterF1734
chr13	srcluster	region	89327338	89327372	.	+	.	Sequence srclusterF1735
chr6	srcluster	region	77453165	77453195	.	+	.	Sequence srclusterF1736
chr2	srcluster	region	118567106	118567133	.	+	.	Sequence srclusterF1737
chr18	srcluster	region	75859028	75859058	.	+	.	Sequence srclusterF1738
chr1	srcluster	region	119064712	119064731	.	+	.	Sequence srclusterF1739
chr12	srcluster	region	120524399	120524429	.	+	.	Sequence srclusterF174
chr1	srcluster	region	208127296	208127326	.	+	.	Sequence srclusterF1740
chr13	srcluster	region	77867463	77867500	.	+	.	Sequence srclusterF1741
chr6	srcluster	region	76471729	76471759	.	+	.	Sequence srclusterF1742
chr2	srcluster	region	118566821	118566848	.	+	.	Sequence srclusterF1743
chr18	srcluster	region	72640212	72640242	.	+	.	Sequence srclusterF1744
chr3	srcluster	region	109718032	109718050	.	+	.	Sequence srclusterF1745
chr1	srcluster	region	207830947	207830977	.	+	.	Sequence srclusterF1746
chr6	srcluster	region	74364821	74364851	.	+	.	Sequence srclusterF1747
chr2	srcluster	region	101638965	101638992	.	+	.	Sequence srclusterF1748
chr18	srcluster	region	72500216	72500246	.	+	.	Sequence srclusterF1749
chr9	srcluster	region	121708239	121708269	.	+	.	Sequence srclusterF175
chr8	srcluster	region	111523804	111523824	.	+	.	Sequence srclusterF1750
chr1	srcluster	region	207717305	207717335	.	+	.	Sequence srclusterF1751
chr13	srcluster	region	72320703	72320737	.	+	.	Sequence srclusterF1752
chr6	srcluster	region	74204888	74204918	.	+	.	Sequence srclusterF1753
chr2	srcluster	region	79433019	79433043	.	+	.	Sequence srclusterF1754
chr18	srcluster	region	66883495	66883525	.	+	.	Sequence srclusterF1755
chr9	srcluster	region	70270644	70270666	.	+	.	Sequence srclusterF1756
chr1	srcluster	region	207382119	207382149	.	+	.	Sequence srclusterF1757
chr13	srcluster	region	20388635	20388669	.	+	.	Sequence srclusterF1758
chr6	srcluster	region	70115006	70115036	.	+	.	Sequence srclusterF1759
chr16	srcluster	region	32349222	32349243	.	+	.	Sequence srclusterF176
chr2	srcluster	region	77742282	77742315	.	+	.	Sequence srclusterF1760
chr5	srcluster	region	35064936	35064957	.	+	.	Sequence srclusterF1761
chr18	srcluster	region	62917032	62917062	.	+	.	Sequence srclusterF1762
chr1	srcluster	region	205767485	205767515	.	+	.	Sequence srclusterF1763
chr12	srcluster	region	119805913	119805947	.	+	.	Sequence srclusterF1764
chr8	srcluster	region	50023466	50023488	.	+	.	Sequence srclusterF1765
chr6	srcluster	region	64268982	64269012	.	+	.	Sequence srclusterF1766
chr15	srcluster	region	30424958	30424979	.	+	.	Sequence srclusterF1767
chr18	srcluster	region	60040127	60040157	.	+	.	Sequence srclusterF1768
chr10	srcluster	region	11253149	11253168	.	+	.	Sequence srclusterF1769
chr21	srcluster	region	36311645	36311675	.	+	.	Sequence srclusterF177
chr1	srcluster	region	203447834	203447864	.	+	.	Sequence srclusterF1770
chr12	srcluster	region	91116191	91116225	.	+	.	Sequence srclusterF1771
chr9	srcluster	region	94927341	94927363	.	+	.	Sequence srclusterF1772
chr6	srcluster	region	64038349	64038379	.	+	.	Sequence srclusterF1773
chr2	srcluster	region	74700016	74700043	.	+	.	Sequence srclusterF1774
chr6	srcluster	region	29064757	29064793	.	+	.	Sequence srclusterF1775
chr18	srcluster	region	55443390	55443420	.	+	.	Sequence srclusterF1776
chr4	srcluster	region	41287449	41287469	.	+	.	Sequence srclusterF1777
chr1	srcluster	region	202378848	202378878	.	+	.	Sequence srclusterF1778
chr12	srcluster	region	52754897	52754931	.	+	.	Sequence srclusterF1779
chr10	srcluster	region	124892387	124892407	.	+	.	Sequence srclusterF178
chr6	srcluster	region	57015236	57015266	.	+	.	Sequence srclusterF1780
chr2	srcluster	region	74699845	74699872	.	+	.	Sequence srclusterF1781
chr18	srcluster	region	53496564	53496594	.	+	.	Sequence srclusterF1782
chr6	srcluster	region	27621484	27621528	.	+	.	Sequence srclusterF1783
chr1	srcluster	region	202295187	202295217	.	+	.	Sequence srclusterF1784
chr12	srcluster	region	13135758	13135795	.	+	.	Sequence srclusterF1785
chr6	srcluster	region	55241594	55241624	.	+	.	Sequence srclusterF1786
chr2	srcluster	region	73524687	73524723	.	+	.	Sequence srclusterF1787
chr18	srcluster	region	48971061	48971091	.	+	.	Sequence srclusterF1788
chr1	srcluster	region	201915146	201915176	.	+	.	Sequence srclusterF1789
chr12	srcluster	region	119779383	119779413	.	+	.	Sequence srclusterF179
chr6	srcluster	region	53572648	53572678	.	+	.	Sequence srclusterF1790
chr5	srcluster	region	180547306	180547342	.	+	.	Sequence srclusterF1791
chr18	srcluster	region	44429235	44429265	.	+	.	Sequence srclusterF1792
chr4	srcluster	region	177003952	177003976	.	+	.	Sequence srclusterF1793
chr1	srcluster	region	200692153	200692183	.	+	.	Sequence srclusterF1794
chr11	srcluster	region	110301496	110301530	.	+	.	Sequence srclusterF1795
chr6	srcluster	region	52421887	52421917	.	+	.	Sequence srclusterF1796
chr2	srcluster	region	50689863	50689893	.	+	.	Sequence srclusterF1797
chr18	srcluster	region	42907280	42907310	.	+	.	Sequence srclusterF1798
chr2	srcluster	region	202397631	202397650	.	+	.	Sequence srclusterF1799
chrUn_28S_rRNA	srcluster	region	3622	3661	.	+	.	Sequence srclusterF18
chr16	srcluster	region	6980380	6980405	.	+	.	Sequence srclusterF180
chr16	srcluster	region	69380910	69380984	.	+	.	Sequence srclusterF1800
chr1	srcluster	region	198972338	198972368	.	+	.	Sequence srclusterF1801
chr11	srcluster	region	66416612	66416646	.	+	.	Sequence srclusterF1802
chr6	srcluster	region	46968194	46968224	.	+	.	Sequence srclusterF1803
chr18	srcluster	region	41933961	41933991	.	+	.	Sequence srclusterF1804
chr6	srcluster	region	3350105	3350126	.	+	.	Sequence srclusterF1805
chr1	srcluster	region	196699723	196699753	.	+	.	Sequence srclusterF1806
chr20	srcluster	region	57566848	57566873	.	+	.	Sequence srclusterF1807
chr10	srcluster	region	99538291	99538327	.	+	.	Sequence srclusterF1808
chrUn_28S_rRNA	srcluster	region	1810	1865	.	+	.	Sequence srclusterF1809
chr9	srcluster	region	119408047	119408077	.	+	.	Sequence srclusterF181
chr6	srcluster	region	45229529	45229559	.	+	.	Sequence srclusterF1810
chr2	srcluster	region	29965588	29965627	.	+	.	Sequence srclusterF1811
chr5	srcluster	region	180461445	180461481	.	+	.	Sequence srclusterF1812
chr18	srcluster	region	35225311	35225341	.	+	.	Sequence srclusterF1813
chr1	srcluster	region	40892064	40892087	.	+	.	Sequence srclusterF1814
chr1	srcluster	region	191760031	191760061	.	+	.	Sequence srclusterF1815
chr10	srcluster	region	96791247	96791281	.	+	.	Sequence srclusterF1816
chr6	srcluster	region	44709499	44709529	.	+	.	Sequence srclusterF1817
chr18	srcluster	region	33985984	33986014	.	+	.	Sequence srclusterF1818
chr1	srcluster	region	189593071	189593101	.	+	.	Sequence srclusterF1819
chr10	srcluster	region	48589539	48589562	.	+	.	Sequence srclusterF182
chr10	srcluster	region	62375795	62375832	.	+	.	Sequence srclusterF1820
chr6	srcluster	region	58257243	58257288	.	+	.	Sequence srclusterF1821
chr6	srcluster	region	43764421	43764451	.	+	.	Sequence srclusterF1822
chr18	srcluster	region	33145497	33145527	.	+	.	Sequence srclusterF1823
chr1	srcluster	region	180884171	180884201	.	+	.	Sequence srclusterF1824
chr6	srcluster	region	43074360	43074390	.	+	.	Sequence srclusterF1825
chr2	srcluster	region	15124761	15124785	.	+	.	Sequence srclusterF1826
chr16	srcluster	region	22215961	22215997	.	+	.	Sequence srclusterF1827
chr18	srcluster	region	32027019	32027049	.	+	.	Sequence srclusterF1828
chrUn_28S_rRNA	srcluster	region	4794	4821	.	+	.	Sequence srclusterF1829
chr21	srcluster	region	33766800	33766830	.	+	.	Sequence srclusterF183
chr1	srcluster	region	176846810	176846840	.	+	.	Sequence srclusterF1830
chr10	srcluster	region	12817200	12817234	.	+	.	Sequence srclusterF1831
chr6	srcluster	region	42565035	42565065	.	+	.	Sequence srclusterF1832
chr19	srcluster	region	55689465	55689489	.	+	.	Sequence srclusterF1833
chr18	srcluster	region	29543964	29543994	.	+	.	Sequence srclusterF1834
chr1	srcluster	region	174998140	174998170	.	+	.	Sequence srclusterF1835
chr1	srcluster	region	198745215	198745252	.	+	.	Sequence srclusterF1836
chr6	srcluster	region	42115880	42115910	.	+	.	Sequence srclusterF1837
chr19	srcluster	region	46372376	46372409	.	+	.	Sequence srclusterF1838
chr18	srcluster	region	24618153	24618183	.	+	.	Sequence srclusterF1839
chr3	srcluster	region	2183272	2183291	.	+	.	Sequence srclusterF184
chr9	srcluster	region	76416274	76416301	.	+	.	Sequence srclusterF1840
chr1	srcluster	region	173776819	173776849	.	+	.	Sequence srclusterF1841
chr6	srcluster	region	42073604	42073634	.	+	.	Sequence srclusterF1842
chr14	srcluster	region	20148128	20148166	.	+	.	Sequence srclusterF1843
chr18	srcluster	region	22371955	22371985	.	+	.	Sequence srclusterF1844
chr1	srcluster	region	172724258	172724288	.	+	.	Sequence srclusterF1845
chr1	srcluster	region	104764246	104764280	.	+	.	Sequence srclusterF1846
chr6	srcluster	region	41522205	41522235	.	+	.	Sequence srclusterF1847
chr19	srcluster	region	39227601	39227631	.	+	.	Sequence srclusterF1848
chr18	srcluster	region	19330690	19330720	.	+	.	Sequence srclusterF1849
chr12	srcluster	region	119172605	119172635	.	+	.	Sequence srclusterF185
chr17	srcluster	region	19352085	19352158	.	+	.	Sequence srclusterF1850
chr1	srcluster	region	171167328	171167358	.	+	.	Sequence srclusterF1851
chr1	srcluster	region	80906376	80906410	.	+	.	Sequence srclusterF1852
chr6	srcluster	region	36791971	36792001	.	+	.	Sequence srclusterF1853
chr19	srcluster	region	18655474	18655498	.	+	.	Sequence srclusterF1854
chr18	srcluster	region	18899018	18899048	.	+	.	Sequence srclusterF1855
chr1	srcluster	region	170777119	170777149	.	+	.	Sequence srclusterF1856
chr1	srcluster	region	40304100	40304134	.	+	.	Sequence srclusterF1857
chr6	srcluster	region	35344782	35344812	.	+	.	Sequence srclusterF1858
chr19	srcluster	region	15397668	15397725	.	+	.	Sequence srclusterF1859
chr5	srcluster	region	180533255	180533330	.	+	.	Sequence srclusterF186
chr18	srcluster	region	17837670	17837700	.	+	.	Sequence srclusterF1860
chr1	srcluster	region	168348069	168348099	.	+	.	Sequence srclusterF1861
chr1	srcluster	region	19302223	19302260	.	+	.	Sequence srclusterF1862
chr6	srcluster	region	34808311	34808341	.	+	.	Sequence srclusterF1863
chr14	srcluster	region	103653558	103653580	.	+	.	Sequence srclusterF1864
chr18	srcluster	region	17603909	17603939	.	+	.	Sequence srclusterF1865
chr11	srcluster	region	77275332	77275354	.	+	.	Sequence srclusterF1866
chr1	srcluster	region	164401290	164401320	.	+	.	Sequence srclusterF1867
chr6	srcluster	region	33618314	33618344	.	+	.	Sequence srclusterF1868
chr18	srcluster	region	17379634	17379664	.	+	.	Sequence srclusterF1869
chr9	srcluster	region	116657385	116657415	.	+	.	Sequence srclusterF187
chr19	srcluster	region	48656863	48656885	.	+	.	Sequence srclusterF1870
chr1	srcluster	region	162504987	162505017	.	+	.	Sequence srclusterF1871
chr1	srcluster	region	2047551	2047585	.	+	.	Sequence srclusterF1872
chr6	srcluster	region	33463842	33463872	.	+	.	Sequence srclusterF1873
chr18	srcluster	region	16849677	16849707	.	+	.	Sequence srclusterF1874
chr1	srcluster	region	99070473	99070494	.	+	.	Sequence srclusterF1875
chr1	srcluster	region	159600024	159600054	.	+	.	Sequence srclusterF1876
chrUn_18S_rRNA	srcluster	region	1833	1869	.	+	.	Sequence srclusterF1877
chr6	srcluster	region	33415818	33415848	.	+	.	Sequence srclusterF1878
chr18	srcluster	region	13770885	13770915	.	+	.	Sequence srclusterF1879
chr10	srcluster	region	46680608	46680631	.	+	.	Sequence srclusterF188
chr8	srcluster	region	143353111	143353135	.	+	.	Sequence srclusterF1880
chr1	srcluster	region	157774627	157774657	.	+	.	Sequence srclusterF1881
chr17	srcluster	region	52397915	52397940	.	+	.	Sequence srclusterF1882
chr6	srcluster	region	32211492	32211522	.	+	.	Sequence srclusterF1883
chr1	srcluster	region	28795824	28795861	.	+	.	Sequence srclusterF1884
chr18	srcluster	region	12808839	12808869	.	+	.	Sequence srclusterF1885
chr1	srcluster	region	157036257	157036287	.	+	.	Sequence srclusterF1886
chr6	srcluster	region	31640408	31640438	.	+	.	Sequence srclusterF1887
chr19	srcluster	region	11419340	11419370	.	+	.	Sequence srclusterF1888
chr18	srcluster	region	12696214	12696244	.	+	.	Sequence srclusterF1889
chr21	srcluster	region	32832295	32832325	.	+	.	Sequence srclusterF189
chr16	srcluster	region	3148923	3148995	.	+	.	Sequence srclusterF1890
chr1	srcluster	region	156112937	156112967	.	+	.	Sequence srclusterF1891
chr6	srcluster	region	30184061	30184091	.	+	.	Sequence srclusterF1892
chr19	srcluster	region	10020324	10020354	.	+	.	Sequence srclusterF1893
chr18	srcluster	region	11957075	11957105	.	+	.	Sequence srclusterF1894
chr1	srcluster	region	155485851	155485881	.	+	.	Sequence srclusterF1895
chr6	srcluster	region	29724974	29725004	.	+	.	Sequence srclusterF1896
chr18	srcluster	region	11618154	11618184	.	+	.	Sequence srclusterF1897
chr9	srcluster	region	36417103	36417126	.	+	.	Sequence srclusterF1898
chr1	srcluster	region	155478325	155478355	.	+	.	Sequence srclusterF1899
chrX	srcluster	region	1597270	1597300	.	+	.	Sequence srclusterF19
chr16	srcluster	region	67692583	67692601	.	+	.	Sequence srclusterF190
chr6	srcluster	region	29504258	29504288	.	+	.	Sequence srclusterF1900
chr19	srcluster	region	6026284	6026308	.	+	.	Sequence srclusterF1901
chr18	srcluster	region	10517929	10517959	.	+	.	Sequence srclusterF1902
chr4	srcluster	region	35054348	35054369	.	+	.	Sequence srclusterF1903
chr1	srcluster	region	158248312	158248386	.	+	.	Sequence srclusterF1904
chr1	srcluster	region	154257149	154257179	.	+	.	Sequence srclusterF1905
chr6	srcluster	region	28855862	28855892	.	+	.	Sequence srclusterF1906
chr19	srcluster	region	3007272	3007299	.	+	.	Sequence srclusterF1907
chr18	srcluster	region	7942443	7942473	.	+	.	Sequence srclusterF1908
chr13	srcluster	region	26828874	26828895	.	+	.	Sequence srclusterF1909
chr12	srcluster	region	118639155	118639185	.	+	.	Sequence srclusterF191
chr1	srcluster	region	152680077	152680107	.	+	.	Sequence srclusterF1910
chr6	srcluster	region	27715000	27715030	.	+	.	Sequence srclusterF1911
chr19	srcluster	region	1115525	1115549	.	+	.	Sequence srclusterF1912
chr18	srcluster	region	7111281	7111311	.	+	.	Sequence srclusterF1913
chr8	srcluster	region	107629720	107629743	.	+	.	Sequence srclusterF1914
chr1	srcluster	region	151821225	151821255	.	+	.	Sequence srclusterF1915
chr6	srcluster	region	26010969	26010999	.	+	.	Sequence srclusterF1916
chr19	srcluster	region	1115421	1115448	.	+	.	Sequence srclusterF1917
chr18	srcluster	region	3507562	3507592	.	+	.	Sequence srclusterF1918
chr5	srcluster	region	150448917	150448940	.	+	.	Sequence srclusterF1919
chr1	srcluster	region	23241011	23241036	.	+	.	Sequence srclusterF192
chr1	srcluster	region	151703309	151703339	.	+	.	Sequence srclusterF1920
chr6	srcluster	region	25081556	25081586	.	+	.	Sequence srclusterF1921
chr19	srcluster	region	1115388	1115415	.	+	.	Sequence srclusterF1922
chr18	srcluster	region	1353350	1353380	.	+	.	Sequence srclusterF1923
chr5	srcluster	region	131889193	131889215	.	+	.	Sequence srclusterF1924
chr1	srcluster	region	151409298	151409328	.	+	.	Sequence srclusterF1925
chr6	srcluster	region	24226337	24226367	.	+	.	Sequence srclusterF1926
chr18	srcluster	region	42145844	42145868	.	+	.	Sequence srclusterF1927
chr17	srcluster	region	78297005	78297035	.	+	.	Sequence srclusterF1928
chr15	srcluster	region	86801032	86801055	.	+	.	Sequence srclusterF1929
chr9	srcluster	region	114159077	114159107	.	+	.	Sequence srclusterF193
chr1	srcluster	region	151221786	151221816	.	+	.	Sequence srclusterF1930
chr6	srcluster	region	21938336	21938366	.	+	.	Sequence srclusterF1931
chr18	srcluster	region	11816364	11816388	.	+	.	Sequence srclusterF1932
chr17	srcluster	region	78177449	78177479	.	+	.	Sequence srclusterF1933
chr14	srcluster	region	99843964	99843986	.	+	.	Sequence srclusterF1934
chr1	srcluster	region	151064378	151064408	.	+	.	Sequence srclusterF1935
chr1	srcluster	region	114237260	114237281	.	+	.	Sequence srclusterF1936
chr6	srcluster	region	20611427	20611457	.	+	.	Sequence srclusterF1937
chr17	srcluster	region	71124058	71124091	.	+	.	Sequence srclusterF1938
chrUn_18S_rRNA	srcluster	region	1556	1613	.	+	.	Sequence srclusterF1939
chr10	srcluster	region	46199795	46199818	.	+	.	Sequence srclusterF194
chr17	srcluster	region	77591784	77591814	.	+	.	Sequence srclusterF1940
chr11	srcluster	region	32335723	32335745	.	+	.	Sequence srclusterF1941
chr1	srcluster	region	150653155	150653185	.	+	.	Sequence srclusterF1942
chr6	srcluster	region	18139030	18139060	.	+	.	Sequence srclusterF1943
chr6	srcluster	region	73923614	73923634	.	+	.	Sequence srclusterF1944
chr17	srcluster	region	76869918	76869948	.	+	.	Sequence srclusterF1945
chr8	srcluster	region	96106650	96106672	.	+	.	Sequence srclusterF1946
chr1	srcluster	region	148255490	148255520	.	+	.	Sequence srclusterF1947
chr6	srcluster	region	17646022	17646052	.	+	.	Sequence srclusterF1948
chr17	srcluster	region	67654855	67654879	.	+	.	Sequence srclusterF1949
chr21	srcluster	region	31597910	31597940	.	+	.	Sequence srclusterF195
chr14	srcluster	region	100310321	100310344	.	+	.	Sequence srclusterF1950
chr17	srcluster	region	74702030	74702060	.	+	.	Sequence srclusterF1951
chr2	srcluster	region	241093432	241093454	.	+	.	Sequence srclusterF1952
chr1	srcluster	region	147429431	147429461	.	+	.	Sequence srclusterF1953
chr12	srcluster	region	8334453	8334478	.	+	.	Sequence srclusterF1954
chr6	srcluster	region	15132845	15132875	.	+	.	Sequence srclusterF1955
chr17	srcluster	region	67654708	67654744	.	+	.	Sequence srclusterF1956
chr12	srcluster	region	7983311	7983332	.	+	.	Sequence srclusterF1957
chr17	srcluster	region	74319293	74319323	.	+	.	Sequence srclusterF1958
chrUn_28S_rRNA	srcluster	region	1524	1603	.	+	.	Sequence srclusterF1959
chr4	srcluster	region	156492902	156492922	.	+	.	Sequence srclusterF196
chr1	srcluster	region	147373826	147373856	.	+	.	Sequence srclusterF1960
chr6	srcluster	region	14165388	14165418	.	+	.	Sequence srclusterF1961
chr1	srcluster	region	219026741	219026820	.	+	.	Sequence srclusterF1962
chr17	srcluster	region	74011389	74011419	.	+	.	Sequence srclusterF1963
chr10	srcluster	region	80256265	80256283	.	+	.	Sequence srclusterF1964
chr1	srcluster	region	147031176	147031206	.	+	.	Sequence srclusterF1965
chr6	srcluster	region	13848319	13848349	.	+	.	Sequence srclusterF1966
chr17	srcluster	region	65456123	65456150	.	+	.	Sequence srclusterF1967
chr17	srcluster	region	73869740	73869770	.	+	.	Sequence srclusterF1968
chr3	srcluster	region	90313474	90313495	.	+	.	Sequence srclusterF1969
chr12	srcluster	region	117595706	117595736	.	+	.	Sequence srclusterF197
chr1	srcluster	region	146817088	146817118	.	+	.	Sequence srclusterF1970
chr6	srcluster	region	12560361	12560391	.	+	.	Sequence srclusterF1971
chr17	srcluster	region	59999705	59999741	.	+	.	Sequence srclusterF1972
chr20	srcluster	region	25010313	25010346	.	+	.	Sequence srclusterF1973
chr17	srcluster	region	72968728	72968758	.	+	.	Sequence srclusterF1974
chrX	srcluster	region	12482675	12482694	.	+	.	Sequence srclusterF1975
chr1	srcluster	region	159783096	159783131	.	+	.	Sequence srclusterF1976
chr1	srcluster	region	145052468	145052498	.	+	.	Sequence srclusterF1977
chr6	srcluster	region	11451395	11451425	.	+	.	Sequence srclusterF1978
chr17	srcluster	region	46231035	46231056	.	+	.	Sequence srclusterF1979
chr1	srcluster	region	9115510	9115535	.	+	.	Sequence srclusterF198
chr17	srcluster	region	72570295	72570325	.	+	.	Sequence srclusterF1980
chr21	srcluster	region	40248547	40248567	.	+	.	Sequence srclusterF1981
chr1	srcluster	region	143184280	143184310	.	+	.	Sequence srclusterF1982
chr6	srcluster	region	10978588	10978618	.	+	.	Sequence srclusterF1983
chr14	srcluster	region	100595858	100595880	.	+	.	Sequence srclusterF1984
chr17	srcluster	region	72530933	72530963	.	+	.	Sequence srclusterF1985
chr11	srcluster	region	71612524	71612543	.	+	.	Sequence srclusterF1986
chr1	srcluster	region	142908184	142908214	.	+	.	Sequence srclusterF1987
chr6	srcluster	region	7408597	7408627	.	+	.	Sequence srclusterF1988
chr17	srcluster	region	43656401	43656428	.	+	.	Sequence srclusterF1989
chr5	srcluster	region	180456675	180456747	.	+	.	Sequence srclusterF199
chr17	srcluster	region	72227545	72227575	.	+	.	Sequence srclusterF1990
chr5	srcluster	region	112346150	112346168	.	+	.	Sequence srclusterF1991
chr1	srcluster	region	141923722	141923752	.	+	.	Sequence srclusterF1992
chr6	srcluster	region	6988877	6988907	.	+	.	Sequence srclusterF1993
chr17	srcluster	region	36568354	36568381	.	+	.	Sequence srclusterF1994
chr17	srcluster	region	71249228	71249258	.	+	.	Sequence srclusterF1995
chr9	srcluster	region	67097375	67097397	.	+	.	Sequence srclusterF1996
chr1	srcluster	region	116798333	116798363	.	+	.	Sequence srclusterF1997
chr6	srcluster	region	3412856	3412886	.	+	.	Sequence srclusterF1998
chr17	srcluster	region	25581266	25581293	.	+	.	Sequence srclusterF1999
chr15	srcluster	region	39196696	39196720	.	+	.	Sequence srclusterF2
chr6	srcluster	region	26436346	26436419	.	+	.	Sequence srclusterF20
chr9	srcluster	region	113237638	113237668	.	+	.	Sequence srclusterF200
chr9	srcluster	region	30252050	30252070	.	+	.	Sequence srclusterF2000
chr17	srcluster	region	70686478	70686508	.	+	.	Sequence srclusterF2001
chr2	srcluster	region	20134089	20134109	.	+	.	Sequence srclusterF2002
chr14	srcluster	region	97650918	97650940	.	+	.	Sequence srclusterF2003
chr1	srcluster	region	114095635	114095665	.	+	.	Sequence srclusterF2004
chr6	srcluster	region	2201985	2202015	.	+	.	Sequence srclusterF2005
chr17	srcluster	region	23332294	23332321	.	+	.	Sequence srclusterF2006
chr2	srcluster	region	213995697	213995717	.	+	.	Sequence srclusterF2007
chr17	srcluster	region	70608997	70609027	.	+	.	Sequence srclusterF2008
chrUn_28S_rRNA	srcluster	region	1424	1479	.	+	.	Sequence srclusterF2009
chr1	srcluster	region	232893944	232893967	.	+	.	Sequence srclusterF201
chr6	srcluster	region	27595285	27595358	.	+	.	Sequence srclusterF2010
chr1	srcluster	region	113991155	113991185	.	+	.	Sequence srclusterF2011
chr6	srcluster	region	750376	750406	.	+	.	Sequence srclusterF2012
chr17	srcluster	region	19056026	19056056	.	+	.	Sequence srclusterF2013
chr1	srcluster	region	116252563	116252583	.	+	.	Sequence srclusterF2014
chr22	srcluster	region	40621450	40621475	.	+	.	Sequence srclusterF2015
chr17	srcluster	region	70162089	70162119	.	+	.	Sequence srclusterF2016
chr1	srcluster	region	112748720	112748750	.	+	.	Sequence srclusterF2017
chr5	srcluster	region	180544269	180544299	.	+	.	Sequence srclusterF2018
chr3	srcluster	region	161605243	161605266	.	+	.	Sequence srclusterF2019
chr21	srcluster	region	29669192	29669222	.	+	.	Sequence srclusterF202
chr17	srcluster	region	69667631	69667661	.	+	.	Sequence srclusterF2020
chr1	srcluster	region	110979487	110979517	.	+	.	Sequence srclusterF2021
chr5	srcluster	region	179939784	179939814	.	+	.	Sequence srclusterF2022
chr17	srcluster	region	18929991	18930021	.	+	.	Sequence srclusterF2023
chr17	srcluster	region	68944057	68944087	.	+	.	Sequence srclusterF2024
chrM	srcluster	region	12308	12332	.	+	.	Sequence srclusterF2025
chr1	srcluster	region	110065818	110065848	.	+	.	Sequence srclusterF2026
chr5	srcluster	region	179468809	179468839	.	+	.	Sequence srclusterF2027
chr17	srcluster	region	7728738	7728777	.	+	.	Sequence srclusterF2028
chr17	srcluster	region	68681609	68681639	.	+	.	Sequence srclusterF2029
chr1	srcluster	region	22184201	22184238	.	+	.	Sequence srclusterF203
chr3	srcluster	region	57969667	57969687	.	+	.	Sequence srclusterF2030
chr1	srcluster	region	108975880	108975910	.	+	.	Sequence srclusterF2031
chr11	srcluster	region	67377505	67377530	.	+	.	Sequence srclusterF2032
chr5	srcluster	region	178088143	178088173	.	+	.	Sequence srclusterF2033
chr17	srcluster	region	67509106	67509136	.	+	.	Sequence srclusterF2034
chr6	srcluster	region	144386888	144386908	.	+	.	Sequence srclusterF2035
chr9	srcluster	region	84800670	84800705	.	+	.	Sequence srclusterF2036
chr1	srcluster	region	107744361	107744391	.	+	.	Sequence srclusterF2037
chr5	srcluster	region	178040559	178040589	.	+	.	Sequence srclusterF2038
chr17	srcluster	region	65508396	65508426	.	+	.	Sequence srclusterF2039
chr12	srcluster	region	116916241	116916271	.	+	.	Sequence srclusterF204
chr7	srcluster	region	148076276	148076311	.	+	.	Sequence srclusterF2040
chr21	srcluster	region	32703798	32703819	.	+	.	Sequence srclusterF2041
chr1	srcluster	region	103486053	103486083	.	+	.	Sequence srclusterF2042
chr5	srcluster	region	177504840	177504870	.	+	.	Sequence srclusterF2043
chr17	srcluster	region	6675071	6675095	.	+	.	Sequence srclusterF2044
chr17	srcluster	region	63142061	63142091	.	+	.	Sequence srclusterF2045
chr13	srcluster	region	110164923	110164945	.	+	.	Sequence srclusterF2046
chr4	srcluster	region	78317891	78317910	.	+	.	Sequence srclusterF2047
chr1	srcluster	region	100596508	100596538	.	+	.	Sequence srclusterF2048
chr5	srcluster	region	176284394	176284424	.	+	.	Sequence srclusterF2049
chr9	srcluster	region	112182464	112182494	.	+	.	Sequence srclusterF205
chr17	srcluster	region	6052826	6052853	.	+	.	Sequence srclusterF2050
chrUn_28S_rRNA	srcluster	region	2673	2715	.	+	.	Sequence srclusterF2051
chr17	srcluster	region	62490375	62490405	.	+	.	Sequence srclusterF2052
chr21	srcluster	region	23002460	23002479	.	+	.	Sequence srclusterF2053
chr17	srcluster	region	55990012	55990031	.	+	.	Sequence srclusterF2054
chr1	srcluster	region	100511438	100511468	.	+	.	Sequence srclusterF2055
chr5	srcluster	region	173198208	173198238	.	+	.	Sequence srclusterF2056
chr17	srcluster	region	2626868	2626901	.	+	.	Sequence srclusterF2057
chr17	srcluster	region	61655128	61655158	.	+	.	Sequence srclusterF2058
chr6	srcluster	region	165133962	165133984	.	+	.	Sequence srclusterF2059
chr6	srcluster	region	37612741	37612764	.	+	.	Sequence srclusterF206
chr1	srcluster	region	158233521	158233595	.	+	.	Sequence srclusterF2060
chr7	srcluster	region	43878111	43878132	.	+	.	Sequence srclusterF2061
chr1	srcluster	region	98904534	98904564	.	+	.	Sequence srclusterF2062
chr5	srcluster	region	172875953	172875983	.	+	.	Sequence srclusterF2063
chr17	srcluster	region	59574720	59574750	.	+	.	Sequence srclusterF2064
chr6	srcluster	region	18944380	18944452	.	+	.	Sequence srclusterF2065
chr3	srcluster	region	121307739	121307759	.	+	.	Sequence srclusterF2066
chr1	srcluster	region	96699321	96699351	.	+	.	Sequence srclusterF2067
chr5	srcluster	region	172543776	172543806	.	+	.	Sequence srclusterF2068
chr16	srcluster	region	77983272	77983296	.	+	.	Sequence srclusterF2069
chr21	srcluster	region	29445414	29445444	.	+	.	Sequence srclusterF207
chr17	srcluster	region	59292437	59292467	.	+	.	Sequence srclusterF2070
chr17	srcluster	region	41252267	41252288	.	+	.	Sequence srclusterF2071
chr11	srcluster	region	120517811	120517831	.	+	.	Sequence srclusterF2072
chr1	srcluster	region	95059337	95059367	.	+	.	Sequence srclusterF2073
chr5	srcluster	region	171773824	171773854	.	+	.	Sequence srclusterF2074
chr16	srcluster	region	69973420	69973447	.	+	.	Sequence srclusterF2075
chr17	srcluster	region	59016962	59016992	.	+	.	Sequence srclusterF2076
chr14	srcluster	region	100410607	100410628	.	+	.	Sequence srclusterF2077
chr3	srcluster	region	72017590	72017611	.	+	.	Sequence srclusterF2078
chr1	srcluster	region	92690471	92690501	.	+	.	Sequence srclusterF2079
chr2	srcluster	region	151170421	151170441	.	+	.	Sequence srclusterF208
chr5	srcluster	region	171532335	171532365	.	+	.	Sequence srclusterF2080
chr16	srcluster	region	68581615	68581639	.	+	.	Sequence srclusterF2081
chr17	srcluster	region	58161735	58161765	.	+	.	Sequence srclusterF2082
chrX	srcluster	region	108103610	108103630	.	+	.	Sequence srclusterF2083
chr1	srcluster	region	91403272	91403302	.	+	.	Sequence srclusterF2084
chr5	srcluster	region	170544518	170544548	.	+	.	Sequence srclusterF2085
chr16	srcluster	region	30600019	30600043	.	+	.	Sequence srclusterF2086
chr4	srcluster	region	83571536	83571554	.	+	.	Sequence srclusterF2087
chr17	srcluster	region	57894226	57894256	.	+	.	Sequence srclusterF2088
chr7	srcluster	region	140881098	140881132	.	+	.	Sequence srclusterF2089
chr6	srcluster	region	28613402	28613439	.	+	.	Sequence srclusterF209
chr7	srcluster	region	2864706	2864726	.	+	.	Sequence srclusterF2090
chr1	srcluster	region	90155281	90155311	.	+	.	Sequence srclusterF2091
chr5	srcluster	region	169115071	169115101	.	+	.	Sequence srclusterF2092
chr16	srcluster	region	29513917	29513944	.	+	.	Sequence srclusterF2093
chr12	srcluster	region	55111779	55111797	.	+	.	Sequence srclusterF2094
chr17	srcluster	region	57511095	57511125	.	+	.	Sequence srclusterF2095
chr13	srcluster	region	90801578	90801600	.	+	.	Sequence srclusterF2096
chr3	srcluster	region	168337378	168337398	.	+	.	Sequence srclusterF2097
chr1	srcluster	region	90047803	90047833	.	+	.	Sequence srclusterF2098
chr5	srcluster	region	167673897	167673927	.	+	.	Sequence srclusterF2099
chr22	srcluster	region	28088587	28088617	.	+	.	Sequence srclusterF21
chr12	srcluster	region	115599884	115599914	.	+	.	Sequence srclusterF210
chr16	srcluster	region	11233785	11233821	.	+	.	Sequence srclusterF2100
chr1	srcluster	region	115149018	115149037	.	+	.	Sequence srclusterF2101
chr17	srcluster	region	56236372	56236402	.	+	.	Sequence srclusterF2102
chr15	srcluster	region	26036044	26036064	.	+	.	Sequence srclusterF2103
chr21	srcluster	region	19529666	19529686	.	+	.	Sequence srclusterF2104
chr1	srcluster	region	87940360	87940390	.	+	.	Sequence srclusterF2105
chr5	srcluster	region	166248823	166248853	.	+	.	Sequence srclusterF2106
chr5	srcluster	region	148788695	148788721	.	+	.	Sequence srclusterF2107
chr17	srcluster	region	55764537	55764567	.	+	.	Sequence srclusterF2108
chr6	srcluster	region	27900203	27900234	.	+	.	Sequence srclusterF2109
chr5	srcluster	region	112873584	112873603	.	+	.	Sequence srclusterF211
chr17	srcluster	region	30001543	30001563	.	+	.	Sequence srclusterF2110
chr1	srcluster	region	87119222	87119252	.	+	.	Sequence srclusterF2111
chr5	srcluster	region	164149561	164149591	.	+	.	Sequence srclusterF2112
chr17	srcluster	region	55418162	55418192	.	+	.	Sequence srclusterF2113
chr11	srcluster	region	109251889	109251909	.	+	.	Sequence srclusterF2114
chr1	srcluster	region	86731385	86731415	.	+	.	Sequence srclusterF2115
chr11	srcluster	region	3459490	3459515	.	+	.	Sequence srclusterF2116
chr5	srcluster	region	163887983	163888013	.	+	.	Sequence srclusterF2117
chr16	srcluster	region	8662235	8662265	.	+	.	Sequence srclusterF2118
chr17	srcluster	region	54846638	54846668	.	+	.	Sequence srclusterF2119
chr9	srcluster	region	111406705	111406735	.	+	.	Sequence srclusterF212
chr11	srcluster	region	59075397	59075429	.	+	.	Sequence srclusterF2120
chr8	srcluster	region	129698581	129698603	.	+	.	Sequence srclusterF2121
chr1	srcluster	region	85588090	85588120	.	+	.	Sequence srclusterF2122
chr5	srcluster	region	162679091	162679121	.	+	.	Sequence srclusterF2123
chr16	srcluster	region	8662139	8662187	.	+	.	Sequence srclusterF2124
chr17	srcluster	region	54525042	54525072	.	+	.	Sequence srclusterF2125
chr7	srcluster	region	44561382	44561405	.	+	.	Sequence srclusterF2126
chr8	srcluster	region	131657218	131657237	.	+	.	Sequence srclusterF2127
chr1	srcluster	region	84373363	84373393	.	+	.	Sequence srclusterF2128
chr5	srcluster	region	159643683	159643713	.	+	.	Sequence srclusterF2129
chr1	srcluster	region	145115756	145115791	.	+	.	Sequence srclusterF213
chr17	srcluster	region	54128173	54128203	.	+	.	Sequence srclusterF2130
chrUn_28S_rRNA	srcluster	region	4035	4062	.	+	.	Sequence srclusterF2131
chr17	srcluster	region	7963793	7963866	.	+	.	Sequence srclusterF2132
chr18	srcluster	region	37439188	37439210	.	+	.	Sequence srclusterF2133
chr1	srcluster	region	78059354	78059384	.	+	.	Sequence srclusterF2134
chr5	srcluster	region	157899137	157899167	.	+	.	Sequence srclusterF2135
chr17	srcluster	region	53977588	53977618	.	+	.	Sequence srclusterF2136
chrX	srcluster	region	108103903	108103930	.	+	.	Sequence srclusterF2137
chr8	srcluster	region	91592624	91592645	.	+	.	Sequence srclusterF2138
chr1	srcluster	region	76911307	76911337	.	+	.	Sequence srclusterF2139
chr21	srcluster	region	27544397	27544427	.	+	.	Sequence srclusterF214
chr5	srcluster	region	157116500	157116530	.	+	.	Sequence srclusterF2140
chr17	srcluster	region	53008052	53008082	.	+	.	Sequence srclusterF2141
chr2	srcluster	region	117486255	117486282	.	+	.	Sequence srclusterF2142
chr12	srcluster	region	19658025	19658050	.	+	.	Sequence srclusterF2143
chr1	srcluster	region	75672908	75672938	.	+	.	Sequence srclusterF2144
chr5	srcluster	region	154467153	154467183	.	+	.	Sequence srclusterF2145
chr17	srcluster	region	50329665	50329695	.	+	.	Sequence srclusterF2146
chr14	srcluster	region	42792747	42792767	.	+	.	Sequence srclusterF2147
chr10	srcluster	region	15564242	15564274	.	+	.	Sequence srclusterF2148
chr1	srcluster	region	74572496	74572526	.	+	.	Sequence srclusterF2149
chr2	srcluster	region	100893572	100893594	.	+	.	Sequence srclusterF215
chr5	srcluster	region	153061114	153061144	.	+	.	Sequence srclusterF2150
chr16	srcluster	region	4149284	4149308	.	+	.	Sequence srclusterF2151
chr17	srcluster	region	49314008	49314038	.	+	.	Sequence srclusterF2152
chrX	srcluster	region	104750718	104750740	.	+	.	Sequence srclusterF2153
chr4	srcluster	region	140456191	140456212	.	+	.	Sequence srclusterF2154
chr1	srcluster	region	71775357	71775387	.	+	.	Sequence srclusterF2155
chr5	srcluster	region	148761207	148761237	.	+	.	Sequence srclusterF2156
chr16	srcluster	region	1422703	1422736	.	+	.	Sequence srclusterF2157
chr17	srcluster	region	45190733	45190763	.	+	.	Sequence srclusterF2158
chr1	srcluster	region	205993905	205993928	.	+	.	Sequence srclusterF2159
chr1	srcluster	region	158239175	158239260	.	+	.	Sequence srclusterF216
chr5	srcluster	region	124397686	124397705	.	+	.	Sequence srclusterF2160
chr1	srcluster	region	70538688	70538718	.	+	.	Sequence srclusterF2161
chr5	srcluster	region	148102471	148102501	.	+	.	Sequence srclusterF2162
chr9	srcluster	region	128660564	128660586	.	+	.	Sequence srclusterF2163
chr17	srcluster	region	44367621	44367651	.	+	.	Sequence srclusterF2164
chr8	srcluster	region	22011590	22011611	.	+	.	Sequence srclusterF2165
chr1	srcluster	region	68516328	68516358	.	+	.	Sequence srclusterF2166
chr5	srcluster	region	145184728	145184758	.	+	.	Sequence srclusterF2167
chr15	srcluster	region	99770733	99770769	.	+	.	Sequence srclusterF2168
chr17	srcluster	region	11925950	11925972	.	+	.	Sequence srclusterF2169
chr12	srcluster	region	113532593	113532623	.	+	.	Sequence srclusterF217
chr17	srcluster	region	43091460	43091490	.	+	.	Sequence srclusterF2170
chr11	srcluster	region	112050920	112050940	.	+	.	Sequence srclusterF2171
chr1	srcluster	region	67155649	67155679	.	+	.	Sequence srclusterF2172
chr5	srcluster	region	141775774	141775804	.	+	.	Sequence srclusterF2173
chr17	srcluster	region	42582066	42582096	.	+	.	Sequence srclusterF2174
chr12	srcluster	region	27687246	27687271	.	+	.	Sequence srclusterF2175
chr1	srcluster	region	65815799	65815829	.	+	.	Sequence srclusterF2176
chr6	srcluster	region	27763945	27764019	.	+	.	Sequence srclusterF2177
chr5	srcluster	region	139729979	139730009	.	+	.	Sequence srclusterF2178
chr15	srcluster	region	96027995	96028034	.	+	.	Sequence srclusterF2179
chr1	srcluster	region	202174927	202174960	.	+	.	Sequence srclusterF218
chr17	srcluster	region	41641000	41641030	.	+	.	Sequence srclusterF2180
chr14	srcluster	region	20222014	20222086	.	+	.	Sequence srclusterF2181
chr15	srcluster	region	42005869	42005889	.	+	.	Sequence srclusterF2182
chr1	srcluster	region	63518213	63518243	.	+	.	Sequence srclusterF2183
chr5	srcluster	region	137801752	137801782	.	+	.	Sequence srclusterF2184
chr17	srcluster	region	40832488	40832518	.	+	.	Sequence srclusterF2185
chr6	srcluster	region	27707236	27707280	.	+	.	Sequence srclusterF2186
chr16	srcluster	region	47952912	47952932	.	+	.	Sequence srclusterF2187
chr1	srcluster	region	62579965	62579995	.	+	.	Sequence srclusterF2188
chr5	srcluster	region	136479979	136480009	.	+	.	Sequence srclusterF2189
chr9	srcluster	region	124534312	124534337	.	+	.	Sequence srclusterF219
chr7	srcluster	region	129729917	129729940	.	+	.	Sequence srclusterF2190
chr17	srcluster	region	39606029	39606059	.	+	.	Sequence srclusterF2191
chr6	srcluster	region	33275355	33275386	.	+	.	Sequence srclusterF2192
chr1	srcluster	region	62445241	62445271	.	+	.	Sequence srclusterF2193
chr1	srcluster	region	91847838	91847861	.	+	.	Sequence srclusterF2194
chr5	srcluster	region	134663670	134663700	.	+	.	Sequence srclusterF2195
chr15	srcluster	region	93287184	93287226	.	+	.	Sequence srclusterF2196
chr17	srcluster	region	39022282	39022312	.	+	.	Sequence srclusterF2197
chr4	srcluster	region	85829054	85829090	.	+	.	Sequence srclusterF2198
chr1	srcluster	region	61776546	61776576	.	+	.	Sequence srclusterF2199
chrX	srcluster	region	126130609	126130630	.	+	.	Sequence srclusterF22
chr9	srcluster	region	111170796	111170826	.	+	.	Sequence srclusterF220
chr5	srcluster	region	134079798	134079828	.	+	.	Sequence srclusterF2200
chr12	srcluster	region	97399748	97399820	.	+	.	Sequence srclusterF2201
chr17	srcluster	region	38310714	38310744	.	+	.	Sequence srclusterF2202
chr2	srcluster	region	156366352	156366372	.	+	.	Sequence srclusterF2203
chr1	srcluster	region	11495827	11495848	.	+	.	Sequence srclusterF2204
chr1	srcluster	region	60233685	60233715	.	+	.	Sequence srclusterF2205
chr5	srcluster	region	133979151	133979181	.	+	.	Sequence srclusterF2206
chr17	srcluster	region	38040961	38040991	.	+	.	Sequence srclusterF2207
chr1	srcluster	region	85484688	85484707	.	+	.	Sequence srclusterF2208
chr10	srcluster	region	64282897	64282917	.	+	.	Sequence srclusterF2209
chr21	srcluster	region	27056565	27056595	.	+	.	Sequence srclusterF221
chr1	srcluster	region	56837363	56837393	.	+	.	Sequence srclusterF2210
chr5	srcluster	region	132313149	132313179	.	+	.	Sequence srclusterF2211
chr17	srcluster	region	37859970	37860000	.	+	.	Sequence srclusterF2212
chr17	srcluster	region	71404292	71404315	.	+	.	Sequence srclusterF2213
chr2	srcluster	region	231585708	231585728	.	+	.	Sequence srclusterF2214
chr1	srcluster	region	55618180	55618210	.	+	.	Sequence srclusterF2215
chr5	srcluster	region	130770282	130770312	.	+	.	Sequence srclusterF2216
chr15	srcluster	region	21608240	21608267	.	+	.	Sequence srclusterF2217
chr17	srcluster	region	37529608	37529638	.	+	.	Sequence srclusterF2218
chrX	srcluster	region	21739018	21739037	.	+	.	Sequence srclusterF2219
chr12	srcluster	region	110771911	110771941	.	+	.	Sequence srclusterF222
chr15	srcluster	region	63384146	63384184	.	+	.	Sequence srclusterF2220
chr3	srcluster	region	163252728	163252750	.	+	.	Sequence srclusterF2221
chr1	srcluster	region	54645702	54645732	.	+	.	Sequence srclusterF2222
chr5	srcluster	region	130602496	130602526	.	+	.	Sequence srclusterF2223
chr14	srcluster	region	98499456	98499483	.	+	.	Sequence srclusterF2224
chr17	srcluster	region	32930721	32930751	.	+	.	Sequence srclusterF2225
chr12	srcluster	region	50843966	50843990	.	+	.	Sequence srclusterF2226
chr11	srcluster	region	92483206	92483228	.	+	.	Sequence srclusterF2227
chr1	srcluster	region	54237848	54237878	.	+	.	Sequence srclusterF2228
chr5	srcluster	region	128418162	128418192	.	+	.	Sequence srclusterF2229
chr6	srcluster	region	63780285	63780320	.	+	.	Sequence srclusterF223
chr14	srcluster	region	92467676	92467700	.	+	.	Sequence srclusterF2230
chr17	srcluster	region	32336708	32336738	.	+	.	Sequence srclusterF2231
chr3	srcluster	region	124190776	124190796	.	+	.	Sequence srclusterF2232
chr1	srcluster	region	54178533	54178563	.	+	.	Sequence srclusterF2233
chr5	srcluster	region	127633864	127633894	.	+	.	Sequence srclusterF2234
chr14	srcluster	region	91390606	91390633	.	+	.	Sequence srclusterF2235
chr17	srcluster	region	30221668	30221698	.	+	.	Sequence srclusterF2236
chr4	srcluster	region	173711226	173711248	.	+	.	Sequence srclusterF2237
chr1	srcluster	region	52787366	52787396	.	+	.	Sequence srclusterF2238
chr5	srcluster	region	122157651	122157681	.	+	.	Sequence srclusterF2239
chr9	srcluster	region	108892872	108892902	.	+	.	Sequence srclusterF224
chr14	srcluster	region	69379250	69379286	.	+	.	Sequence srclusterF2240
chr17	srcluster	region	28174945	28174975	.	+	.	Sequence srclusterF2241
chr19	srcluster	region	6309727	6309750	.	+	.	Sequence srclusterF2242
chr1	srcluster	region	52657434	52657464	.	+	.	Sequence srclusterF2243
chr5	srcluster	region	118443687	118443717	.	+	.	Sequence srclusterF2244
chr17	srcluster	region	27948749	27948779	.	+	.	Sequence srclusterF2245
chr4	srcluster	region	143498277	143498296	.	+	.	Sequence srclusterF2246
chr1	srcluster	region	51384100	51384130	.	+	.	Sequence srclusterF2247
chr5	srcluster	region	114492095	114492125	.	+	.	Sequence srclusterF2248
chr17	srcluster	region	27318527	27318557	.	+	.	Sequence srclusterF2249
chr1	srcluster	region	141879013	141879033	.	+	.	Sequence srclusterF225
chr13	srcluster	region	111619791	111619811	.	+	.	Sequence srclusterF2250
chr12	srcluster	region	52671812	52671833	.	+	.	Sequence srclusterF2251
chr1	srcluster	region	49870157	49870187	.	+	.	Sequence srclusterF2252
chr5	srcluster	region	111334168	111334198	.	+	.	Sequence srclusterF2253
chr14	srcluster	region	58817996	58818023	.	+	.	Sequence srclusterF2254
chr17	srcluster	region	25767993	25768023	.	+	.	Sequence srclusterF2255
chr13	srcluster	region	90801465	90801484	.	+	.	Sequence srclusterF2256
chr1	srcluster	region	49089056	49089086	.	+	.	Sequence srclusterF2257
chr5	srcluster	region	107436050	107436080	.	+	.	Sequence srclusterF2258
chr14	srcluster	region	43544208	43544238	.	+	.	Sequence srclusterF2259
chr17	srcluster	region	26901212	26901284	.	+	.	Sequence srclusterF226
chr17	srcluster	region	25465331	25465361	.	+	.	Sequence srclusterF2260
chrX	srcluster	region	20044496	20044517	.	+	.	Sequence srclusterF2261
chr6	srcluster	region	58257212	58257241	.	+	.	Sequence srclusterF2262
chr1	srcluster	region	44806440	44806470	.	+	.	Sequence srclusterF2263
chr1	srcluster	region	46509731	46509756	.	+	.	Sequence srclusterF2264
chr6	srcluster	region	27744338	27744415	.	+	.	Sequence srclusterF2265
chr5	srcluster	region	104644403	104644433	.	+	.	Sequence srclusterF2266
chr17	srcluster	region	24748185	24748215	.	+	.	Sequence srclusterF2267
chrX	srcluster	region	9793088	9793109	.	+	.	Sequence srclusterF2268
chr1	srcluster	region	42193058	42193088	.	+	.	Sequence srclusterF2269
chr21	srcluster	region	26613439	26613469	.	+	.	Sequence srclusterF227
chr5	srcluster	region	100896837	100896867	.	+	.	Sequence srclusterF2270
chr14	srcluster	region	21259254	21259278	.	+	.	Sequence srclusterF2271
chr17	srcluster	region	23636620	23636650	.	+	.	Sequence srclusterF2272
chr8	srcluster	region	61753902	61753923	.	+	.	Sequence srclusterF2273
chr15	srcluster	region	63375525	63375558	.	+	.	Sequence srclusterF2274
chr6	srcluster	region	27369649	27369678	.	+	.	Sequence srclusterF2275
chr1	srcluster	region	41225551	41225581	.	+	.	Sequence srclusterF2276
chr5	srcluster	region	97251135	97251165	.	+	.	Sequence srclusterF2277
chr13	srcluster	region	82809560	82809584	.	+	.	Sequence srclusterF2278
chr17	srcluster	region	22679804	22679834	.	+	.	Sequence srclusterF2279
chr12	srcluster	region	110541522	110541552	.	+	.	Sequence srclusterF228
chr7	srcluster	region	156302117	156302138	.	+	.	Sequence srclusterF2280
chr11	srcluster	region	74919325	74919344	.	+	.	Sequence srclusterF2281
chr1	srcluster	region	40564976	40565006	.	+	.	Sequence srclusterF2282
chr5	srcluster	region	95181106	95181136	.	+	.	Sequence srclusterF2283
chr13	srcluster	region	74178159	74178183	.	+	.	Sequence srclusterF2284
chr17	srcluster	region	21110822	21110852	.	+	.	Sequence srclusterF2285
chr6	srcluster	region	130381350	130381371	.	+	.	Sequence srclusterF2286
chr13	srcluster	region	23487695	23487716	.	+	.	Sequence srclusterF2287
chr1	srcluster	region	40403589	40403619	.	+	.	Sequence srclusterF2288
chr5	srcluster	region	94353080	94353110	.	+	.	Sequence srclusterF2289
chr1	srcluster	region	227104667	227104690	.	+	.	Sequence srclusterF229
chr13	srcluster	region	47431640	47431667	.	+	.	Sequence srclusterF2290
chr17	srcluster	region	20908820	20908850	.	+	.	Sequence srclusterF2291
chr6	srcluster	region	10506495	10506516	.	+	.	Sequence srclusterF2292
chr12	srcluster	region	7803396	7803429	.	+	.	Sequence srclusterF2293
chr1	srcluster	region	40307296	40307326	.	+	.	Sequence srclusterF2294
chr5	srcluster	region	93728704	93728734	.	+	.	Sequence srclusterF2295
chr13	srcluster	region	25945664	25945694	.	+	.	Sequence srclusterF2296
chr17	srcluster	region	20110235	20110265	.	+	.	Sequence srclusterF2297
chr5	srcluster	region	110588034	110588055	.	+	.	Sequence srclusterF2298
chr12	srcluster	region	117472998	117473019	.	+	.	Sequence srclusterF2299
chr13	srcluster	region	39406133	39406163	.	+	.	Sequence srclusterF23
chr9	srcluster	region	105401264	105401294	.	+	.	Sequence srclusterF230
chr1	srcluster	region	39830682	39830712	.	+	.	Sequence srclusterF2300
chr5	srcluster	region	91617451	91617481	.	+	.	Sequence srclusterF2301
chr13	srcluster	region	24933992	24934016	.	+	.	Sequence srclusterF2302
chr17	srcluster	region	19244844	19244874	.	+	.	Sequence srclusterF2303
chr3	srcluster	region	108724753	108724774	.	+	.	Sequence srclusterF2304
chr16	srcluster	region	22231872	22231893	.	+	.	Sequence srclusterF2305
chr1	srcluster	region	39376859	39376889	.	+	.	Sequence srclusterF2306
chr5	srcluster	region	90608072	90608102	.	+	.	Sequence srclusterF2307
chr12	srcluster	region	118527021	118527045	.	+	.	Sequence srclusterF2308
chr17	srcluster	region	18637392	18637422	.	+	.	Sequence srclusterF2309
chr18	srcluster	region	44070173	44070208	.	+	.	Sequence srclusterF231
chr22	srcluster	region	35423781	35423802	.	+	.	Sequence srclusterF2310
chr5	srcluster	region	171411656	171411676	.	+	.	Sequence srclusterF2311
chr1	srcluster	region	39333164	39333194	.	+	.	Sequence srclusterF2312
chr5	srcluster	region	79817544	79817574	.	+	.	Sequence srclusterF2313
chr12	srcluster	region	110329539	110329569	.	+	.	Sequence srclusterF2314
chr17	srcluster	region	16042511	16042541	.	+	.	Sequence srclusterF2315
chr2	srcluster	region	223009991	223010012	.	+	.	Sequence srclusterF2316
chrUn_28S_rRNA	srcluster	region	4932	4955	.	+	.	Sequence srclusterF2317
chr5	srcluster	region	15694269	15694291	.	+	.	Sequence srclusterF2318
chr1	srcluster	region	39192989	39193019	.	+	.	Sequence srclusterF2319
chr21	srcluster	region	25662208	25662238	.	+	.	Sequence srclusterF232
chr5	srcluster	region	78828975	78829005	.	+	.	Sequence srclusterF2320
chr12	srcluster	region	109806842	109806869	.	+	.	Sequence srclusterF2321
chr17	srcluster	region	15565705	15565735	.	+	.	Sequence srclusterF2322
chr2	srcluster	region	161175474	161175495	.	+	.	Sequence srclusterF2323
chr7	srcluster	region	97209989	97210011	.	+	.	Sequence srclusterF2324
chr1	srcluster	region	37629775	37629805	.	+	.	Sequence srclusterF2325
chr5	srcluster	region	78075380	78075410	.	+	.	Sequence srclusterF2326
chr12	srcluster	region	94695125	94695152	.	+	.	Sequence srclusterF2327
chr17	srcluster	region	12245378	12245408	.	+	.	Sequence srclusterF2328
chr19	srcluster	region	7566761	7566782	.	+	.	Sequence srclusterF2329
chr12	srcluster	region	110234458	110234488	.	+	.	Sequence srclusterF233
chr1	srcluster	region	206873354	206873377	.	+	.	Sequence srclusterF2330
chr1	srcluster	region	36630307	36630337	.	+	.	Sequence srclusterF2331
chr5	srcluster	region	77475340	77475370	.	+	.	Sequence srclusterF2332
chr12	srcluster	region	88263947	88263971	.	+	.	Sequence srclusterF2333
chr17	srcluster	region	11486327	11486357	.	+	.	Sequence srclusterF2334
chr18	srcluster	region	40513643	40513664	.	+	.	Sequence srclusterF2335
chrX	srcluster	region	153676755	153676773	.	+	.	Sequence srclusterF2336
chr1	srcluster	region	36505995	36506025	.	+	.	Sequence srclusterF2337
chr5	srcluster	region	76553951	76553981	.	+	.	Sequence srclusterF2338
chr12	srcluster	region	70867554	70867581	.	+	.	Sequence srclusterF2339
chr6	srcluster	region	145545552	145545581	.	+	.	Sequence srclusterF234
chr17	srcluster	region	9182860	9182890	.	+	.	Sequence srclusterF2340
chr17	srcluster	region	73665003	73665024	.	+	.	Sequence srclusterF2341
chr9	srcluster	region	76416412	76416435	.	+	.	Sequence srclusterF2342
chr5	srcluster	region	169667337	169667355	.	+	.	Sequence srclusterF2343
chr1	srcluster	region	36355394	36355424	.	+	.	Sequence srclusterF2344
chr5	srcluster	region	76066801	76066831	.	+	.	Sequence srclusterF2345
chr12	srcluster	region	70024828	70024855	.	+	.	Sequence srclusterF2346
chr17	srcluster	region	8943192	8943222	.	+	.	Sequence srclusterF2347
chr16	srcluster	region	79395789	79395810	.	+	.	Sequence srclusterF2348
chr1	srcluster	region	16449651	16449669	.	+	.	Sequence srclusterF2349
chr9	srcluster	region	100298963	100298993	.	+	.	Sequence srclusterF235
chr1	srcluster	region	35472385	35472415	.	+	.	Sequence srclusterF2350
chr1	srcluster	region	35281229	35281254	.	+	.	Sequence srclusterF2351
chr5	srcluster	region	74105929	74105959	.	+	.	Sequence srclusterF2352
chr12	srcluster	region	65864752	65864800	.	+	.	Sequence srclusterF2353
chr17	srcluster	region	8623499	8623529	.	+	.	Sequence srclusterF2354
chr15	srcluster	region	90198108	90198129	.	+	.	Sequence srclusterF2355
chr1	srcluster	region	33657608	33657627	.	+	.	Sequence srclusterF2356
chr1	srcluster	region	35296111	35296141	.	+	.	Sequence srclusterF2357
chr5	srcluster	region	73759516	73759546	.	+	.	Sequence srclusterF2358
chr17	srcluster	region	8299477	8299507	.	+	.	Sequence srclusterF2359
chr12	srcluster	region	97400497	97400569	.	+	.	Sequence srclusterF236
chr14	srcluster	region	57402458	57402479	.	+	.	Sequence srclusterF2360
chr18	srcluster	region	75873961	75873985	.	+	.	Sequence srclusterF2361
chr7	srcluster	region	74828221	74828243	.	+	.	Sequence srclusterF2362
chr1	srcluster	region	35241901	35241931	.	+	.	Sequence srclusterF2363
chr5	srcluster	region	72480325	72480355	.	+	.	Sequence srclusterF2364
chr19	srcluster	region	40935655	40935677	.	+	.	Sequence srclusterF2365
chr17	srcluster	region	7461391	7461421	.	+	.	Sequence srclusterF2366
chr14	srcluster	region	44436422	44436443	.	+	.	Sequence srclusterF2367
chr1	srcluster	region	80340372	80340393	.	+	.	Sequence srclusterF2368
chr1	srcluster	region	33075985	33076015	.	+	.	Sequence srclusterF2369
chr21	srcluster	region	23021533	23021563	.	+	.	Sequence srclusterF237
chr5	srcluster	region	71666779	71666809	.	+	.	Sequence srclusterF2370
chr13	srcluster	region	26422915	26422937	.	+	.	Sequence srclusterF2371
chr17	srcluster	region	7353800	7353830	.	+	.	Sequence srclusterF2372
chr11	srcluster	region	68365852	68365873	.	+	.	Sequence srclusterF2373
chr11	srcluster	region	129375958	129375979	.	+	.	Sequence srclusterF2374
chr1	srcluster	region	32224478	32224508	.	+	.	Sequence srclusterF2375
chr5	srcluster	region	67610272	67610302	.	+	.	Sequence srclusterF2376
chr14	srcluster	region	100559464	100559485	.	+	.	Sequence srclusterF2377
chr17	srcluster	region	7097785	7097815	.	+	.	Sequence srclusterF2378
chr11	srcluster	region	46100099	46100120	.	+	.	Sequence srclusterF2379
chr21	srcluster	region	16833290	16833313	.	+	.	Sequence srclusterF238
chr3	srcluster	region	102834487	102834508	.	+	.	Sequence srclusterF2380
chr1	srcluster	region	31936608	31936638	.	+	.	Sequence srclusterF2381
chr5	srcluster	region	65270769	65270799	.	+	.	Sequence srclusterF2382
chr12	srcluster	region	52018158	52018188	.	+	.	Sequence srclusterF2383
chr14	srcluster	region	100590783	100590807	.	+	.	Sequence srclusterF2384
chr17	srcluster	region	6827505	6827535	.	+	.	Sequence srclusterF2385
chr10	srcluster	region	99779236	99779257	.	+	.	Sequence srclusterF2386
chr7	srcluster	region	137099133	137099152	.	+	.	Sequence srclusterF2387
chr16	srcluster	region	87164579	87164600	.	+	.	Sequence srclusterF2388
chr1	srcluster	region	30606664	30606694	.	+	.	Sequence srclusterF2389
chr12	srcluster	region	107767022	107767052	.	+	.	Sequence srclusterF239
chr5	srcluster	region	62784548	62784578	.	+	.	Sequence srclusterF2390
chr12	srcluster	region	49648154	49648178	.	+	.	Sequence srclusterF2391
chr17	srcluster	region	5853543	5853573	.	+	.	Sequence srclusterF2392
chr10	srcluster	region	21846057	21846078	.	+	.	Sequence srclusterF2393
chr17	srcluster	region	26911181	26911204	.	+	.	Sequence srclusterF2394
chr5	srcluster	region	96900801	96900820	.	+	.	Sequence srclusterF2395
chr1	srcluster	region	29018576	29018606	.	+	.	Sequence srclusterF2396
chr5	srcluster	region	61998245	61998275	.	+	.	Sequence srclusterF2397
chr11	srcluster	region	120378320	120378344	.	+	.	Sequence srclusterF2398
chr17	srcluster	region	4839695	4839725	.	+	.	Sequence srclusterF2399
chrX	srcluster	region	1506132	1506162	.	+	.	Sequence srclusterF24
chr1	srcluster	region	1142462	1142485	.	+	.	Sequence srclusterF240
chr1	srcluster	region	175426054	175426075	.	+	.	Sequence srclusterF2400
chr3	srcluster	region	195047295	195047315	.	+	.	Sequence srclusterF2401
chr1	srcluster	region	28388901	28388931	.	+	.	Sequence srclusterF2402
chr5	srcluster	region	60679552	60679582	.	+	.	Sequence srclusterF2403
chr11	srcluster	region	119177972	119178020	.	+	.	Sequence srclusterF2404
chr17	srcluster	region	4582214	4582244	.	+	.	Sequence srclusterF2405
chr1	srcluster	region	7146036	7146058	.	+	.	Sequence srclusterF2406
chr6	srcluster	region	31713312	31713332	.	+	.	Sequence srclusterF2407
chr1	srcluster	region	28232885	28232915	.	+	.	Sequence srclusterF2408
chr5	srcluster	region	60086989	60087019	.	+	.	Sequence srclusterF2409
chr9	srcluster	region	99475693	99475723	.	+	.	Sequence srclusterF241
chr17	srcluster	region	4419165	4419195	.	+	.	Sequence srclusterF2410
chr6	srcluster	region	132361544	132361564	.	+	.	Sequence srclusterF2411
chr11	srcluster	region	30434683	30434705	.	+	.	Sequence srclusterF2412
chr1	srcluster	region	27939714	27939744	.	+	.	Sequence srclusterF2413
chr5	srcluster	region	56453294	56453324	.	+	.	Sequence srclusterF2414
chr17	srcluster	region	4367448	4367478	.	+	.	Sequence srclusterF2415
chrM	srcluster	region	1582	1633	.	+	.	Sequence srclusterF2416
chr17	srcluster	region	56245847	56245869	.	+	.	Sequence srclusterF2417
chr1	srcluster	region	27100905	27100935	.	+	.	Sequence srclusterF2418
chr5	srcluster	region	55485542	55485572	.	+	.	Sequence srclusterF2419
chr12	srcluster	region	131697505	131697528	.	+	.	Sequence srclusterF242
chr16	srcluster	region	68524505	68524528	.	+	.	Sequence srclusterF2420
chr17	srcluster	region	4183612	4183642	.	+	.	Sequence srclusterF2421
chr5	srcluster	region	111523648	111523670	.	+	.	Sequence srclusterF2422
chr1	srcluster	region	26592517	26592547	.	+	.	Sequence srclusterF2423
chr5	srcluster	region	53203853	53203883	.	+	.	Sequence srclusterF2424
chr11	srcluster	region	118394596	118394620	.	+	.	Sequence srclusterF2425
chr17	srcluster	region	3438598	3438628	.	+	.	Sequence srclusterF2426
chr7	srcluster	region	72862171	72862191	.	+	.	Sequence srclusterF2427
chr11	srcluster	region	78925321	78925344	.	+	.	Sequence srclusterF2428
chr1	srcluster	region	26518466	26518496	.	+	.	Sequence srclusterF2429
chr21	srcluster	region	20348818	20348848	.	+	.	Sequence srclusterF243
chr5	srcluster	region	52863512	52863542	.	+	.	Sequence srclusterF2430
chr11	srcluster	region	115574336	115574366	.	+	.	Sequence srclusterF2431
chr17	srcluster	region	2811006	2811036	.	+	.	Sequence srclusterF2432
chr22	srcluster	region	43597373	43597395	.	+	.	Sequence srclusterF2433
chr4	srcluster	region	7460262	7460282	.	+	.	Sequence srclusterF2434
chr1	srcluster	region	26329832	26329862	.	+	.	Sequence srclusterF2435
chr5	srcluster	region	137548512	137548534	.	+	.	Sequence srclusterF2436
chr5	srcluster	region	42963435	42963465	.	+	.	Sequence srclusterF2437
chr11	srcluster	region	64033021	64033045	.	+	.	Sequence srclusterF2438
chr17	srcluster	region	2146784	2146814	.	+	.	Sequence srclusterF2439
chr12	srcluster	region	105439252	105439282	.	+	.	Sequence srclusterF244
chr8	srcluster	region	136727031	136727051	.	+	.	Sequence srclusterF2440
chr1	srcluster	region	26016957	26016987	.	+	.	Sequence srclusterF2441
chr6	srcluster	region	28682947	28682986	.	+	.	Sequence srclusterF2442
chr5	srcluster	region	40707854	40707884	.	+	.	Sequence srclusterF2443
chr11	srcluster	region	38878039	38878063	.	+	.	Sequence srclusterF2444
chr17	srcluster	region	2034755	2034785	.	+	.	Sequence srclusterF2445
chr9	srcluster	region	131175884	131175915	.	+	.	Sequence srclusterF2446
chr1	srcluster	region	146421683	146421704	.	+	.	Sequence srclusterF2447
chr1	srcluster	region	24859038	24859068	.	+	.	Sequence srclusterF2448
chr5	srcluster	region	38379009	38379039	.	+	.	Sequence srclusterF2449
chr2	srcluster	region	27185769	27185807	.	+	.	Sequence srclusterF245
chr11	srcluster	region	36354471	36354501	.	+	.	Sequence srclusterF2450
chr17	srcluster	region	1807631	1807661	.	+	.	Sequence srclusterF2451
chr19	srcluster	region	764182	764206	.	+	.	Sequence srclusterF2452
chr6	srcluster	region	144579433	144579452	.	+	.	Sequence srclusterF2453
chr1	srcluster	region	24534640	24534670	.	+	.	Sequence srclusterF2454
chr5	srcluster	region	35666302	35666332	.	+	.	Sequence srclusterF2455
chr17	srcluster	region	1672015	1672045	.	+	.	Sequence srclusterF2456
chr19	srcluster	region	1334561	1334594	.	+	.	Sequence srclusterF2457
chr14	srcluster	region	97115024	97115042	.	+	.	Sequence srclusterF2458
chr1	srcluster	region	23971358	23971388	.	+	.	Sequence srclusterF2459
chr9	srcluster	region	99104574	99104604	.	+	.	Sequence srclusterF246
chr5	srcluster	region	29124048	29124078	.	+	.	Sequence srclusterF2460
chr11	srcluster	region	17851785	17851818	.	+	.	Sequence srclusterF2461
chr17	srcluster	region	1284573	1284603	.	+	.	Sequence srclusterF2462
chr1	srcluster	region	158323085	158323118	.	+	.	Sequence srclusterF2463
chr2	srcluster	region	238792502	238792523	.	+	.	Sequence srclusterF2464
chr1	srcluster	region	23572887	23572917	.	+	.	Sequence srclusterF2465
chr5	srcluster	region	26196637	26196667	.	+	.	Sequence srclusterF2466
chr17	srcluster	region	891471	891501	.	+	.	Sequence srclusterF2467
chr6	srcluster	region	18867655	18867685	.	+	.	Sequence srclusterF2468
chr1	srcluster	region	23086995	23087025	.	+	.	Sequence srclusterF2469
chr6	srcluster	region	163722162	163722181	.	+	.	Sequence srclusterF247
chr6	srcluster	region	28786344	28786417	.	+	.	Sequence srclusterF2470
chr5	srcluster	region	23985341	23985371	.	+	.	Sequence srclusterF2471
chr11	srcluster	region	11592485	11592518	.	+	.	Sequence srclusterF2472
chr17	srcluster	region	692674	692704	.	+	.	Sequence srclusterF2473
chr1	srcluster	region	16961477	16961510	.	+	.	Sequence srclusterF2474
chr14	srcluster	region	60675193	60675223	.	+	.	Sequence srclusterF2475
chr1	srcluster	region	21703231	21703261	.	+	.	Sequence srclusterF2476
chr5	srcluster	region	21632679	21632709	.	+	.	Sequence srclusterF2477
chr16	srcluster	region	87847286	87847316	.	+	.	Sequence srclusterF2478
chr11	srcluster	region	65404147	65404168	.	+	.	Sequence srclusterF2479
chr2	srcluster	region	219861152	219861176	.	+	.	Sequence srclusterF248
chr1	srcluster	region	219376931	219376950	.	+	.	Sequence srclusterF2480
chr1	srcluster	region	20823805	20823835	.	+	.	Sequence srclusterF2481
chr5	srcluster	region	20485950	20485980	.	+	.	Sequence srclusterF2482
chr10	srcluster	region	107166462	107166489	.	+	.	Sequence srclusterF2483
chr16	srcluster	region	87382507	87382537	.	+	.	Sequence srclusterF2484
chr3	srcluster	region	35761022	35761043	.	+	.	Sequence srclusterF2485
chr18	srcluster	region	13121226	13121247	.	+	.	Sequence srclusterF2486
chr1	srcluster	region	20620715	20620745	.	+	.	Sequence srclusterF2487
chr5	srcluster	region	17036725	17036755	.	+	.	Sequence srclusterF2488
chr10	srcluster	region	105201391	105201424	.	+	.	Sequence srclusterF2489
chr21	srcluster	region	18256998	18257028	.	+	.	Sequence srclusterF249
chr7	srcluster	region	68136678	68136703	.	+	.	Sequence srclusterF2490
chr16	srcluster	region	86360773	86360803	.	+	.	Sequence srclusterF2491
chr2	srcluster	region	136256747	136256768	.	+	.	Sequence srclusterF2492
chr11	srcluster	region	75624204	75624280	.	+	.	Sequence srclusterF2493
chr15	srcluster	region	32662916	32662938	.	+	.	Sequence srclusterF2494
chr1	srcluster	region	19946853	19946883	.	+	.	Sequence srclusterF2495
chr5	srcluster	region	16241104	16241134	.	+	.	Sequence srclusterF2496
chr16	srcluster	region	85683531	85683561	.	+	.	Sequence srclusterF2497
chr3	srcluster	region	177715588	177715612	.	+	.	Sequence srclusterF2498
chrX	srcluster	region	80873440	80873459	.	+	.	Sequence srclusterF2499
chr13	srcluster	region	20066002	20066026	.	+	.	Sequence srclusterF25
chr13	srcluster	region	112594606	112594644	.	+	.	Sequence srclusterF250
chr1	srcluster	region	17713179	17713209	.	+	.	Sequence srclusterF2500
chr5	srcluster	region	15132315	15132345	.	+	.	Sequence srclusterF2501
chr10	srcluster	region	74598072	74598102	.	+	.	Sequence srclusterF2502
chr2	srcluster	region	141703067	141703096	.	+	.	Sequence srclusterF2503
chr16	srcluster	region	83587882	83587912	.	+	.	Sequence srclusterF2504
chr7	srcluster	region	63903849	63903868	.	+	.	Sequence srclusterF2505
chr1	srcluster	region	17145939	17145969	.	+	.	Sequence srclusterF2506
chr5	srcluster	region	12269448	12269478	.	+	.	Sequence srclusterF2507
chr16	srcluster	region	83224255	83224285	.	+	.	Sequence srclusterF2508
chr6	srcluster	region	170049470	170049491	.	+	.	Sequence srclusterF2509
chr12	srcluster	region	104659703	104659733	.	+	.	Sequence srclusterF251
chr6	srcluster	region	27349731	27349772	.	+	.	Sequence srclusterF2510
chr17	srcluster	region	44378696	44378715	.	+	.	Sequence srclusterF2511
chr1	srcluster	region	16369773	16369803	.	+	.	Sequence srclusterF2512
chr5	srcluster	region	10298604	10298634	.	+	.	Sequence srclusterF2513
chr10	srcluster	region	64181935	64181959	.	+	.	Sequence srclusterF2514
chr16	srcluster	region	83142622	83142652	.	+	.	Sequence srclusterF2515
chr6	srcluster	region	26662326	26662405	.	+	.	Sequence srclusterF2516
chr7	srcluster	region	4684853	4684874	.	+	.	Sequence srclusterF2517
chr1	srcluster	region	16059491	16059521	.	+	.	Sequence srclusterF2518
chr20	srcluster	region	48162901	48162921	.	+	.	Sequence srclusterF2519
chr20	srcluster	region	61280344	61280372	.	+	.	Sequence srclusterF252
chr5	srcluster	region	7766350	7766380	.	+	.	Sequence srclusterF2520
chr10	srcluster	region	46605656	46605686	.	+	.	Sequence srclusterF2521
chr13	srcluster	region	90801498	90801522	.	+	.	Sequence srclusterF2522
chr16	srcluster	region	81805432	81805462	.	+	.	Sequence srclusterF2523
chr6	srcluster	region	3172448	3172469	.	+	.	Sequence srclusterF2524
chr1	srcluster	region	15783666	15783696	.	+	.	Sequence srclusterF2525
chr22	srcluster	region	34056255	34056277	.	+	.	Sequence srclusterF2526
chr5	srcluster	region	6231706	6231736	.	+	.	Sequence srclusterF2527
chr14	srcluster	region	20171019	20171077	.	+	.	Sequence srclusterF2528
chr16	srcluster	region	80482015	80482045	.	+	.	Sequence srclusterF2529
chr9	srcluster	region	96875192	96875222	.	+	.	Sequence srclusterF253
chr17	srcluster	region	42305989	42306009	.	+	.	Sequence srclusterF2530
chr1	srcluster	region	14528628	14528658	.	+	.	Sequence srclusterF2531
chr6	srcluster	region	26888810	26888886	.	+	.	Sequence srclusterF2532
chr5	srcluster	region	2854058	2854088	.	+	.	Sequence srclusterF2533
chr10	srcluster	region	14240842	14240878	.	+	.	Sequence srclusterF2534
chr16	srcluster	region	79638674	79638704	.	+	.	Sequence srclusterF2535
chr14	srcluster	region	100559921	100559943	.	+	.	Sequence srclusterF2536
chr1	srcluster	region	13732569	13732599	.	+	.	Sequence srclusterF2537
chr8	srcluster	region	116709468	116709488	.	+	.	Sequence srclusterF2538
chr5	srcluster	region	152018	152048	.	+	.	Sequence srclusterF2539
chr2	srcluster	region	29130468	29130492	.	+	.	Sequence srclusterF254
chr16	srcluster	region	76675937	76675967	.	+	.	Sequence srclusterF2540
chr1	srcluster	region	239224333	239224353	.	+	.	Sequence srclusterF2541
chr1	srcluster	region	12201979	12202009	.	+	.	Sequence srclusterF2542
chr20	srcluster	region	42211506	42211526	.	+	.	Sequence srclusterF2543
chr4	srcluster	region	190375200	190375230	.	+	.	Sequence srclusterF2544
chr10	srcluster	region	7755478	7755514	.	+	.	Sequence srclusterF2545
chr16	srcluster	region	75590607	75590637	.	+	.	Sequence srclusterF2546
chr5	srcluster	region	24280695	24280718	.	+	.	Sequence srclusterF2547
chr15	srcluster	region	29125327	29125347	.	+	.	Sequence srclusterF2548
chr1	srcluster	region	10879962	10879992	.	+	.	Sequence srclusterF2549
chr21	srcluster	region	17394278	17394308	.	+	.	Sequence srclusterF255
chr11	srcluster	region	94621885	94621905	.	+	.	Sequence srclusterF2550
chr4	srcluster	region	189666480	189666510	.	+	.	Sequence srclusterF2551
chr16	srcluster	region	74257008	74257038	.	+	.	Sequence srclusterF2552
chrUn_18S_rRNA	srcluster	region	692	752	.	+	.	Sequence srclusterF2553
chr5	srcluster	region	71182633	71182666	.	+	.	Sequence srclusterF2554
chr1	srcluster	region	10120371	10120401	.	+	.	Sequence srclusterF2555
chr20	srcluster	region	24986162	24986186	.	+	.	Sequence srclusterF2556
chr4	srcluster	region	187386479	187386509	.	+	.	Sequence srclusterF2557
chr16	srcluster	region	74111726	74111756	.	+	.	Sequence srclusterF2558
chr3	srcluster	region	167195274	167195295	.	+	.	Sequence srclusterF2559
chr10	srcluster	region	43636911	43636932	.	+	.	Sequence srclusterF256
chr1	srcluster	region	9651013	9651043	.	+	.	Sequence srclusterF2560
chr1	srcluster	region	32426919	32426941	.	+	.	Sequence srclusterF2561
chr4	srcluster	region	186058176	186058206	.	+	.	Sequence srclusterF2562
chr1	srcluster	region	231280610	231280670	.	+	.	Sequence srclusterF2563
chr19	srcluster	region	13846538	13846562	.	+	.	Sequence srclusterF2564
chr16	srcluster	region	73725194	73725224	.	+	.	Sequence srclusterF2565
chr16	srcluster	region	33871430	33871454	.	+	.	Sequence srclusterF2566
chr5	srcluster	region	149444718	149444738	.	+	.	Sequence srclusterF2567
chr1	srcluster	region	9307468	9307498	.	+	.	Sequence srclusterF2568
chr4	srcluster	region	184648515	184648545	.	+	.	Sequence srclusterF2569
chr12	srcluster	region	102914865	102914895	.	+	.	Sequence srclusterF257
chr16	srcluster	region	73477322	73477352	.	+	.	Sequence srclusterF2570
chr16	srcluster	region	17887473	17887494	.	+	.	Sequence srclusterF2571
chr17	srcluster	region	8031634	8031709	.	+	.	Sequence srclusterF2572
chr15	srcluster	region	86483337	86483356	.	+	.	Sequence srclusterF2573
chr1	srcluster	region	8930743	8930773	.	+	.	Sequence srclusterF2574
chr4	srcluster	region	184081756	184081786	.	+	.	Sequence srclusterF2575
chr16	srcluster	region	68524545	68524569	.	+	.	Sequence srclusterF2576
chr16	srcluster	region	73296119	73296149	.	+	.	Sequence srclusterF2577
chr7	srcluster	region	109956255	109956280	.	+	.	Sequence srclusterF2578
chr4	srcluster	region	62057187	62057208	.	+	.	Sequence srclusterF2579
chr14	srcluster	region	61095912	61095932	.	+	.	Sequence srclusterF258
chr1	srcluster	region	8445503	8445533	.	+	.	Sequence srclusterF2580
chr4	srcluster	region	182882890	182882920	.	+	.	Sequence srclusterF2581
chr16	srcluster	region	72297607	72297637	.	+	.	Sequence srclusterF2582
chr11	srcluster	region	31805486	31805505	.	+	.	Sequence srclusterF2583
chr1	srcluster	region	7023574	7023604	.	+	.	Sequence srclusterF2584
chrX	srcluster	region	118339713	118339750	.	+	.	Sequence srclusterF2585
chr4	srcluster	region	179761618	179761648	.	+	.	Sequence srclusterF2586
chr16	srcluster	region	70473420	70473450	.	+	.	Sequence srclusterF2587
chrM	srcluster	region	8295	8327	.	+	.	Sequence srclusterF2588
chr1	srcluster	region	6767230	6767260	.	+	.	Sequence srclusterF2589
chr9	srcluster	region	96417859	96417889	.	+	.	Sequence srclusterF259
chr16	srcluster	region	46321671	46321693	.	+	.	Sequence srclusterF2590
chr4	srcluster	region	174308765	174308795	.	+	.	Sequence srclusterF2591
chr16	srcluster	region	69386617	69386647	.	+	.	Sequence srclusterF2592
chr19	srcluster	region	43830178	43830203	.	+	.	Sequence srclusterF2593
chr1	srcluster	region	6571606	6571636	.	+	.	Sequence srclusterF2594
chr22	srcluster	region	42871437	42871471	.	+	.	Sequence srclusterF2595
chr4	srcluster	region	170066686	170066716	.	+	.	Sequence srclusterF2596
chr1	srcluster	region	225460249	225460273	.	+	.	Sequence srclusterF2597
chr16	srcluster	region	68716527	68716557	.	+	.	Sequence srclusterF2598
chr20	srcluster	region	35982989	35983009	.	+	.	Sequence srclusterF2599
chr22	srcluster	region	27715722	27715752	.	+	.	Sequence srclusterF26
chr6	srcluster	region	123111620	123111643	.	+	.	Sequence srclusterF260
chr1	srcluster	region	6427195	6427225	.	+	.	Sequence srclusterF2600
chr4	srcluster	region	169998178	169998208	.	+	.	Sequence srclusterF2601
chr1	srcluster	region	217744581	217744608	.	+	.	Sequence srclusterF2602
chr16	srcluster	region	68576296	68576326	.	+	.	Sequence srclusterF2603
chr9	srcluster	region	95149560	95149587	.	+	.	Sequence srclusterF2604
chr1	srcluster	region	3720405	3720435	.	+	.	Sequence srclusterF2605
chr4	srcluster	region	166818262	166818292	.	+	.	Sequence srclusterF2606
chr1	srcluster	region	217744497	217744524	.	+	.	Sequence srclusterF2607
chr16	srcluster	region	68051401	68051431	.	+	.	Sequence srclusterF2608
chr5	srcluster	region	151968795	151968816	.	+	.	Sequence srclusterF2609
chr21	srcluster	region	16593549	16593579	.	+	.	Sequence srclusterF261
chr1	srcluster	region	2332406	2332436	.	+	.	Sequence srclusterF2610
chr4	srcluster	region	163859423	163859453	.	+	.	Sequence srclusterF2611
chr1	srcluster	region	202185975	202186008	.	+	.	Sequence srclusterF2612
chr16	srcluster	region	67637216	67637246	.	+	.	Sequence srclusterF2613
chr13	srcluster	region	68141869	68141889	.	+	.	Sequence srclusterF2614
chr14	srcluster	region	101853181	101853255	.	+	.	Sequence srclusterF2615
chr5	srcluster	region	131544377	131544404	.	+	.	Sequence srclusterF2616
chr1	srcluster	region	1899893	1899923	.	+	.	Sequence srclusterF2617
chr4	srcluster	region	162999782	162999812	.	+	.	Sequence srclusterF2618
chr16	srcluster	region	66683606	66683636	.	+	.	Sequence srclusterF2619
chr13	srcluster	region	51679635	51679657	.	+	.	Sequence srclusterF262
chr1	srcluster	region	16944427	16944455	.	+	.	Sequence srclusterF2620
chr14	srcluster	region	21284428	21284449	.	+	.	Sequence srclusterF2621
chr1	srcluster	region	1466834	1466864	.	+	.	Sequence srclusterF2622
chr4	srcluster	region	157968956	157968986	.	+	.	Sequence srclusterF2623
chr1	srcluster	region	174613198	174613228	.	+	.	Sequence srclusterF2624
chr16	srcluster	region	65803790	65803820	.	+	.	Sequence srclusterF2625
chr15	srcluster	region	99635305	99635324	.	+	.	Sequence srclusterF2626
chr1	srcluster	region	922327	922357	.	+	.	Sequence srclusterF2627
chr4	srcluster	region	156065432	156065462	.	+	.	Sequence srclusterF2628
chr1	srcluster	region	172474080	172474107	.	+	.	Sequence srclusterF2629
chr12	srcluster	region	101484703	101484733	.	+	.	Sequence srclusterF263
chr16	srcluster	region	65187827	65187857	.	+	.	Sequence srclusterF2630
chr13	srcluster	region	83880405	83880425	.	+	.	Sequence srclusterF2631
chr9	srcluster	region	36274313	36274349	.	+	.	Sequence srclusterF2632
chr4	srcluster	region	154546156	154546186	.	+	.	Sequence srclusterF2633
chr1	srcluster	region	168005587	168005620	.	+	.	Sequence srclusterF2634
chr16	srcluster	region	58793111	58793141	.	+	.	Sequence srclusterF2635
chr15	srcluster	region	69564845	69564864	.	+	.	Sequence srclusterF2636
chr9	srcluster	region	114830309	114830331	.	+	.	Sequence srclusterF2637
chr4	srcluster	region	152428689	152428719	.	+	.	Sequence srclusterF2638
chr12	srcluster	region	52431692	52431713	.	+	.	Sequence srclusterF2639
chr7	srcluster	region	67972241	67972265	.	+	.	Sequence srclusterF264
chr16	srcluster	region	57738391	57738421	.	+	.	Sequence srclusterF2640
chr2	srcluster	region	138650132	138650154	.	+	.	Sequence srclusterF2641
chr5	srcluster	region	118913708	118913729	.	+	.	Sequence srclusterF2642
chr4	srcluster	region	149887470	149887500	.	+	.	Sequence srclusterF2643
chr1	srcluster	region	145046871	145046907	.	+	.	Sequence srclusterF2644
chr10	srcluster	region	83894813	83894832	.	+	.	Sequence srclusterF2645
chr16	srcluster	region	57280287	57280317	.	+	.	Sequence srclusterF2646
chr17	srcluster	region	9164966	9164989	.	+	.	Sequence srclusterF2647
chr12	srcluster	region	54924125	54924148	.	+	.	Sequence srclusterF2648
chr13	srcluster	region	36738355	36738376	.	+	.	Sequence srclusterF2649
chr9	srcluster	region	94604031	94604061	.	+	.	Sequence srclusterF265
chr4	srcluster	region	141592633	141592663	.	+	.	Sequence srclusterF2650
chr14	srcluster	region	100417115	100417139	.	+	.	Sequence srclusterF2651
chr16	srcluster	region	57196654	57196684	.	+	.	Sequence srclusterF2652
chr2	srcluster	region	122160337	122160360	.	+	.	Sequence srclusterF2653
chr8	srcluster	region	67188975	67189013	.	+	.	Sequence srclusterF2654
chr3	srcluster	region	15755132	15755153	.	+	.	Sequence srclusterF2655
chr11	srcluster	region	34957652	34957681	.	+	.	Sequence srclusterF2656
chr4	srcluster	region	140587853	140587883	.	+	.	Sequence srclusterF2657
chr16	srcluster	region	56850137	56850167	.	+	.	Sequence srclusterF2658
chr21	srcluster	region	35805646	35805668	.	+	.	Sequence srclusterF2659
chr5	srcluster	region	180529215	180529247	.	+	.	Sequence srclusterF266
chr19	srcluster	region	52192557	52192579	.	+	.	Sequence srclusterF2660
chr4	srcluster	region	134558094	134558124	.	+	.	Sequence srclusterF2661
chr1	srcluster	region	141918116	141918161	.	+	.	Sequence srclusterF2662
chr19	srcluster	region	1334597	1334638	.	+	.	Sequence srclusterF2663
chr16	srcluster	region	56083646	56083676	.	+	.	Sequence srclusterF2664
chrX	srcluster	region	23158987	23159008	.	+	.	Sequence srclusterF2665
chr2	srcluster	region	241330637	241330665	.	+	.	Sequence srclusterF2666
chr4	srcluster	region	132615573	132615603	.	+	.	Sequence srclusterF2667
chr2	srcluster	region	74124285	74124311	.	+	.	Sequence srclusterF2668
chr16	srcluster	region	52801467	52801497	.	+	.	Sequence srclusterF2669
chr21	srcluster	region	13464247	13464277	.	+	.	Sequence srclusterF267
chr21	srcluster	region	43620501	43620522	.	+	.	Sequence srclusterF2670
chrX	srcluster	region	67476111	67476131	.	+	.	Sequence srclusterF2671
chr7	srcluster	region	127931540	127931559	.	+	.	Sequence srclusterF2672
chr4	srcluster	region	130002509	130002539	.	+	.	Sequence srclusterF2673
chr16	srcluster	region	49318299	49318329	.	+	.	Sequence srclusterF2674
chr9	srcluster	region	81446725	81446760	.	+	.	Sequence srclusterF2675
chr9	srcluster	region	3621255	3621275	.	+	.	Sequence srclusterF2676
chr8	srcluster	region	86043169	86043205	.	+	.	Sequence srclusterF2677
chr4	srcluster	region	129491150	129491180	.	+	.	Sequence srclusterF2678
chr16	srcluster	region	48566750	48566780	.	+	.	Sequence srclusterF2679
chr10	srcluster	region	74572447	74572469	.	+	.	Sequence srclusterF268
chr20	srcluster	region	6567257	6567275	.	+	.	Sequence srclusterF2680
chr5	srcluster	region	158706794	158706814	.	+	.	Sequence srclusterF2681
chr14	srcluster	region	100561145	100561166	.	+	.	Sequence srclusterF2682
chr4	srcluster	region	126233621	126233651	.	+	.	Sequence srclusterF2683
chr1	srcluster	region	106985669	106985714	.	+	.	Sequence srclusterF2684
chr16	srcluster	region	47012839	47012869	.	+	.	Sequence srclusterF2685
chr3	srcluster	region	128885659	128885700	.	+	.	Sequence srclusterF2686
chr6	srcluster	region	10616812	10616846	.	+	.	Sequence srclusterF2687
chr20	srcluster	region	11323963	11323983	.	+	.	Sequence srclusterF2688
chr19	srcluster	region	58843146	58843166	.	+	.	Sequence srclusterF2689
chr12	srcluster	region	100419634	100419664	.	+	.	Sequence srclusterF269
chr4	srcluster	region	122230936	122230966	.	+	.	Sequence srclusterF2690
chr1	srcluster	region	150046701	150046722	.	+	.	Sequence srclusterF2691
chr16	srcluster	region	45894430	45894460	.	+	.	Sequence srclusterF2692
chr12	srcluster	region	1799553	1799574	.	+	.	Sequence srclusterF2693
chr2	srcluster	region	27185732	27185768	.	+	.	Sequence srclusterF2694
chr3	srcluster	region	185676801	185676821	.	+	.	Sequence srclusterF2695
chr15	srcluster	region	76247635	76247655	.	+	.	Sequence srclusterF2696
chr8	srcluster	region	22550690	22550710	.	+	.	Sequence srclusterF2697
chr4	srcluster	region	119839782	119839812	.	+	.	Sequence srclusterF2698
chr19	srcluster	region	19713257	19713282	.	+	.	Sequence srclusterF2699
chr11	srcluster	region	110178472	110178493	.	+	.	Sequence srclusterF27
chr6	srcluster	region	28801773	28801847	.	+	.	Sequence srclusterF270
chr16	srcluster	region	32674267	32674297	.	+	.	Sequence srclusterF2700
chr17	srcluster	region	60527263	60527284	.	+	.	Sequence srclusterF2701
chr4	srcluster	region	85668200	85668222	.	+	.	Sequence srclusterF2702
chr10	srcluster	region	17742749	17742769	.	+	.	Sequence srclusterF2703
chr15	srcluster	region	87679341	87679382	.	+	.	Sequence srclusterF2704
chr4	srcluster	region	115797777	115797807	.	+	.	Sequence srclusterF2705
chr16	srcluster	region	31091665	31091695	.	+	.	Sequence srclusterF2706
chr4	srcluster	region	85740228	85740247	.	+	.	Sequence srclusterF2707
chr8	srcluster	region	35493144	35493164	.	+	.	Sequence srclusterF2708
chr14	srcluster	region	67835553	67835576	.	+	.	Sequence srclusterF2709
chr9	srcluster	region	94462797	94462827	.	+	.	Sequence srclusterF271
chr4	srcluster	region	114164007	114164037	.	+	.	Sequence srclusterF2710
chr1	srcluster	region	75731591	75731621	.	+	.	Sequence srclusterF2711
chr16	srcluster	region	30544192	30544222	.	+	.	Sequence srclusterF2712
chr11	srcluster	region	100870715	100870734	.	+	.	Sequence srclusterF2713
chr4	srcluster	region	60805332	60805352	.	+	.	Sequence srclusterF2714
chr5	srcluster	region	66494973	66494993	.	+	.	Sequence srclusterF2715
chr4	srcluster	region	113869432	113869462	.	+	.	Sequence srclusterF2716
chr16	srcluster	region	29624547	29624577	.	+	.	Sequence srclusterF2717
chr6	srcluster	region	26821914	26821949	.	+	.	Sequence srclusterF2718
chr6	srcluster	region	27693898	27693920	.	+	.	Sequence srclusterF2719
chr5	srcluster	region	180523759	180523791	.	+	.	Sequence srclusterF272
chr7	srcluster	region	78073108	78073130	.	+	.	Sequence srclusterF2720
chr4	srcluster	region	110554917	110554947	.	+	.	Sequence srclusterF2721
chr1	srcluster	region	65075233	65075293	.	+	.	Sequence srclusterF2722
chr16	srcluster	region	29311279	29311309	.	+	.	Sequence srclusterF2723
chr1	srcluster	region	164415619	164415691	.	+	.	Sequence srclusterF2724
chr22	srcluster	region	39150242	39150266	.	+	.	Sequence srclusterF2725
chr19	srcluster	region	1294321	1294340	.	+	.	Sequence srclusterF2726
chr4	srcluster	region	106491497	106491527	.	+	.	Sequence srclusterF2727
chr6	srcluster	region	28805070	28805105	.	+	.	Sequence srclusterF2728
chr16	srcluster	region	28384054	28384084	.	+	.	Sequence srclusterF2729
chr3	srcluster	region	37985907	37985929	.	+	.	Sequence srclusterF273
chr6	srcluster	region	26501886	26501910	.	+	.	Sequence srclusterF2730
chr17	srcluster	region	42846627	42846648	.	+	.	Sequence srclusterF2731
chr6	srcluster	region	118342916	118342936	.	+	.	Sequence srclusterF2732
chr4	srcluster	region	104101102	104101132	.	+	.	Sequence srclusterF2733
chr16	srcluster	region	28270214	28270244	.	+	.	Sequence srclusterF2734
chr8	srcluster	region	120308841	120308862	.	+	.	Sequence srclusterF2735
chrM	srcluster	region	794	814	.	+	.	Sequence srclusterF2736
chr10	srcluster	region	126051429	126051448	.	+	.	Sequence srclusterF2737
chr4	srcluster	region	99763188	99763218	.	+	.	Sequence srclusterF2738
chr16	srcluster	region	26425463	26425493	.	+	.	Sequence srclusterF2739
chr20	srcluster	region	62024684	62024714	.	+	.	Sequence srclusterF274
chr7	srcluster	region	40298030	40298051	.	+	.	Sequence srclusterF2740
chr4	srcluster	region	113992447	113992469	.	+	.	Sequence srclusterF2741
chr6	srcluster	region	27096161	27096199	.	+	.	Sequence srclusterF2742
chr21	srcluster	region	28688619	28688638	.	+	.	Sequence srclusterF2743
chr18	srcluster	region	8407586	8407606	.	+	.	Sequence srclusterF2744
chr4	srcluster	region	98734971	98735001	.	+	.	Sequence srclusterF2745
chr6	srcluster	region	28795459	28795531	.	+	.	Sequence srclusterF2746
chr16	srcluster	region	25600061	25600091	.	+	.	Sequence srclusterF2747
chr16	srcluster	region	46976050	46976072	.	+	.	Sequence srclusterF2748
chr8	srcluster	region	102413553	102413578	.	+	.	Sequence srclusterF2749
chr17	srcluster	region	16836360	16836383	.	+	.	Sequence srclusterF275
chr1	srcluster	region	8020367	8020389	.	+	.	Sequence srclusterF2750
chr13	srcluster	region	40207470	40207488	.	+	.	Sequence srclusterF2751
chr4	srcluster	region	93459293	93459323	.	+	.	Sequence srclusterF2752
chr16	srcluster	region	25137448	25137478	.	+	.	Sequence srclusterF2753
chr17	srcluster	region	39288501	39288523	.	+	.	Sequence srclusterF2754
chr5	srcluster	region	167705169	167705189	.	+	.	Sequence srclusterF2755
chr19	srcluster	region	50516627	50516644	.	+	.	Sequence srclusterF2756
chr4	srcluster	region	92760478	92760508	.	+	.	Sequence srclusterF2757
chr16	srcluster	region	24639604	24639634	.	+	.	Sequence srclusterF2758
chr11	srcluster	region	65872205	65872250	.	+	.	Sequence srclusterF2759
chr12	srcluster	region	100147852	100147882	.	+	.	Sequence srclusterF276
chr15	srcluster	region	94128909	94128953	.	+	.	Sequence srclusterF2760
chr17	srcluster	region	19031996	19032017	.	+	.	Sequence srclusterF2761
chr15	srcluster	region	94677494	94677515	.	+	.	Sequence srclusterF2762
chr4	srcluster	region	90945215	90945245	.	+	.	Sequence srclusterF2763
chr1	srcluster	region	57298835	57298859	.	+	.	Sequence srclusterF2764
chr16	srcluster	region	24287833	24287863	.	+	.	Sequence srclusterF2765
chr17	srcluster	region	33943343	33943364	.	+	.	Sequence srclusterF2766
chr4	srcluster	region	86407838	86407860	.	+	.	Sequence srclusterF2767
chr4	srcluster	region	88693590	88693620	.	+	.	Sequence srclusterF2768
chr1	srcluster	region	48087253	48087295	.	+	.	Sequence srclusterF2769
chr9	srcluster	region	93155854	93155884	.	+	.	Sequence srclusterF277
chr9	srcluster	region	136840903	136840925	.	+	.	Sequence srclusterF2770
chr16	srcluster	region	23750514	23750544	.	+	.	Sequence srclusterF2771
chr16	srcluster	region	2917664	2917684	.	+	.	Sequence srclusterF2772
chr6	srcluster	region	28288798	28288820	.	+	.	Sequence srclusterF2773
chr4	srcluster	region	72098374	72098393	.	+	.	Sequence srclusterF2774
chr4	srcluster	region	87643059	87643089	.	+	.	Sequence srclusterF2775
chr16	srcluster	region	23045193	23045223	.	+	.	Sequence srclusterF2776
chr19	srcluster	region	4935692	4935735	.	+	.	Sequence srclusterF2777
chr6	srcluster	region	27173068	27173090	.	+	.	Sequence srclusterF2778
chr13	srcluster	region	46025640	46025672	.	+	.	Sequence srclusterF2779
chr16	srcluster	region	14287250	14287322	.	+	.	Sequence srclusterF278
chr4	srcluster	region	84791980	84792010	.	+	.	Sequence srclusterF2780
chr16	srcluster	region	22106664	22106694	.	+	.	Sequence srclusterF2781
chr4	srcluster	region	38692278	38692300	.	+	.	Sequence srclusterF2782
chr11	srcluster	region	65872171	65872193	.	+	.	Sequence srclusterF2783
chr4	srcluster	region	120516203	120516223	.	+	.	Sequence srclusterF2784
chr17	srcluster	region	25468274	25468297	.	+	.	Sequence srclusterF2785
chr4	srcluster	region	84636199	84636229	.	+	.	Sequence srclusterF2786
chr1	srcluster	region	31256548	31256572	.	+	.	Sequence srclusterF2787
chr16	srcluster	region	21618487	21618517	.	+	.	Sequence srclusterF2788
chr8	srcluster	region	129674091	129674108	.	+	.	Sequence srclusterF2789
chr20	srcluster	region	58854183	58854213	.	+	.	Sequence srclusterF279
chr3	srcluster	region	194928022	194928041	.	+	.	Sequence srclusterF2790
chr4	srcluster	region	84052168	84052198	.	+	.	Sequence srclusterF2791
chr1	srcluster	region	19071846	19071873	.	+	.	Sequence srclusterF2792
chr4	srcluster	region	184115779	184115804	.	+	.	Sequence srclusterF2793
chr16	srcluster	region	21184792	21184822	.	+	.	Sequence srclusterF2794
chr7	srcluster	region	96295076	96295098	.	+	.	Sequence srclusterF2795
chr3	srcluster	region	49424906	49424928	.	+	.	Sequence srclusterF2796
chr10	srcluster	region	98935526	98935546	.	+	.	Sequence srclusterF2797
chr16	srcluster	region	3665132	3665153	.	+	.	Sequence srclusterF2798
chr4	srcluster	region	78473958	78473988	.	+	.	Sequence srclusterF2799
[truncated: 11,414 more rows]
